# Supplementary material for: Croaking for haste: How long does it take to describe a frog species since its discovery?
Source: PLoS One. 2026 Jan 23;21(1):e0323855. doi: 10.1371/journal.pone.0323855 (PMC12829843; doi:10.1371/journal.pone.0323855)
Supplement: S1 Table — (XLSX) [file pone.0323855.s012.xlsx]

## Sheet: Hoja1
S1 Table. Collection and publication dates for each species and region extracted from the literature.
Input	Region	INS/MAIN	Surface (km2)	Genus	Sp in genus	Species	Paper_year	Status	N_types	N_syn	Genetics involved?	SP_DEL	Collection	Valid_col_date	Paper_ACC	Valid_ACC_date	Paper_PUB	Valid_pub_date	Paper	Nº authors	Nº aut_taxon		Col_date_for_A	Valid_col_date	Paper_ACC_for_A	Valid_paper_ACC	Paper_PUB_for_A	Valid_paper_PUB		Col_date_A	Paper_ACC_A	Paper_PUB_A		Days_col_ACC	Days_col_PUB	Months_col_ACC	Months_col_PUB	Years_col_ACC	Years_col_PUB
1	ECUADOR	MAINLAND	256370	Adenomera	30	Adenomera simonstuarti	2010	HT	4	0	NO	AFTER	11.10.1997	TRUE	30.06.2010	TRUE	27.12.2010	TRUE	Angulo, A., and J. Icochea. 2010. Cryptic species complexes, widespread species and conservation: lessons from Amazonian frogs of the Leptodactylus marmoratus group (Anura: Leptodactylidae). Systematics and Biodiversity 8: 357–370.	2	0		11.10.1997	TRUE	30.06.2010	TRUE	27.12.2010	TRUE		1997-10-11	2010-06-30	2010-12-27		4645	4825	152.712	158.63	12.726	13.2192
2	ECUADOR	MAINLAND	256370	Adenomera	30	Adenomera simonstuarti	2010	PT	4	0	NO	AFTER	21.10.1997	TRUE	30.06.2010	TRUE	27.12.2010	TRUE	Angulo, A., and J. Icochea. 2010. Cryptic species complexes, widespread species and conservation: lessons from Amazonian frogs of the Leptodactylus marmoratus group (Anura: Leptodactylidae). Systematics and Biodiversity 8: 357–370.	2	0		21.10.1997	TRUE	30.06.2010	TRUE	27.12.2010	TRUE		1997-10-21	2010-06-30	2010-12-27		4635	4815	152.384	158.301	12.6986	13.1918
3	ECUADOR	MAINLAND	256370	Adenomera	30	Adenomera simonstuarti	2010	PT	4	0	NO	AFTER	11.10.1998	TRUE	30.06.2010	TRUE	27.12.2010	TRUE	Angulo, A., and J. Icochea. 2010. Cryptic species complexes, widespread species and conservation: lessons from Amazonian frogs of the Leptodactylus marmoratus group (Anura: Leptodactylidae). Systematics and Biodiversity 8: 357–370.	2	0		11.10.1998	TRUE	30.06.2010	TRUE	27.12.2010	TRUE		1998-10-11	2010-06-30	2010-12-27		4280	4460	140.712	146.63	11.726	12.2192
4	ECUADOR	MAINLAND	256370	Adenomera	30	Adenomera simonstuarti	2010	PT	4	0	NO	AFTER	01.09.1998	TRUE	30.06.2010	TRUE	27.12.2010	TRUE	Angulo, A., and J. Icochea. 2010. Cryptic species complexes, widespread species and conservation: lessons from Amazonian frogs of the Leptodactylus marmoratus group (Anura: Leptodactylidae). Systematics and Biodiversity 8: 357–370.	2	0		01.09.1998	TRUE	30.06.2010	TRUE	27.12.2010	TRUE		1998-09-01	2010-06-30	2010-12-27		4320	4500	142.027	147.945	11.8356	12.3288
5	ECUADOR	MAINLAND	256370	Allobates	63	Allobates fratisenescus	2002	HT	4	0	NO	AFTER	24.07.1977	TRUE	2000	APROX	2002	APROX	Morales, V. R. 2002 "2000". Sistematica y biogeografía del grupo trilineatus (Amphibia, Anura, Dendrobatidae, Colostethus), con descripción de once nuevas especies. Publicaciones de la Asociación de Amigos de Doñana. Sevilla 13: 1–59.	1	0		24.07.1977	TRUE	01.07.2000	APROX	01.07.2002	APROX		1977-07-24	2000-07-01	2002-07-01		8378	9108	275.441	299.441	22.9534	24.9534
6	ECUADOR	MAINLAND	256370	Allobates	63	Allobates fratisenescus	2002	PT	4	0	NO	AFTER	08.07.1968	TRUE	2000	APROX	2002	APROX	Morales, V. R. 2002 "2000". Sistematica y biogeografía del grupo trilineatus (Amphibia, Anura, Dendrobatidae, Colostethus), con descripción de once nuevas especies. Publicaciones de la Asociación de Amigos de Doñana. Sevilla 13: 1–59.	1	0		08.07.1968	TRUE	01.07.2000	APROX	01.07.2002	APROX		1968-07-08	2000-07-01	2002-07-01		11681	12411	384.033	408.033	32.0027	34.0027
7	ECUADOR	MAINLAND	256370	Allobates	63	Allobates insperatus	2002	HT	98	0	NO	AFTER	02.04.1972	TRUE	2000	APROX	2002	APROX	Morales, V. R. 2002 "2000". Sistematica y biogeografía del grupo trilineatus (Amphibia, Anura, Dendrobatidae, Colostethus), con descripción de once nuevas especies. Publicaciones de la Asociación de Amigos de Doñana. Sevilla 13: 1–59.	1	0		02.04.1972	TRUE	01.07.2000	APROX	01.07.2002	APROX		1972-04-02	2000-07-01	2002-07-01		10317	11047	339.189	363.189	28.2658	30.2658
8	ECUADOR	MAINLAND	256370	Allobates	63	Allobates insperatus	2002	PT	98	0	NO	AFTER	24.11.1966	TRUE	2000	APROX	2002	APROX	Morales, V. R. 2002 "2000". Sistematica y biogeografía del grupo trilineatus (Amphibia, Anura, Dendrobatidae, Colostethus), con descripción de once nuevas especies. Publicaciones de la Asociación de Amigos de Doñana. Sevilla 13: 1–59.	1	0		24.11.1966	TRUE	01.07.2000	APROX	01.07.2002	APROX		1966-11-24	2000-07-01	2002-07-01		12273	13003	403.496	427.496	33.6247	35.6247
9	ECUADOR	MAINLAND	256370	Allobates	63	Allobates insperatus	2002	PT	98	0	NO	AFTER	03.03.1967	TRUE	2000	APROX	2002	APROX	Morales, V. R. 2002 "2000". Sistematica y biogeografía del grupo trilineatus (Amphibia, Anura, Dendrobatidae, Colostethus), con descripción de once nuevas especies. Publicaciones de la Asociación de Amigos de Doñana. Sevilla 13: 1–59.	1	0		03.03.1967	TRUE	01.07.2000	APROX	01.07.2002	APROX		1967-03-03	2000-07-01	2002-07-01		12174	12904	400.241	424.241	33.3534	35.3534
10	ECUADOR	MAINLAND	256370	Allobates	63	Allobates insperatus	2002	PT	98	0	NO	AFTER	17.07.1967	TRUE	2000	APROX	2002	APROX	Morales, V. R. 2002 "2000". Sistematica y biogeografía del grupo trilineatus (Amphibia, Anura, Dendrobatidae, Colostethus), con descripción de once nuevas especies. Publicaciones de la Asociación de Amigos de Doñana. Sevilla 13: 1–59.	1	0		17.07.1967	TRUE	01.07.2000	APROX	01.07.2002	APROX		1967-07-17	2000-07-01	2002-07-01		12038	12768	395.77	419.77	32.9808	34.9808
11	ECUADOR	MAINLAND	256370	Allobates	63	Allobates insperatus	2002	PT	98	0	NO	AFTER	JUN-AGO 1968	APROX	2000	APROX	2002	APROX	Morales, V. R. 2002 "2000". Sistematica y biogeografía del grupo trilineatus (Amphibia, Anura, Dendrobatidae, Colostethus), con descripción de once nuevas especies. Publicaciones de la Asociación de Amigos de Doñana. Sevilla 13: 1–59.	1	0		01.07.1968	APROX	01.07.2000	APROX	01.07.2002	APROX		1968-07-01	2000-07-01	2002-07-01		11688	12418	384.263	408.263	32.0219	34.0219
12	ECUADOR	MAINLAND	256370	Allobates	63	Allobates insperatus	2002	PT	98	0	NO	AFTER	02.02.1971	TRUE	2000	APROX	2002	APROX	Morales, V. R. 2002 "2000". Sistematica y biogeografía del grupo trilineatus (Amphibia, Anura, Dendrobatidae, Colostethus), con descripción de once nuevas especies. Publicaciones de la Asociación de Amigos de Doñana. Sevilla 13: 1–59.	1	0		02.02.1971	TRUE	01.07.2000	APROX	01.07.2002	APROX		1971-02-02	2000-07-01	2002-07-01		10742	11472	353.162	377.162	29.4301	31.4301
13	ECUADOR	MAINLAND	256370	Allobates	63	Allobates insperatus	2002	PT	98	0	NO	AFTER	MAR 1972	APROX	2000	APROX	2002	APROX	Morales, V. R. 2002 "2000". Sistematica y biogeografía del grupo trilineatus (Amphibia, Anura, Dendrobatidae, Colostethus), con descripción de once nuevas especies. Publicaciones de la Asociación de Amigos de Doñana. Sevilla 13: 1–59.	1	0		15.03.1972	APROX	01.07.2000	APROX	01.07.2002	APROX		1972-03-15	2000-07-01	2002-07-01		10335	11065	339.781	363.781	28.3151	30.3151
14	ECUADOR	MAINLAND	256370	Allobates	63	Allobates insperatus	2002	PT	98	0	NO	AFTER	06.1971-10.1972	APROX	2000	APROX	2002	APROX	Morales, V. R. 2002 "2000". Sistematica y biogeografía del grupo trilineatus (Amphibia, Anura, Dendrobatidae, Colostethus), con descripción de once nuevas especies. Publicaciones de la Asociación de Amigos de Doñana. Sevilla 13: 1–59.	1	0		01.01.1972	APROX	01.07.2000	APROX	01.07.2002	APROX		1972-01-01	2000-07-01	2002-07-01		10409	11139	342.214	366.214	28.5178	30.5178
15	ECUADOR	MAINLAND	256370	Allobates	63	Allobates insperatus	2002	PT	98	0	NO	AFTER	21.07.1968	TRUE	2000	APROX	2002	APROX	Morales, V. R. 2002 "2000". Sistematica y biogeografía del grupo trilineatus (Amphibia, Anura, Dendrobatidae, Colostethus), con descripción de once nuevas especies. Publicaciones de la Asociación de Amigos de Doñana. Sevilla 13: 1–59.	1	0		21.07.1968	TRUE	01.07.2000	APROX	01.07.2002	APROX		1968-07-21	2000-07-01	2002-07-01		11668	12398	383.605	407.605	31.9671	33.9671
16	ECUADOR	MAINLAND	256370	Allobates	63	Allobates insperatus	2002	PT	98	0	NO	AFTER	06.07.1968	TRUE	2000	APROX	2002	APROX	Morales, V. R. 2002 "2000". Sistematica y biogeografía del grupo trilineatus (Amphibia, Anura, Dendrobatidae, Colostethus), con descripción de once nuevas especies. Publicaciones de la Asociación de Amigos de Doñana. Sevilla 13: 1–59.	1	0		06.07.1968	TRUE	01.07.2000	APROX	01.07.2002	APROX		1968-07-06	2000-07-01	2002-07-01		11683	12413	384.099	408.099	32.0082	34.0082
17	ECUADOR	MAINLAND	256370	Allobates	63	Allobates insperatus	2002	PT	98	0	NO	AFTER	12.09.1977	TRUE	2000	APROX	2002	APROX	Morales, V. R. 2002 "2000". Sistematica y biogeografía del grupo trilineatus (Amphibia, Anura, Dendrobatidae, Colostethus), con descripción de once nuevas especies. Publicaciones de la Asociación de Amigos de Doñana. Sevilla 13: 1–59.	1	0		12.09.1977	TRUE	01.07.2000	APROX	01.07.2002	APROX		1977-09-12	2000-07-01	2002-07-01		8328	9058	273.797	297.797	22.8164	24.8164
18	ECUADOR	MAINLAND	256370	Allobates	63	Allobates insperatus	2002	PT	98	0	NO	AFTER	07.07.1967	TRUE	2000	APROX	2002	APROX	Morales, V. R. 2002 "2000". Sistematica y biogeografía del grupo trilineatus (Amphibia, Anura, Dendrobatidae, Colostethus), con descripción de once nuevas especies. Publicaciones de la Asociación de Amigos de Doñana. Sevilla 13: 1–59.	1	0		07.07.1967	TRUE	01.07.2000	APROX	01.07.2002	APROX		1967-07-07	2000-07-01	2002-07-01		12048	12778	396.099	420.099	33.0082	35.0082
19	ECUADOR	MAINLAND	256370	Allobates	63	Allobates insperatus	2002	PT	98	0	NO	AFTER	20.11.1977	TRUE	2000	APROX	2002	APROX	Morales, V. R. 2002 "2000". Sistematica y biogeografía del grupo trilineatus (Amphibia, Anura, Dendrobatidae, Colostethus), con descripción de once nuevas especies. Publicaciones de la Asociación de Amigos de Doñana. Sevilla 13: 1–59.	1	0		20.11.1977	TRUE	01.07.2000	APROX	01.07.2002	APROX		1977-11-20	2000-07-01	2002-07-01		8259	8989	271.529	295.529	22.6274	24.6274
20	ECUADOR	MAINLAND	256370	Allobates	63	Allobates insperatus	2002	PT	98	0	NO	AFTER	02.04.1979	TRUE	2000	APROX	2002	APROX	Morales, V. R. 2002 "2000". Sistematica y biogeografía del grupo trilineatus (Amphibia, Anura, Dendrobatidae, Colostethus), con descripción de once nuevas especies. Publicaciones de la Asociación de Amigos de Doñana. Sevilla 13: 1–59.	1	0		02.04.1979	TRUE	01.07.2000	APROX	01.07.2002	APROX		1979-04-02	2000-07-01	2002-07-01		7761	8491	255.156	279.156	21.263	23.263
21	ECUADOR	MAINLAND	256370	Amazophrynella	13	Amazophrynella siona	2018	HT	67	0	YES	DURING	07.10.2000	TRUE	21.05.2018	TRUE	09.07.2018	TRUE	Rojas-Zamora, R. R., A. Fouquet, S. R. Ron, E. J. Hernández-Ruz, P. R. Melo-Sampaio, J. C. Chaparro, R. C. Vogt, V. T. de Carvalho, L. C. Pinheiro, R. W. Ávila, I. P. Farias, M. Gordo, and T. Hrbek. 2018. A Pan-Amazonian species delimitation: high species diversity within the genus Amazophrynella (Anura: Bufonidae). PeerJ 6(e4941): 1–56.	13	1		07.10.2000	TRUE	21.05.2018	TRUE	09.07.2018	TRUE		2000-10-07	2018-05-21	2018-07-09		6435	6484	211.562	213.173	17.6301	17.7644
22	ECUADOR	MAINLAND	256370	Amazophrynella	13	Amazophrynella siona	2018	PT	67	0	YES	DURING	12.10.2008	TRUE	21.05.2018	TRUE	09.07.2018	TRUE	Rojas-Zamora, R. R., A. Fouquet, S. R. Ron, E. J. Hernández-Ruz, P. R. Melo-Sampaio, J. C. Chaparro, R. C. Vogt, V. T. de Carvalho, L. C. Pinheiro, R. W. Ávila, I. P. Farias, M. Gordo, and T. Hrbek. 2018. A Pan-Amazonian species delimitation: high species diversity within the genus Amazophrynella (Anura: Bufonidae). PeerJ 6(e4941): 1–56.	13	1		12.10.2008	TRUE	21.05.2018	TRUE	09.07.2018	TRUE		2008-10-12	2018-05-21	2018-07-09		3508	3557	115.332	116.942	9.61096	9.74521
23	ECUADOR	MAINLAND	256370	Amazophrynella	13	Amazophrynella siona	2018	PT	67	0	YES	DURING	05.11.2008	TRUE	21.05.2018	TRUE	09.07.2018	TRUE	Rojas-Zamora, R. R., A. Fouquet, S. R. Ron, E. J. Hernández-Ruz, P. R. Melo-Sampaio, J. C. Chaparro, R. C. Vogt, V. T. de Carvalho, L. C. Pinheiro, R. W. Ávila, I. P. Farias, M. Gordo, and T. Hrbek. 2018. A Pan-Amazonian species delimitation: high species diversity within the genus Amazophrynella (Anura: Bufonidae). PeerJ 6(e4941): 1–56.	13	1		05.11.2008	TRUE	21.05.2018	TRUE	09.07.2018	TRUE		2008-11-05	2018-05-21	2018-07-09		3484	3533	114.542	116.153	9.54521	9.67945
24	ECUADOR	MAINLAND	256370	Amazophrynella	13	Amazophrynella siona	2018	PT	67	0	YES	DURING	17.06.2008	TRUE	21.05.2018	TRUE	09.07.2018	TRUE	Rojas-Zamora, R. R., A. Fouquet, S. R. Ron, E. J. Hernández-Ruz, P. R. Melo-Sampaio, J. C. Chaparro, R. C. Vogt, V. T. de Carvalho, L. C. Pinheiro, R. W. Ávila, I. P. Farias, M. Gordo, and T. Hrbek. 2018. A Pan-Amazonian species delimitation: high species diversity within the genus Amazophrynella (Anura: Bufonidae). PeerJ 6(e4941): 1–56.	13	1		17.06.2008	TRUE	21.05.2018	TRUE	09.07.2018	TRUE		2008-06-17	2018-05-21	2018-07-09		3625	3674	119.178	120.789	9.93151	10.0658
25	ECUADOR	MAINLAND	256370	Amazophrynella	13	Amazophrynella siona	2018	PT	67	0	YES	DURING	20.03.2008	TRUE	21.05.2018	TRUE	09.07.2018	TRUE	Rojas-Zamora, R. R., A. Fouquet, S. R. Ron, E. J. Hernández-Ruz, P. R. Melo-Sampaio, J. C. Chaparro, R. C. Vogt, V. T. de Carvalho, L. C. Pinheiro, R. W. Ávila, I. P. Farias, M. Gordo, and T. Hrbek. 2018. A Pan-Amazonian species delimitation: high species diversity within the genus Amazophrynella (Anura: Bufonidae). PeerJ 6(e4941): 1–56.	13	1		20.03.2008	TRUE	21.05.2018	TRUE	09.07.2018	TRUE		2008-03-20	2018-05-21	2018-07-09		3714	3763	122.104	123.715	10.1753	10.3096
26	ECUADOR	MAINLAND	256370	Atelopus	99	Atelopus guanujo	2002	HT	47	0	NO	AFTER	13.04.1983	TRUE	12.06.2001	TRUE	JUN 2002	APROX	Coloma, L. A. 2002. Two new species of Atelopus (Anura: Bufonidae) from Ecuador. Herpetologica 58: 229–252.	1	1		13.04.1983	TRUE	12.06.2001	TRUE	15.06.2002	APROX		1983-04-13	2001-06-12	2002-06-15		6635	7003	218.137	230.236	18.1781	19.1863
27	ECUADOR	MAINLAND	256371	Atelopus	99	Atelopus guanujo	2002	PT	47	0	NO	AFTER	DEC 1985	APROX	12.06.2001	TRUE	JUN 2002	APROX	Coloma, L. A. 2002. Two new species of Atelopus (Anura: Bufonidae) from Ecuador. Herpetologica 58: 229–252.	1	1		15.12.1985	APROX	12.06.2001	TRUE	15.06.2002	APROX		1985-12-15	2001-06-12	2002-06-15		5658	6026	186.016	198.115	15.5014	16.5096
28	ECUADOR	MAINLAND	256372	Atelopus	99	Atelopus guanujo	2002	PT	47	0	NO	AFTER	DEC 1986	APROX	12.06.2001	TRUE	JUN 2002	APROX	Coloma, L. A. 2002. Two new species of Atelopus (Anura: Bufonidae) from Ecuador. Herpetologica 58: 229–252.	1	1		15.12.1986	APROX	12.06.2001	TRUE	15.06.2002	APROX		1986-12-15	2001-06-12	2002-06-15		5293	5661	174.016	186.115	14.5014	15.5096
29	ECUADOR	MAINLAND	256373	Atelopus	99	Atelopus guanujo	2002	PT	47	0	NO	AFTER	10.04.1988	TRUE	12.06.2001	TRUE	JUN 2002	APROX	Coloma, L. A. 2002. Two new species of Atelopus (Anura: Bufonidae) from Ecuador. Herpetologica 58: 229–252.	1	1		10.04.1988	TRUE	12.06.2001	TRUE	15.06.2002	APROX		1988-04-10	2001-06-12	2002-06-15		4811	5179	158.17	170.268	13.1808	14.189
30	ECUADOR	MAINLAND	256374	Atelopus	99	Atelopus guanujo	2002	PT	47	0	NO	AFTER	JUN 1980	APROX	12.06.2001	TRUE	JUN 2002	APROX	Coloma, L. A. 2002. Two new species of Atelopus (Anura: Bufonidae) from Ecuador. Herpetologica 58: 229–252.	1	1		15.06.1980	APROX	12.06.2001	TRUE	15.06.2002	APROX		1980-06-15	2001-06-12	2002-06-15		7667	8035	252.066	264.164	21.0055	22.0137
31	ECUADOR	MAINLAND	256375	Atelopus	99	Atelopus guanujo	2002	PT	47	0	NO	AFTER	15.01.1978	TRUE	12.06.2001	TRUE	JUN 2002	APROX	Coloma, L. A. 2002. Two new species of Atelopus (Anura: Bufonidae) from Ecuador. Herpetologica 58: 229–252.	1	1		15.01.1978	TRUE	12.06.2001	TRUE	15.06.2002	APROX		1978-01-15	2001-06-12	2002-06-15		8549	8917	281.063	293.162	23.4219	24.4301
32	ECUADOR	MAINLAND	256376	Atelopus	99	Atelopus guanujo	2002	PT	47	0	NO	AFTER	APR 1964	APROX	12.06.2001	TRUE	JUN 2002	APROX	Coloma, L. A. 2002. Two new species of Atelopus (Anura: Bufonidae) from Ecuador. Herpetologica 58: 229–252.	1	1		15.04.1964	APROX	12.06.2001	TRUE	15.06.2002	APROX		1964-04-15	2001-06-12	2002-06-15		13572	13940	446.203	458.301	37.1836	38.1918
33	ECUADOR	MAINLAND	256370	Atelopus	99	Atelopus nanay	2002	HT	17	0	NO	AFTER	28.07.1989	TRUE	12.06.2001	TRUE	JUN 2002	APROX	Coloma, L. A. 2002. Two new species of Atelopus (Anura: Bufonidae) from Ecuador. Herpetologica 58: 229–252.	1	1		28.07.1989	TRUE	12.06.2001	TRUE	15.06.2002	APROX		1989-07-28	2001-06-12	2002-06-15		4337	4705	142.586	154.685	11.8822	12.8904
34	ECUADOR	MAINLAND	256370	Atelopus	99	Atelopus nanay	2002	PT	17	0	NO	AFTER	09.11.1987	TRUE	12.06.2001	TRUE	JUN 2002	APROX	Coloma, L. A. 2002. Two new species of Atelopus (Anura: Bufonidae) from Ecuador. Herpetologica 58: 229–252.	1	1		09.11.1987	TRUE	12.06.2001	TRUE	15.06.2002	APROX		1987-11-09	2001-06-12	2002-06-15		4964	5332	163.2	175.299	13.6	14.6082
35	ECUADOR	MAINLAND	256370	Atelopus	99	Atelopus nanay	2002	PT	17	0	NO	AFTER	31.12.1981	TRUE	12.06.2001	TRUE	JUN 2002	APROX	Coloma, L. A. 2002. Two new species of Atelopus (Anura: Bufonidae) from Ecuador. Herpetologica 58: 229–252.	1	1		31.12.1981	TRUE	12.06.2001	TRUE	15.06.2002	APROX		1981-12-31	2001-06-12	2002-06-15		7103	7471	233.523	245.622	19.4603	20.4685
36	ECUADOR	MAINLAND	256370	Atelopus	99	Atelopus onorei	2007	HT	22	0	NO	AFTER	09.04.1990	TRUE	22.06.2007	TRUE	22.08.2007	TRUE	Coloma, L. A., S. Lötters, W. E. Duellman, and A. Miranda-Leiva. 2007. A taxonomic revision of Atelopus pachydermus, and description of two new (extinct?) species of Atelopus from Ecuador (Anura: Bufonidae). Zootaxa 1557: 1–32.	4	1		09.04.1990	TRUE	22.06.2007	TRUE	22.08.2007	TRUE		1990-04-09	2007-06-22	2007-08-22		6283	6344	206.564	208.57	17.2137	17.3808
37	ECUADOR	MAINLAND	256370	Atelopus	99	Atelopus onorei	2007	PT	22	0	NO	AFTER	21.04.1990	TRUE	22.06.2007	TRUE	22.08.2007	TRUE	Coloma, L. A., S. Lötters, W. E. Duellman, and A. Miranda-Leiva. 2007. A taxonomic revision of Atelopus pachydermus, and description of two new (extinct?) species of Atelopus from Ecuador (Anura: Bufonidae). Zootaxa 1557: 1–32.	4	1		21.04.1990	TRUE	22.06.2007	TRUE	22.08.2007	TRUE		1990-04-21	2007-06-22	2007-08-22		6271	6332	206.17	208.175	17.1808	17.3479
38	ECUADOR	MAINLAND	256370	Atelopus	99	Atelopus orcesi	2010	HT	2	0	NO	AFTER	MAY 1988	APROX	08.05.2010	TRUE	23.08.2010	TRUE	Coloma, L. A., W. E. Duellman, A. Almendáriz C., S. R. Ron, A. Terán-Valdez, and J. M. Guayasamin. 2010. Five new (extinct?) species of Atelopus (Anura: Bufonidae) from Andean Colombia, Ecuador, and Peru. Zootaxa 2574: 1–54.	6	4		15.03.1988	APROX	08.05.2010	TRUE	23.08.2010	TRUE		1988-03-15	2010-05-08	2010-08-23		8089	8196	265.94	269.458	22.1616	22.4548
39	ECUADOR	MAINLAND	256370	Atelopus	99	Atelopus orcesi	2010	PT	2	0	NO	AFTER	MAY 1989	APROX	08.05.2010	TRUE	23.08.2010	TRUE	Coloma, L. A., W. E. Duellman, A. Almendáriz C., S. R. Ron, A. Terán-Valdez, and J. M. Guayasamin. 2010. Five new (extinct?) species of Atelopus (Anura: Bufonidae) from Andean Colombia, Ecuador, and Peru. Zootaxa 2574: 1–54.	6	4		15.03.1989	APROX	08.05.2010	TRUE	23.08.2010	TRUE		1989-03-15	2010-05-08	2010-08-23		7724	7831	253.94	257.458	21.1616	21.4548
40	ECUADOR	MAINLAND	256370	Atelopus	99	Atelopus pastuso	2010	HT	233	0	NO	AFTER	12.01.1980	TRUE	08.05.2010	TRUE	23.08.2010	TRUE	Coloma, L. A., W. E. Duellman, A. Almendáriz C., S. R. Ron, A. Terán-Valdez, and J. M. Guayasamin. 2010. Five new (extinct?) species of Atelopus (Anura: Bufonidae) from Andean Colombia, Ecuador, and Peru. Zootaxa 2574: 1–54.	6	4		12.01.1980	TRUE	08.05.2010	TRUE	23.08.2010	TRUE		1980-01-12	2010-05-08	2010-08-23		11074	11181	364.077	367.595	30.3397	30.6329
41	ECUADOR	MAINLAND	256370	Atelopus	99	Atelopus pastuso	2010	PT	233	0	NO	AFTER	08.02.1986	TRUE	08.05.2010	TRUE	23.08.2010	TRUE	Coloma, L. A., W. E. Duellman, A. Almendáriz C., S. R. Ron, A. Terán-Valdez, and J. M. Guayasamin. 2010. Five new (extinct?) species of Atelopus (Anura: Bufonidae) from Andean Colombia, Ecuador, and Peru. Zootaxa 2574: 1–54.	6	4		08.02.1986	TRUE	08.05.2010	TRUE	23.08.2010	TRUE		1986-02-08	2010-05-08	2010-08-23		8855	8962	291.123	294.641	24.2603	24.5534
42	ECUADOR	MAINLAND	256370	Atelopus	99	Atelopus pastuso	2010	PT	233	0	NO	AFTER	23.02.1968	TRUE	08.05.2010	TRUE	23.08.2010	TRUE	Coloma, L. A., W. E. Duellman, A. Almendáriz C., S. R. Ron, A. Terán-Valdez, and J. M. Guayasamin. 2010. Five new (extinct?) species of Atelopus (Anura: Bufonidae) from Andean Colombia, Ecuador, and Peru. Zootaxa 2574: 1–54.	6	4		23.02.1968	TRUE	08.05.2010	TRUE	23.08.2010	TRUE		1968-02-23	2010-05-08	2010-08-23		15415	15522	506.795	510.312	42.2329	42.526
43	ECUADOR	MAINLAND	256370	Atelopus	99	Atelopus pastuso	2010	PT	233	0	NO	AFTER	01.01.1980	TRUE	08.05.2010	TRUE	23.08.2010	TRUE	Coloma, L. A., W. E. Duellman, A. Almendáriz C., S. R. Ron, A. Terán-Valdez, and J. M. Guayasamin. 2010. Five new (extinct?) species of Atelopus (Anura: Bufonidae) from Andean Colombia, Ecuador, and Peru. Zootaxa 2574: 1–54.	6	4		01.01.1980	TRUE	08.05.2010	TRUE	23.08.2010	TRUE		1980-01-01	2010-05-08	2010-08-23		11085	11192	364.438	367.956	30.3699	30.663
44	ECUADOR	MAINLAND	256370	Atelopus	99	Atelopus pastuso	2010	PT	233	0	NO	AFTER	04.10.1974	TRUE	08.05.2010	TRUE	23.08.2010	TRUE	Coloma, L. A., W. E. Duellman, A. Almendáriz C., S. R. Ron, A. Terán-Valdez, and J. M. Guayasamin. 2010. Five new (extinct?) species of Atelopus (Anura: Bufonidae) from Andean Colombia, Ecuador, and Peru. Zootaxa 2574: 1–54.	6	4		04.10.1974	TRUE	08.05.2010	TRUE	23.08.2010	TRUE		1974-10-04	2010-05-08	2010-08-23		13000	13107	427.397	430.915	35.6164	35.9096
45	ECUADOR	MAINLAND	256370	Atelopus	99	Atelopus pastuso	2010	PT	233	0	NO	AFTER	12.02.1986	TRUE	08.05.2010	TRUE	23.08.2010	TRUE	Coloma, L. A., W. E. Duellman, A. Almendáriz C., S. R. Ron, A. Terán-Valdez, and J. M. Guayasamin. 2010. Five new (extinct?) species of Atelopus (Anura: Bufonidae) from Andean Colombia, Ecuador, and Peru. Zootaxa 2574: 1–54.	6	4		12.02.1986	TRUE	08.05.2010	TRUE	23.08.2010	TRUE		1986-02-12	2010-05-08	2010-08-23		8851	8958	290.992	294.51	24.2493	24.5425
46	ECUADOR	MAINLAND	256370	Atelopus	99	Atelopus pastuso	2010	PT	233	0	NO	AFTER	08.06.1989	TRUE	08.05.2010	TRUE	23.08.2010	TRUE	Coloma, L. A., W. E. Duellman, A. Almendáriz C., S. R. Ron, A. Terán-Valdez, and J. M. Guayasamin. 2010. Five new (extinct?) species of Atelopus (Anura: Bufonidae) from Andean Colombia, Ecuador, and Peru. Zootaxa 2574: 1–54.	6	4		08.06.1989	TRUE	08.05.2010	TRUE	23.08.2010	TRUE		1989-06-08	2010-05-08	2010-08-23		7639	7746	251.145	254.663	20.9288	21.2219
47	ECUADOR	MAINLAND	256370	Atelopus	99	Atelopus pastuso	2010	PT	233	0	NO	AFTER	18.05.1975	TRUE	08.05.2010	TRUE	23.08.2010	TRUE	Coloma, L. A., W. E. Duellman, A. Almendáriz C., S. R. Ron, A. Terán-Valdez, and J. M. Guayasamin. 2010. Five new (extinct?) species of Atelopus (Anura: Bufonidae) from Andean Colombia, Ecuador, and Peru. Zootaxa 2574: 1–54.	6	4		18.05.1975	TRUE	08.05.2010	TRUE	23.08.2010	TRUE		1975-05-18	2010-05-08	2010-08-23		12774	12881	419.967	423.485	34.9973	35.2904
48	ECUADOR	MAINLAND	256370	Atelopus	99	Atelopus pastuso	2010	PT	233	0	NO	AFTER	24.02.1968	TRUE	08.05.2010	TRUE	23.08.2010	TRUE	Coloma, L. A., W. E. Duellman, A. Almendáriz C., S. R. Ron, A. Terán-Valdez, and J. M. Guayasamin. 2010. Five new (extinct?) species of Atelopus (Anura: Bufonidae) from Andean Colombia, Ecuador, and Peru. Zootaxa 2574: 1–54.	6	4		24.02.1968	TRUE	08.05.2010	TRUE	23.08.2010	TRUE		1968-02-24	2010-05-08	2010-08-23		15414	15521	506.762	510.279	42.2301	42.5233
49	ECUADOR	MAINLAND	256370	Atelopus	99	Atelopus pastuso	2010	PT	233	0	NO	AFTER	03.03.1993	TRUE	08.05.2010	TRUE	23.08.2010	TRUE	Coloma, L. A., W. E. Duellman, A. Almendáriz C., S. R. Ron, A. Terán-Valdez, and J. M. Guayasamin. 2010. Five new (extinct?) species of Atelopus (Anura: Bufonidae) from Andean Colombia, Ecuador, and Peru. Zootaxa 2574: 1–54.	6	4		03.03.1993	TRUE	08.05.2010	TRUE	23.08.2010	TRUE		1993-03-03	2010-05-08	2010-08-23		6275	6382	206.301	209.819	17.1918	17.4849
50	ECUADOR	MAINLAND	256370	Atelopus	99	Atelopus pastuso	2010	PT	233	0	NO	AFTER	26.02.1984	TRUE	08.05.2010	TRUE	23.08.2010	TRUE	Coloma, L. A., W. E. Duellman, A. Almendáriz C., S. R. Ron, A. Terán-Valdez, and J. M. Guayasamin. 2010. Five new (extinct?) species of Atelopus (Anura: Bufonidae) from Andean Colombia, Ecuador, and Peru. Zootaxa 2574: 1–54.	6	4		26.02.1984	TRUE	08.05.2010	TRUE	23.08.2010	TRUE		1984-02-26	2010-05-08	2010-08-23		9568	9675	314.564	318.082	26.2137	26.5068
51	ECUADOR	MAINLAND	256370	Atelopus	99	Atelopus pastuso	2010	PT	233	0	NO	AFTER	02.04.1984	TRUE	08.05.2010	TRUE	23.08.2010	TRUE	Coloma, L. A., W. E. Duellman, A. Almendáriz C., S. R. Ron, A. Terán-Valdez, and J. M. Guayasamin. 2010. Five new (extinct?) species of Atelopus (Anura: Bufonidae) from Andean Colombia, Ecuador, and Peru. Zootaxa 2574: 1–54.	6	4		02.04.1984	TRUE	08.05.2010	TRUE	23.08.2010	TRUE		1984-04-02	2010-05-08	2010-08-23		9532	9639	313.381	316.899	26.1151	26.4082
52	ECUADOR	MAINLAND	256370	Atelopus	99	Atelopus pastuso	2010	PT	233	0	NO	AFTER	05.04.1985	TRUE	08.05.2010	TRUE	23.08.2010	TRUE	Coloma, L. A., W. E. Duellman, A. Almendáriz C., S. R. Ron, A. Terán-Valdez, and J. M. Guayasamin. 2010. Five new (extinct?) species of Atelopus (Anura: Bufonidae) from Andean Colombia, Ecuador, and Peru. Zootaxa 2574: 1–54.	6	4		05.04.1985	TRUE	08.05.2010	TRUE	23.08.2010	TRUE		1985-04-05	2010-05-08	2010-08-23		9164	9271	301.282	304.8	25.1068	25.4
53	ECUADOR	MAINLAND	256370	Atelopus	99	Atelopus pastuso	2010	PT	233	0	NO	AFTER	24.02.1984	TRUE	08.05.2010	TRUE	23.08.2010	TRUE	Coloma, L. A., W. E. Duellman, A. Almendáriz C., S. R. Ron, A. Terán-Valdez, and J. M. Guayasamin. 2010. Five new (extinct?) species of Atelopus (Anura: Bufonidae) from Andean Colombia, Ecuador, and Peru. Zootaxa 2574: 1–54.	6	4		24.02.1984	TRUE	08.05.2010	TRUE	23.08.2010	TRUE		1984-02-24	2010-05-08	2010-08-23		9570	9677	314.63	318.148	26.2192	26.5123
54	ECUADOR	MAINLAND	256370	Atelopus	99	Atelopus pastuso	2010	PT	233	0	NO	AFTER	26.05.1977	TRUE	08.05.2010	TRUE	23.08.2010	TRUE	Coloma, L. A., W. E. Duellman, A. Almendáriz C., S. R. Ron, A. Terán-Valdez, and J. M. Guayasamin. 2010. Five new (extinct?) species of Atelopus (Anura: Bufonidae) from Andean Colombia, Ecuador, and Peru. Zootaxa 2574: 1–54.	6	4		26.05.1977	TRUE	08.05.2010	TRUE	23.08.2010	TRUE		1977-05-26	2010-05-08	2010-08-23		12035	12142	395.671	399.189	32.9726	33.2658
55	ECUADOR	MAINLAND	256370	Atelopus	99	Atelopus petersi	2007	HT	51	0	NO	AFTER	03.04.1988	TRUE	22.06.2007	TRUE	22.08.2007	TRUE	Coloma, L. A., S. Lötters, W. E. Duellman, and A. Miranda-Leiva. 2007. A taxonomic revision of Atelopus pachydermus, and description of two new (extinct?) species of Atelopus from Ecuador (Anura: Bufonidae). Zootaxa 1557: 1–32.	4	1		03.04.1988	TRUE	22.06.2007	TRUE	22.08.2007	TRUE		1988-04-03	2007-06-22	2007-08-22		7019	7080	230.762	232.767	19.2301	19.3973
56	ECUADOR	MAINLAND	256370	Atelopus	99	Atelopus petersi	2007	PT	51	0	NO	AFTER	30.03.1988	TRUE	22.06.2007	TRUE	22.08.2007	TRUE	Coloma, L. A., S. Lötters, W. E. Duellman, and A. Miranda-Leiva. 2007. A taxonomic revision of Atelopus pachydermus, and description of two new (extinct?) species of Atelopus from Ecuador (Anura: Bufonidae). Zootaxa 1557: 1–32.	4	1		30.03.1988	TRUE	22.06.2007	TRUE	22.08.2007	TRUE		1988-03-30	2007-06-22	2007-08-22		7023	7084	230.893	232.899	19.2411	19.4082
57	ECUADOR	MAINLAND	256370	Atelopus	99	Atelopus petersi	2007	PT	51	0	NO	AFTER	19.08.1993	TRUE	22.06.2007	TRUE	22.08.2007	TRUE	Coloma, L. A., S. Lötters, W. E. Duellman, and A. Miranda-Leiva. 2007. A taxonomic revision of Atelopus pachydermus, and description of two new (extinct?) species of Atelopus from Ecuador (Anura: Bufonidae). Zootaxa 1557: 1–32.	4	1		19.08.1993	TRUE	22.06.2007	TRUE	22.08.2007	TRUE		1993-08-19	2007-06-22	2007-08-22		5055	5116	166.192	168.197	13.8493	14.0164
58	ECUADOR	MAINLAND	256370	Atelopus	99	Atelopus petersi	2007	PT	51	0	NO	AFTER	08.11.1996	TRUE	22.06.2007	TRUE	22.08.2007	TRUE	Coloma, L. A., S. Lötters, W. E. Duellman, and A. Miranda-Leiva. 2007. A taxonomic revision of Atelopus pachydermus, and description of two new (extinct?) species of Atelopus from Ecuador (Anura: Bufonidae). Zootaxa 1557: 1–32.	4	1		08.11.1996	TRUE	22.06.2007	TRUE	22.08.2007	TRUE		1996-11-08	2007-06-22	2007-08-22		3878	3939	127.496	129.501	10.6247	10.7918
59	ECUADOR	MAINLAND	256370	Atelopus	99	Atelopus petersi	2007	PT	51	0	NO	AFTER	07.07.1962	TRUE	22.06.2007	TRUE	22.08.2007	TRUE	Coloma, L. A., S. Lötters, W. E. Duellman, and A. Miranda-Leiva. 2007. A taxonomic revision of Atelopus pachydermus, and description of two new (extinct?) species of Atelopus from Ecuador (Anura: Bufonidae). Zootaxa 1557: 1–32.	4	1		07.07.1962	TRUE	22.06.2007	TRUE	22.08.2007	TRUE		1962-07-07	2007-06-22	2007-08-22		16421	16482	539.868	541.874	44.989	45.1562
60	ECUADOR	MAINLAND	256370	Atelopus	99	Atelopus petersi	2007	PT	51	0	NO	AFTER	NOV 1985	APROX	22.06.2007	TRUE	22.08.2007	TRUE	Coloma, L. A., S. Lötters, W. E. Duellman, and A. Miranda-Leiva. 2007. A taxonomic revision of Atelopus pachydermus, and description of two new (extinct?) species of Atelopus from Ecuador (Anura: Bufonidae). Zootaxa 1557: 1–32.	4	1		15.11.1985	APROX	22.06.2007	TRUE	22.08.2007	TRUE		1985-11-15	2007-06-22	2007-08-22		7889	7950	259.364	261.37	21.6137	21.7808
61	ECUADOR	MAINLAND	256370	Atelopus	99	Atelopus petersi	2007	PT	51	0	NO	AFTER	07.03.1968	TRUE	22.06.2007	TRUE	22.08.2007	TRUE	Coloma, L. A., S. Lötters, W. E. Duellman, and A. Miranda-Leiva. 2007. A taxonomic revision of Atelopus pachydermus, and description of two new (extinct?) species of Atelopus from Ecuador (Anura: Bufonidae). Zootaxa 1557: 1–32.	4	1		07.03.1968	TRUE	22.06.2007	TRUE	22.08.2007	TRUE		1968-03-07	2007-06-22	2007-08-22		14351	14412	471.814	473.819	39.3178	39.4849
62	ECUADOR	MAINLAND	256370	Atelopus	99	Atelopus petersi	2007	PT	51	0	NO	AFTER	28.10.1971	TRUE	22.06.2007	TRUE	22.08.2007	TRUE	Coloma, L. A., S. Lötters, W. E. Duellman, and A. Miranda-Leiva. 2007. A taxonomic revision of Atelopus pachydermus, and description of two new (extinct?) species of Atelopus from Ecuador (Anura: Bufonidae). Zootaxa 1557: 1–32.	4	1		28.10.1971	TRUE	22.06.2007	TRUE	22.08.2007	TRUE		1971-10-28	2007-06-22	2007-08-22		13021	13082	428.088	430.093	35.674	35.8411
63	ECUADOR	MAINLAND	256370	Atelopus	99	Atelopus petersi	2007	PT	51	0	NO	AFTER	05.07.1962	TRUE	22.06.2007	TRUE	22.08.2007	TRUE	Coloma, L. A., S. Lötters, W. E. Duellman, and A. Miranda-Leiva. 2007. A taxonomic revision of Atelopus pachydermus, and description of two new (extinct?) species of Atelopus from Ecuador (Anura: Bufonidae). Zootaxa 1557: 1–32.	4	1		05.07.1962	TRUE	22.06.2007	TRUE	22.08.2007	TRUE		1962-07-05	2007-06-22	2007-08-22		16423	16484	539.934	541.94	44.9945	45.1616
64	ECUADOR	MAINLAND	256370	Atelopus	99	Atelopus petersi	2007	PT	51	0	NO	AFTER	06.07.1962	TRUE	22.06.2007	TRUE	22.08.2007	TRUE	Coloma, L. A., S. Lötters, W. E. Duellman, and A. Miranda-Leiva. 2007. A taxonomic revision of Atelopus pachydermus, and description of two new (extinct?) species of Atelopus from Ecuador (Anura: Bufonidae). Zootaxa 1557: 1–32.	4	1		06.07.1962	TRUE	22.06.2007	TRUE	22.08.2007	TRUE		1962-07-06	2007-06-22	2007-08-22		16422	16483	539.901	541.907	44.9918	45.1589
65	ECUADOR	MAINLAND	256370	Atelopus	99	Atelopus podocarpus	2010	HT	18	0	NO	AFTER	01.12.1994	TRUE	08.05.2010	TRUE	23.08.2010	TRUE	Coloma, L. A., W. E. Duellman, A. Almendáriz C., S. R. Ron, A. Terán-Valdez, and J. M. Guayasamin. 2010. Five new (extinct?) species of Atelopus (Anura: Bufonidae) from Andean Colombia, Ecuador, and Peru. Zootaxa 2574: 1–54.	6	4		01.12.1994	TRUE	08.05.2010	TRUE	23.08.2010	TRUE		1994-12-01	2010-05-08	2010-08-23		5637	5744	185.326	188.844	15.4438	15.737
66	ECUADOR	MAINLAND	256370	Atelopus	99	Atelopus podocarpus	2010	HT	18	0	NO	AFTER	11.09.1981	TRUE	08.05.2010	TRUE	23.08.2010	TRUE	Coloma, L. A., W. E. Duellman, A. Almendáriz C., S. R. Ron, A. Terán-Valdez, and J. M. Guayasamin. 2010. Five new (extinct?) species of Atelopus (Anura: Bufonidae) from Andean Colombia, Ecuador, and Peru. Zootaxa 2574: 1–54.	6	4		11.09.1981	TRUE	08.05.2010	TRUE	23.08.2010	TRUE		1981-09-11	2010-05-08	2010-08-23		10466	10573	344.088	347.605	28.674	28.9671
67	ECUADOR	MAINLAND	256370	Atelopus	99	Atelopus podocarpus	2010	HT	18	0	NO	AFTER	SEP 1981	APROX	08.05.2010	TRUE	23.08.2010	TRUE	Coloma, L. A., W. E. Duellman, A. Almendáriz C., S. R. Ron, A. Terán-Valdez, and J. M. Guayasamin. 2010. Five new (extinct?) species of Atelopus (Anura: Bufonidae) from Andean Colombia, Ecuador, and Peru. Zootaxa 2574: 1–54.	6	4		15.09.1981	APROX	08.05.2010	TRUE	23.08.2010	TRUE		1981-09-15	2010-05-08	2010-08-23		10462	10569	343.956	347.474	28.663	28.9562
68	ECUADOR	MAINLAND	256370	Atelopus	99	Atelopus podocarpus	2010	HT	18	0	NO	AFTER	16-18.11.1986	APROX	08.05.2010	TRUE	23.08.2010	TRUE	Coloma, L. A., W. E. Duellman, A. Almendáriz C., S. R. Ron, A. Terán-Valdez, and J. M. Guayasamin. 2010. Five new (extinct?) species of Atelopus (Anura: Bufonidae) from Andean Colombia, Ecuador, and Peru. Zootaxa 2574: 1–54.	6	4		17.11.1986	APROX	08.05.2010	TRUE	23.08.2010	TRUE		1986-11-17	2010-05-08	2010-08-23		8573	8680	281.852	285.37	23.4877	23.7808
69	ECUADOR	MAINLAND	256370	Atelopus	99	Atelopus podocarpus	2010	HT	18	0	NO	AFTER	10.06.1968	TRUE	08.05.2010	TRUE	23.08.2010	TRUE	Coloma, L. A., W. E. Duellman, A. Almendáriz C., S. R. Ron, A. Terán-Valdez, and J. M. Guayasamin. 2010. Five new (extinct?) species of Atelopus (Anura: Bufonidae) from Andean Colombia, Ecuador, and Peru. Zootaxa 2574: 1–54.	6	4		10.06.1968	TRUE	08.05.2010	TRUE	23.08.2010	TRUE		1968-06-10	2010-05-08	2010-08-23		15307	15414	503.244	506.762	41.937	42.2301
70	ECUADOR	MAINLAND	256370	Atelopus	99	Atelopus podocarpus	2010	HT	18	0	NO	AFTER	08.03.1984	TRUE	08.05.2010	TRUE	23.08.2010	TRUE	Coloma, L. A., W. E. Duellman, A. Almendáriz C., S. R. Ron, A. Terán-Valdez, and J. M. Guayasamin. 2010. Five new (extinct?) species of Atelopus (Anura: Bufonidae) from Andean Colombia, Ecuador, and Peru. Zootaxa 2574: 1–54.	6	4		08.03.1984	TRUE	08.05.2010	TRUE	23.08.2010	TRUE		1984-03-08	2010-05-08	2010-08-23		9557	9664	314.203	317.721	26.1836	26.4767
71	ECUADOR	MAINLAND	256370	Atelopus	99	Atelopus podocarpus	2010	HT	18	0	NO	AFTER	25.06.1987	TRUE	08.05.2010	TRUE	23.08.2010	TRUE	Coloma, L. A., W. E. Duellman, A. Almendáriz C., S. R. Ron, A. Terán-Valdez, and J. M. Guayasamin. 2010. Five new (extinct?) species of Atelopus (Anura: Bufonidae) from Andean Colombia, Ecuador, and Peru. Zootaxa 2574: 1–54.	6	4		25.06.1987	TRUE	08.05.2010	TRUE	23.08.2010	TRUE		1987-06-25	2010-05-08	2010-08-23		8353	8460	274.619	278.137	22.8849	23.1781
72	ECUADOR	MAINLAND	256370	Boana	99	Boana alfaroi	2014	HT	41	0	YES	DURING	20.06.2009	TRUE	25.12.2013	TRUE	15.01.2014	TRUE	Caminer, M. A., and S. R. Ron. 2014. Systematics of treefrogs of the Hypsiboas calcaratus and Hypsiboas fasciatus species complex (Anura, Hylidae) with the description of four new species. ZooKeys 370: 1–68.	2	1		20.06.2009	TRUE	25.12.2013	TRUE	15.01.2014	TRUE		2009-06-20	2013-12-25	2014-01-15		1649	1670	54.2137	54.9041	4.51781	4.57534
73	ECUADOR	MAINLAND	256370	Boana	99	Boana alfaroi	2014	PT	41	0	YES	DURING	10.07.2009	TRUE	25.12.2013	TRUE	15.01.2014	TRUE	Caminer, M. A., and S. R. Ron. 2014. Systematics of treefrogs of the Hypsiboas calcaratus and Hypsiboas fasciatus species complex (Anura, Hylidae) with the description of four new species. ZooKeys 370: 1–68.	2	1		10.07.2009	TRUE	25.12.2013	TRUE	15.01.2014	TRUE		2009-07-10	2013-12-25	2014-01-15		1629	1650	53.5562	54.2466	4.46301	4.52055
74	ECUADOR	MAINLAND	256370	Boana	99	Boana alfaroi	2014	PT	41	0	YES	DURING	29.10.2008	TRUE	25.12.2013	TRUE	15.01.2014	TRUE	Caminer, M. A., and S. R. Ron. 2014. Systematics of treefrogs of the Hypsiboas calcaratus and Hypsiboas fasciatus species complex (Anura, Hylidae) with the description of four new species. ZooKeys 370: 1–68.	2	1		29.10.2008	TRUE	25.12.2013	TRUE	15.01.2014	TRUE		2008-10-29	2013-12-25	2014-01-15		1883	1904	61.9068	62.5973	5.1589	5.21644
75	ECUADOR	MAINLAND	256370	Boana	99	Boana alfaroi	2014	PT	41	0	YES	DURING	08.07.2009	TRUE	25.12.2013	TRUE	15.01.2014	TRUE	Caminer, M. A., and S. R. Ron. 2014. Systematics of treefrogs of the Hypsiboas calcaratus and Hypsiboas fasciatus species complex (Anura, Hylidae) with the description of four new species. ZooKeys 370: 1–68.	2	1		08.07.2009	TRUE	25.12.2013	TRUE	15.01.2014	TRUE		2009-07-08	2013-12-25	2014-01-15		1631	1652	53.6219	54.3123	4.46849	4.52603
76	ECUADOR	MAINLAND	256370	Boana	99	Boana alfaroi	2014	PT	41	0	YES	DURING	07.07.2009	TRUE	25.12.2013	TRUE	15.01.2014	TRUE	Caminer, M. A., and S. R. Ron. 2014. Systematics of treefrogs of the Hypsiboas calcaratus and Hypsiboas fasciatus species complex (Anura, Hylidae) with the description of four new species. ZooKeys 370: 1–68.	2	1		07.07.2009	TRUE	25.12.2013	TRUE	15.01.2014	TRUE		2009-07-07	2013-12-25	2014-01-15		1632	1653	53.6548	54.3452	4.47123	4.52877
77	ECUADOR	MAINLAND	256370	Boana	99	Boana alfaroi	2014	PT	41	0	YES	DURING	05.07.2009	TRUE	25.12.2013	TRUE	15.01.2014	TRUE	Caminer, M. A., and S. R. Ron. 2014. Systematics of treefrogs of the Hypsiboas calcaratus and Hypsiboas fasciatus species complex (Anura, Hylidae) with the description of four new species. ZooKeys 370: 1–68.	2	1		05.07.2009	TRUE	25.12.2013	TRUE	15.01.2014	TRUE		2009-07-05	2013-12-25	2014-01-15		1634	1655	53.7205	54.411	4.47671	4.53425
78	ECUADOR	MAINLAND	256370	Boana	99	Boana alfaroi	2014	PT	41	0	YES	DURING	21.01.2009	TRUE	25.12.2013	TRUE	15.01.2014	TRUE	Caminer, M. A., and S. R. Ron. 2014. Systematics of treefrogs of the Hypsiboas calcaratus and Hypsiboas fasciatus species complex (Anura, Hylidae) with the description of four new species. ZooKeys 370: 1–68.	2	1		21.01.2009	TRUE	25.12.2013	TRUE	15.01.2014	TRUE		2009-01-21	2013-12-25	2014-01-15		1799	1820	59.1452	59.8356	4.92877	4.9863
79	ECUADOR	MAINLAND	256370	Boana	99	Boana alfaroi	2014	PT	41	0	YES	DURING	01.07.2009	TRUE	25.12.2013	TRUE	15.01.2014	TRUE	Caminer, M. A., and S. R. Ron. 2014. Systematics of treefrogs of the Hypsiboas calcaratus and Hypsiboas fasciatus species complex (Anura, Hylidae) with the description of four new species. ZooKeys 370: 1–68.	2	1		01.07.2009	TRUE	25.12.2013	TRUE	15.01.2014	TRUE		2009-07-01	2013-12-25	2014-01-15		1638	1659	53.8521	54.5425	4.48767	4.54521
80	ECUADOR	MAINLAND	256370	Boana	99	Boana alfaroi	2014	PT	41	0	YES	DURING	18-19.06.2009	APROX	25.12.2013	TRUE	15.01.2014	TRUE	Caminer, M. A., and S. R. Ron. 2014. Systematics of treefrogs of the Hypsiboas calcaratus and Hypsiboas fasciatus species complex (Anura, Hylidae) with the description of four new species. ZooKeys 370: 1–68.	2	1		18.06.2009	APROX	25.12.2013	TRUE	15.01.2014	TRUE		2009-06-18	2013-12-25	2014-01-15		1651	1672	54.2795	54.9699	4.52329	4.58082
81	ECUADOR	MAINLAND	256370	Boana	99	Boana alfaroi	2014	PT	41	0	YES	DURING	20.02.2002	TRUE	25.12.2013	TRUE	15.01.2014	TRUE	Caminer, M. A., and S. R. Ron. 2014. Systematics of treefrogs of the Hypsiboas calcaratus and Hypsiboas fasciatus species complex (Anura, Hylidae) with the description of four new species. ZooKeys 370: 1–68.	2	1		20.02.2002	TRUE	25.12.2013	TRUE	15.01.2014	TRUE		2002-02-20	2013-12-25	2014-01-15		4326	4347	142.225	142.915	11.8521	11.9096
82	ECUADOR	MAINLAND	256370	Boana	99	Boana alfaroi	2014	PT	41	0	YES	DURING	29.06.2009	TRUE	25.12.2013	TRUE	15.01.2014	TRUE	Caminer, M. A., and S. R. Ron. 2014. Systematics of treefrogs of the Hypsiboas calcaratus and Hypsiboas fasciatus species complex (Anura, Hylidae) with the description of four new species. ZooKeys 370: 1–68.	2	1		29.06.2009	TRUE	25.12.2013	TRUE	15.01.2014	TRUE		2009-06-29	2013-12-25	2014-01-15		1640	1661	53.9178	54.6082	4.49315	4.55068
83	ECUADOR	MAINLAND	256370	Boana	99	Boana alfaroi	2014	PT	41	0	YES	DURING	30.06.2009	TRUE	25.12.2013	TRUE	15.01.2014	TRUE	Caminer, M. A., and S. R. Ron. 2014. Systematics of treefrogs of the Hypsiboas calcaratus and Hypsiboas fasciatus species complex (Anura, Hylidae) with the description of four new species. ZooKeys 370: 1–68.	2	1		30.06.2009	TRUE	25.12.2013	TRUE	15.01.2014	TRUE		2009-06-30	2013-12-25	2014-01-15		1639	1660	53.8849	54.5753	4.49041	4.54795
84	ECUADOR	MAINLAND	256370	Boana	99	Boana alfaroi	2014	PT	41	0	YES	DURING	01.04.1984	TRUE	25.12.2013	TRUE	15.01.2014	TRUE	Caminer, M. A., and S. R. Ron. 2014. Systematics of treefrogs of the Hypsiboas calcaratus and Hypsiboas fasciatus species complex (Anura, Hylidae) with the description of four new species. ZooKeys 370: 1–68.	2	1		01.04.1984	TRUE	25.12.2013	TRUE	15.01.2014	TRUE		1984-04-01	2013-12-25	2014-01-15		10860	10881	357.041	357.732	29.7534	29.811
85	ECUADOR	MAINLAND	256370	Boana	99	Boana alfaroi	2014	PT	41	0	YES	DURING	27.06.2009	TRUE	25.12.2013	TRUE	15.01.2014	TRUE	Caminer, M. A., and S. R. Ron. 2014. Systematics of treefrogs of the Hypsiboas calcaratus and Hypsiboas fasciatus species complex (Anura, Hylidae) with the description of four new species. ZooKeys 370: 1–68.	2	1		27.06.2009	TRUE	25.12.2013	TRUE	15.01.2014	TRUE		2009-06-27	2013-12-25	2014-01-15		1642	1663	53.9836	54.674	4.49863	4.55616
86	ECUADOR	MAINLAND	256370	Boana	99	Boana alfaroi	2014	PT	41	0	YES	DURING	07-08.10.2003	APROX	25.12.2013	TRUE	15.01.2014	TRUE	Caminer, M. A., and S. R. Ron. 2014. Systematics of treefrogs of the Hypsiboas calcaratus and Hypsiboas fasciatus species complex (Anura, Hylidae) with the description of four new species. ZooKeys 370: 1–68.	2	1		07.10.2003	APROX	25.12.2013	TRUE	15.01.2014	TRUE		2003-10-07	2013-12-25	2014-01-15		3732	3753	122.696	123.386	10.2247	10.2822
87	ECUADOR	MAINLAND	256370	Boana	99	Boana alfaroi	2014	PT	41	0	YES	DURING	05.08.2003	TRUE	25.12.2013	TRUE	15.01.2014	TRUE	Caminer, M. A., and S. R. Ron. 2014. Systematics of treefrogs of the Hypsiboas calcaratus and Hypsiboas fasciatus species complex (Anura, Hylidae) with the description of four new species. ZooKeys 370: 1–68.	2	1		05.08.2003	TRUE	25.12.2013	TRUE	15.01.2014	TRUE		2003-08-05	2013-12-25	2014-01-15		3795	3816	124.767	125.458	10.3973	10.4548
88	ECUADOR	MAINLAND	256370	Boana	99	Boana alfaroi	2014	PT	41	0	YES	DURING	02.07.2009	TRUE	25.12.2013	TRUE	15.01.2014	TRUE	Caminer, M. A., and S. R. Ron. 2014. Systematics of treefrogs of the Hypsiboas calcaratus and Hypsiboas fasciatus species complex (Anura, Hylidae) with the description of four new species. ZooKeys 370: 1–68.	2	1		02.07.2009	TRUE	25.12.2013	TRUE	15.01.2014	TRUE		2009-07-02	2013-12-25	2014-01-15		1637	1658	53.8192	54.5096	4.48493	4.54247
89	ECUADOR	MAINLAND	256370	Boana	99	Boana alfaroi	2014	PT	41	0	YES	DURING	03.07.2009	TRUE	25.12.2013	TRUE	15.01.2014	TRUE	Caminer, M. A., and S. R. Ron. 2014. Systematics of treefrogs of the Hypsiboas calcaratus and Hypsiboas fasciatus species complex (Anura, Hylidae) with the description of four new species. ZooKeys 370: 1–68.	2	1		03.07.2009	TRUE	25.12.2013	TRUE	15.01.2014	TRUE		2009-07-03	2013-12-25	2014-01-15		1636	1657	53.7863	54.4767	4.48219	4.53973
90	ECUADOR	MAINLAND	256370	Boana	99	Boana alfaroi	2014	PT	41	0	YES	DURING	17.03.1990	TRUE	25.12.2013	TRUE	15.01.2014	TRUE	Caminer, M. A., and S. R. Ron. 2014. Systematics of treefrogs of the Hypsiboas calcaratus and Hypsiboas fasciatus species complex (Anura, Hylidae) with the description of four new species. ZooKeys 370: 1–68.	2	1		17.03.1990	TRUE	25.12.2013	TRUE	15.01.2014	TRUE		1990-03-17	2013-12-25	2014-01-15		8684	8705	285.501	286.192	23.7918	23.8493
91	ECUADOR	MAINLAND	256370	Boana	99	Boana alfaroi	2014	PT	41	0	YES	DURING	11.02.2011	TRUE	25.12.2013	TRUE	15.01.2014	TRUE	Caminer, M. A., and S. R. Ron. 2014. Systematics of treefrogs of the Hypsiboas calcaratus and Hypsiboas fasciatus species complex (Anura, Hylidae) with the description of four new species. ZooKeys 370: 1–68.	2	1		11.02.2011	TRUE	25.12.2013	TRUE	15.01.2014	TRUE		2011-02-11	2013-12-25	2014-01-15		1048	1069	34.4548	35.1452	2.87123	2.92877
92	ECUADOR	MAINLAND	256370	Boana	99	Boana almendarizae	2014	HT	62	0	YES	DURING	17.01.2009	TRUE	25.12.2013	TRUE	15.01.2014	TRUE	Caminer, M. A., and S. R. Ron. 2014. Systematics of treefrogs of the Hypsiboas calcaratus and Hypsiboas fasciatus species complex (Anura, Hylidae) with the description of four new species. ZooKeys 370: 1–68.	2	1		17.01.2009	TRUE	25.12.2013	TRUE	15.01.2014	TRUE		2009-01-17	2013-12-25	2014-01-15		1803	1824	59.2767	59.9671	4.93973	4.99726
93	ECUADOR	MAINLAND	256370	Boana	99	Boana almendarizae	2014	PT	62	0	YES	DURING	01.01.1996	TRUE	25.12.2013	TRUE	15.01.2014	TRUE	Caminer, M. A., and S. R. Ron. 2014. Systematics of treefrogs of the Hypsiboas calcaratus and Hypsiboas fasciatus species complex (Anura, Hylidae) with the description of four new species. ZooKeys 370: 1–68.	2	1		01.01.1996	TRUE	25.12.2013	TRUE	15.01.2014	TRUE		1996-01-01	2013-12-25	2014-01-15		6568	6589	215.934	216.625	17.9945	18.0521
94	ECUADOR	MAINLAND	256370	Boana	99	Boana almendarizae	2014	PT	62	0	YES	DURING	27.01.2002	TRUE	25.12.2013	TRUE	15.01.2014	TRUE	Caminer, M. A., and S. R. Ron. 2014. Systematics of treefrogs of the Hypsiboas calcaratus and Hypsiboas fasciatus species complex (Anura, Hylidae) with the description of four new species. ZooKeys 370: 1–68.	2	1		27.01.2002	TRUE	25.12.2013	TRUE	15.01.2014	TRUE		2002-01-27	2013-12-25	2014-01-15		4350	4371	143.014	143.704	11.9178	11.9753
95	ECUADOR	MAINLAND	256370	Boana	99	Boana almendarizae	2014	PT	62	0	YES	DURING	03.12.1994	TRUE	25.12.2013	TRUE	15.01.2014	TRUE	Caminer, M. A., and S. R. Ron. 2014. Systematics of treefrogs of the Hypsiboas calcaratus and Hypsiboas fasciatus species complex (Anura, Hylidae) with the description of four new species. ZooKeys 370: 1–68.	2	1		03.12.1994	TRUE	25.12.2013	TRUE	15.01.2014	TRUE		1994-12-03	2013-12-25	2014-01-15		6962	6983	228.888	229.578	19.074	19.1315
96	ECUADOR	MAINLAND	256370	Boana	99	Boana almendarizae	2014	PT	62	0	YES	DURING	05.12.1987	TRUE	25.12.2013	TRUE	15.01.2014	TRUE	Caminer, M. A., and S. R. Ron. 2014. Systematics of treefrogs of the Hypsiboas calcaratus and Hypsiboas fasciatus species complex (Anura, Hylidae) with the description of four new species. ZooKeys 370: 1–68.	2	1		05.12.1987	TRUE	25.12.2013	TRUE	15.01.2014	TRUE		1987-12-05	2013-12-25	2014-01-15		9517	9538	312.888	313.578	26.074	26.1315
97	ECUADOR	MAINLAND	256370	Boana	99	Boana almendarizae	2014	PT	62	0	YES	DURING	01.02.1988	TRUE	25.12.2013	TRUE	15.01.2014	TRUE	Caminer, M. A., and S. R. Ron. 2014. Systematics of treefrogs of the Hypsiboas calcaratus and Hypsiboas fasciatus species complex (Anura, Hylidae) with the description of four new species. ZooKeys 370: 1–68.	2	1		01.02.1988	TRUE	25.12.2013	TRUE	15.01.2014	TRUE		1988-02-01	2013-12-25	2014-01-15		9459	9480	310.981	311.671	25.9151	25.9726
98	ECUADOR	MAINLAND	256370	Boana	99	Boana almendarizae	2014	PT	62	0	YES	DURING	20.03.1990	TRUE	25.12.2013	TRUE	15.01.2014	TRUE	Caminer, M. A., and S. R. Ron. 2014. Systematics of treefrogs of the Hypsiboas calcaratus and Hypsiboas fasciatus species complex (Anura, Hylidae) with the description of four new species. ZooKeys 370: 1–68.	2	1		20.03.1990	TRUE	25.12.2013	TRUE	15.01.2014	TRUE		1990-03-20	2013-12-25	2014-01-15		8681	8702	285.403	286.093	23.7836	23.8411
99	ECUADOR	MAINLAND	256370	Boana	99	Boana almendarizae	2014	PT	62	0	YES	DURING	09.12.2001	TRUE	25.12.2013	TRUE	15.01.2014	TRUE	Caminer, M. A., and S. R. Ron. 2014. Systematics of treefrogs of the Hypsiboas calcaratus and Hypsiboas fasciatus species complex (Anura, Hylidae) with the description of four new species. ZooKeys 370: 1–68.	2	1		09.12.2001	TRUE	25.12.2013	TRUE	15.01.2014	TRUE		2001-12-09	2013-12-25	2014-01-15		4399	4420	144.625	145.315	12.0521	12.1096
100	ECUADOR	MAINLAND	256370	Boana	99	Boana almendarizae	2014	PT	62	0	YES	DURING	23.08.2011	TRUE	25.12.2013	TRUE	15.01.2014	TRUE	Caminer, M. A., and S. R. Ron. 2014. Systematics of treefrogs of the Hypsiboas calcaratus and Hypsiboas fasciatus species complex (Anura, Hylidae) with the description of four new species. ZooKeys 370: 1–68.	2	1		23.08.2011	TRUE	25.12.2013	TRUE	15.01.2014	TRUE		2011-08-23	2013-12-25	2014-01-15		855	876	28.1096	28.8	2.34247	2.4
101	ECUADOR	MAINLAND	256370	Boana	99	Boana almendarizae	2014	PT	62	0	YES	DURING	05.05.2001	TRUE	25.12.2013	TRUE	15.01.2014	TRUE	Caminer, M. A., and S. R. Ron. 2014. Systematics of treefrogs of the Hypsiboas calcaratus and Hypsiboas fasciatus species complex (Anura, Hylidae) with the description of four new species. ZooKeys 370: 1–68.	2	1		05.05.2001	TRUE	25.12.2013	TRUE	15.01.2014	TRUE		2001-05-05	2013-12-25	2014-01-15		4617	4638	151.792	152.482	12.6493	12.7068
102	ECUADOR	MAINLAND	256370	Boana	99	Boana almendarizae	2014	PT	62	0	YES	DURING	14.12.2009	TRUE	25.12.2013	TRUE	15.01.2014	TRUE	Caminer, M. A., and S. R. Ron. 2014. Systematics of treefrogs of the Hypsiboas calcaratus and Hypsiboas fasciatus species complex (Anura, Hylidae) with the description of four new species. ZooKeys 370: 1–68.	2	1		14.12.2009	TRUE	25.12.2013	TRUE	15.01.2014	TRUE		2009-12-14	2013-12-25	2014-01-15		1472	1493	48.3945	49.0849	4.03288	4.09041
103	ECUADOR	MAINLAND	256370	Boana	99	Boana almendarizae	2014	PT	62	0	YES	DURING	01.05.1993	TRUE	25.12.2013	TRUE	15.01.2014	TRUE	Caminer, M. A., and S. R. Ron. 2014. Systematics of treefrogs of the Hypsiboas calcaratus and Hypsiboas fasciatus species complex (Anura, Hylidae) with the description of four new species. ZooKeys 370: 1–68.	2	1		01.05.1993	TRUE	25.12.2013	TRUE	15.01.2014	TRUE		1993-05-01	2013-12-25	2014-01-15		7543	7564	247.989	248.679	20.6658	20.7233
104	ECUADOR	MAINLAND	256370	Boana	99	Boana almendarizae	2014	PT	62	0	YES	DURING	24.09.2002	TRUE	25.12.2013	TRUE	15.01.2014	TRUE	Caminer, M. A., and S. R. Ron. 2014. Systematics of treefrogs of the Hypsiboas calcaratus and Hypsiboas fasciatus species complex (Anura, Hylidae) with the description of four new species. ZooKeys 370: 1–68.	2	1		24.09.2002	TRUE	25.12.2013	TRUE	15.01.2014	TRUE		2002-09-24	2013-12-25	2014-01-15		4110	4131	135.123	135.814	11.2603	11.3178
105	ECUADOR	MAINLAND	256370	Boana	99	Boana almendarizae	2014	PT	62	0	YES	DURING	09.03.2006	TRUE	25.12.2013	TRUE	15.01.2014	TRUE	Caminer, M. A., and S. R. Ron. 2014. Systematics of treefrogs of the Hypsiboas calcaratus and Hypsiboas fasciatus species complex (Anura, Hylidae) with the description of four new species. ZooKeys 370: 1–68.	2	1		09.03.2006	TRUE	25.12.2013	TRUE	15.01.2014	TRUE		2006-03-09	2013-12-25	2014-01-15		2848	2869	93.6329	94.3233	7.80274	7.86027
106	ECUADOR	MAINLAND	256370	Boana	99	Boana almendarizae	2014	PT	62	0	YES	DURING	08.03.2006	TRUE	25.12.2013	TRUE	15.01.2014	TRUE	Caminer, M. A., and S. R. Ron. 2014. Systematics of treefrogs of the Hypsiboas calcaratus and Hypsiboas fasciatus species complex (Anura, Hylidae) with the description of four new species. ZooKeys 370: 1–68.	2	1		08.03.2006	TRUE	25.12.2013	TRUE	15.01.2014	TRUE		2006-03-08	2013-12-25	2014-01-15		2849	2870	93.6658	94.3562	7.80548	7.86301
107	ECUADOR	MAINLAND	256370	Boana	99	Boana almendarizae	2014	PT	62	0	YES	DURING	09.07.2007	TRUE	25.12.2013	TRUE	15.01.2014	TRUE	Caminer, M. A., and S. R. Ron. 2014. Systematics of treefrogs of the Hypsiboas calcaratus and Hypsiboas fasciatus species complex (Anura, Hylidae) with the description of four new species. ZooKeys 370: 1–68.	2	1		09.07.2007	TRUE	25.12.2013	TRUE	15.01.2014	TRUE		2007-07-09	2013-12-25	2014-01-15		2361	2382	77.6219	78.3123	6.46849	6.52603
108	ECUADOR	MAINLAND	256370	Boana	99	Boana almendarizae	2014	PT	62	0	YES	DURING	12.08.2003	TRUE	25.12.2013	TRUE	15.01.2014	TRUE	Caminer, M. A., and S. R. Ron. 2014. Systematics of treefrogs of the Hypsiboas calcaratus and Hypsiboas fasciatus species complex (Anura, Hylidae) with the description of four new species. ZooKeys 370: 1–68.	2	1		12.08.2003	TRUE	25.12.2013	TRUE	15.01.2014	TRUE		2003-08-12	2013-12-25	2014-01-15		3788	3809	124.537	125.227	10.3781	10.4356
109	ECUADOR	MAINLAND	256370	Boana	99	Boana almendarizae	2014	PT	62	0	YES	DURING	30.11.2006	TRUE	25.12.2013	TRUE	15.01.2014	TRUE	Caminer, M. A., and S. R. Ron. 2014. Systematics of treefrogs of the Hypsiboas calcaratus and Hypsiboas fasciatus species complex (Anura, Hylidae) with the description of four new species. ZooKeys 370: 1–68.	2	1		30.11.2006	TRUE	25.12.2013	TRUE	15.01.2014	TRUE		2006-11-30	2013-12-25	2014-01-15		2582	2603	84.8877	85.5781	7.07397	7.13151
110	ECUADOR	MAINLAND	256370	Boana	99	Boana almendarizae	2014	PT	62	0	YES	DURING	13.08.2003	TRUE	25.12.2013	TRUE	15.01.2014	TRUE	Caminer, M. A., and S. R. Ron. 2014. Systematics of treefrogs of the Hypsiboas calcaratus and Hypsiboas fasciatus species complex (Anura, Hylidae) with the description of four new species. ZooKeys 370: 1–68.	2	1		13.08.2003	TRUE	25.12.2013	TRUE	15.01.2014	TRUE		2003-08-13	2013-12-25	2014-01-15		3787	3808	124.504	125.195	10.3753	10.4329
111	ECUADOR	MAINLAND	256370	Boana	99	Boana almendarizae	2014	PT	62	0	YES	DURING	06.04.2003	TRUE	25.12.2013	TRUE	15.01.2014	TRUE	Caminer, M. A., and S. R. Ron. 2014. Systematics of treefrogs of the Hypsiboas calcaratus and Hypsiboas fasciatus species complex (Anura, Hylidae) with the description of four new species. ZooKeys 370: 1–68.	2	1		06.04.2003	TRUE	25.12.2013	TRUE	15.01.2014	TRUE		2003-04-06	2013-12-25	2014-01-15		3916	3937	128.745	129.436	10.7288	10.7863
112	ECUADOR	MAINLAND	256370	Boana	99	Boana almendarizae	2014	PT	62	0	YES	DURING	23.03.2004	TRUE	25.12.2013	TRUE	15.01.2014	TRUE	Caminer, M. A., and S. R. Ron. 2014. Systematics of treefrogs of the Hypsiboas calcaratus and Hypsiboas fasciatus species complex (Anura, Hylidae) with the description of four new species. ZooKeys 370: 1–68.	2	1		23.03.2004	TRUE	25.12.2013	TRUE	15.01.2014	TRUE		2004-03-23	2013-12-25	2014-01-15		3564	3585	117.173	117.863	9.76438	9.82192
113	ECUADOR	MAINLAND	256370	Boana	99	Boana almendarizae	2014	PT	62	0	YES	DURING	13.01.2004	TRUE	25.12.2013	TRUE	15.01.2014	TRUE	Caminer, M. A., and S. R. Ron. 2014. Systematics of treefrogs of the Hypsiboas calcaratus and Hypsiboas fasciatus species complex (Anura, Hylidae) with the description of four new species. ZooKeys 370: 1–68.	2	1		13.01.2004	TRUE	25.12.2013	TRUE	15.01.2014	TRUE		2004-01-13	2013-12-25	2014-01-15		3634	3655	119.474	120.164	9.95616	10.0137
114	ECUADOR	MAINLAND	256370	Boana	99	Boana almendarizae	2014	PT	62	0	YES	DURING	16.07.1995	TRUE	25.12.2013	TRUE	15.01.2014	TRUE	Caminer, M. A., and S. R. Ron. 2014. Systematics of treefrogs of the Hypsiboas calcaratus and Hypsiboas fasciatus species complex (Anura, Hylidae) with the description of four new species. ZooKeys 370: 1–68.	2	1		16.07.1995	TRUE	25.12.2013	TRUE	15.01.2014	TRUE		1995-07-16	2013-12-25	2014-01-15		6737	6758	221.49	222.181	18.4575	18.5151
115	ECUADOR	MAINLAND	256370	Boana	99	Boana maculateralis	2014	HT	42	0	YES	DURING	28.02.2009	TRUE	25.12.2013	TRUE	15.01.2014	TRUE	Caminer, M. A., and S. R. Ron. 2014. Systematics of treefrogs of the Hypsiboas calcaratus and Hypsiboas fasciatus species complex (Anura, Hylidae) with the description of four new species. ZooKeys 370: 1–68.	2	1		28.02.2009	TRUE	25.12.2013	TRUE	15.01.2014	TRUE		2009-02-28	2013-12-25	2014-01-15		1761	1782	57.8959	58.5863	4.82466	4.88219
116	ECUADOR	MAINLAND	256370	Boana	99	Boana maculateralis	2014	PT	42	0	YES	DURING	09.07.2009	TRUE	25.12.2013	TRUE	15.01.2014	TRUE	Caminer, M. A., and S. R. Ron. 2014. Systematics of treefrogs of the Hypsiboas calcaratus and Hypsiboas fasciatus species complex (Anura, Hylidae) with the description of four new species. ZooKeys 370: 1–68.	2	1		09.07.2009	TRUE	25.12.2013	TRUE	15.01.2014	TRUE		2009-07-09	2013-12-25	2014-01-15		1630	1651	53.589	54.2795	4.46575	4.52329
117	ECUADOR	MAINLAND	256370	Boana	99	Boana maculateralis	2014	PT	42	0	YES	DURING	08.07.2009	TRUE	25.12.2013	TRUE	15.01.2014	TRUE	Caminer, M. A., and S. R. Ron. 2014. Systematics of treefrogs of the Hypsiboas calcaratus and Hypsiboas fasciatus species complex (Anura, Hylidae) with the description of four new species. ZooKeys 370: 1–68.	2	1		08.07.2009	TRUE	25.12.2013	TRUE	15.01.2014	TRUE		2009-07-08	2013-12-25	2014-01-15		1631	1652	53.6219	54.3123	4.46849	4.52603
118	ECUADOR	MAINLAND	256370	Boana	99	Boana maculateralis	2014	PT	42	0	YES	DURING	07.07.2009	TRUE	25.12.2013	TRUE	15.01.2014	TRUE	Caminer, M. A., and S. R. Ron. 2014. Systematics of treefrogs of the Hypsiboas calcaratus and Hypsiboas fasciatus species complex (Anura, Hylidae) with the description of four new species. ZooKeys 370: 1–68.	2	1		07.07.2009	TRUE	25.12.2013	TRUE	15.01.2014	TRUE		2009-07-07	2013-12-25	2014-01-15		1632	1653	53.6548	54.3452	4.47123	4.52877
119	ECUADOR	MAINLAND	256370	Boana	99	Boana maculateralis	2014	PT	42	0	YES	DURING	05.07.2009	TRUE	25.12.2013	TRUE	15.01.2014	TRUE	Caminer, M. A., and S. R. Ron. 2014. Systematics of treefrogs of the Hypsiboas calcaratus and Hypsiboas fasciatus species complex (Anura, Hylidae) with the description of four new species. ZooKeys 370: 1–68.	2	1		05.07.2009	TRUE	25.12.2013	TRUE	15.01.2014	TRUE		2009-07-05	2013-12-25	2014-01-15		1634	1655	53.7205	54.411	4.47671	4.53425
120	ECUADOR	MAINLAND	256370	Boana	99	Boana maculateralis	2014	PT	42	0	YES	DURING	04.07.2009	TRUE	25.12.2013	TRUE	15.01.2014	TRUE	Caminer, M. A., and S. R. Ron. 2014. Systematics of treefrogs of the Hypsiboas calcaratus and Hypsiboas fasciatus species complex (Anura, Hylidae) with the description of four new species. ZooKeys 370: 1–68.	2	1		04.07.2009	TRUE	25.12.2013	TRUE	15.01.2014	TRUE		2009-07-04	2013-12-25	2014-01-15		1635	1656	53.7534	54.4438	4.47945	4.53699
121	ECUADOR	MAINLAND	256370	Boana	99	Boana maculateralis	2014	PT	42	0	YES	DURING	29.06.2009	TRUE	25.12.2013	TRUE	15.01.2014	TRUE	Caminer, M. A., and S. R. Ron. 2014. Systematics of treefrogs of the Hypsiboas calcaratus and Hypsiboas fasciatus species complex (Anura, Hylidae) with the description of four new species. ZooKeys 370: 1–68.	2	1		29.06.2009	TRUE	25.12.2013	TRUE	15.01.2014	TRUE		2009-06-29	2013-12-25	2014-01-15		1640	1661	53.9178	54.6082	4.49315	4.55068
122	ECUADOR	MAINLAND	256370	Boana	99	Boana maculateralis	2014	PT	42	0	YES	DURING	30.06.2009	TRUE	25.12.2013	TRUE	15.01.2014	TRUE	Caminer, M. A., and S. R. Ron. 2014. Systematics of treefrogs of the Hypsiboas calcaratus and Hypsiboas fasciatus species complex (Anura, Hylidae) with the description of four new species. ZooKeys 370: 1–68.	2	1		30.06.2009	TRUE	25.12.2013	TRUE	15.01.2014	TRUE		2009-06-30	2013-12-25	2014-01-15		1639	1660	53.8849	54.5753	4.49041	4.54795
123	ECUADOR	MAINLAND	256370	Boana	99	Boana maculateralis	2014	PT	42	0	YES	DURING	27.06.2009	TRUE	25.12.2013	TRUE	15.01.2014	TRUE	Caminer, M. A., and S. R. Ron. 2014. Systematics of treefrogs of the Hypsiboas calcaratus and Hypsiboas fasciatus species complex (Anura, Hylidae) with the description of four new species. ZooKeys 370: 1–68.	2	1		27.06.2009	TRUE	25.12.2013	TRUE	15.01.2014	TRUE		2009-06-27	2013-12-25	2014-01-15		1642	1663	53.9836	54.674	4.49863	4.55616
124	ECUADOR	MAINLAND	256370	Boana	99	Boana maculateralis	2014	PT	42	0	YES	DURING	20.02.1994	TRUE	25.12.2013	TRUE	15.01.2014	TRUE	Caminer, M. A., and S. R. Ron. 2014. Systematics of treefrogs of the Hypsiboas calcaratus and Hypsiboas fasciatus species complex (Anura, Hylidae) with the description of four new species. ZooKeys 370: 1–68.	2	1		20.02.1994	TRUE	25.12.2013	TRUE	15.01.2014	TRUE		1994-02-20	2013-12-25	2014-01-15		7248	7269	238.29	238.981	19.8575	19.9151
125	ECUADOR	MAINLAND	256370	Boana	99	Boana maculateralis	2014	PT	42	0	YES	DURING	13.03.2013	TRUE	25.12.2013	TRUE	15.01.2014	TRUE	Caminer, M. A., and S. R. Ron. 2014. Systematics of treefrogs of the Hypsiboas calcaratus and Hypsiboas fasciatus species complex (Anura, Hylidae) with the description of four new species. ZooKeys 370: 1–68.	2	1		13.03.2013	TRUE	25.12.2013	TRUE	15.01.2014	TRUE		2013-03-13	2013-12-25	2014-01-15		287	308	9.43562	10.126	0.786301	0.843836
126	ECUADOR	MAINLAND	256370	Boana	99	Boana maculateralis	2014	PT	42	0	YES	DURING	30.09.2003	TRUE	25.12.2013	TRUE	15.01.2014	TRUE	Caminer, M. A., and S. R. Ron. 2014. Systematics of treefrogs of the Hypsiboas calcaratus and Hypsiboas fasciatus species complex (Anura, Hylidae) with the description of four new species. ZooKeys 370: 1–68.	2	1		30.09.2003	TRUE	25.12.2013	TRUE	15.01.2014	TRUE		2003-09-30	2013-12-25	2014-01-15		3739	3760	122.926	123.616	10.2438	10.3014
127	ECUADOR	MAINLAND	256370	Boana	99	Boana maculateralis	2014	PT	42	0	YES	DURING	02.10.2003	TRUE	25.12.2013	TRUE	15.01.2014	TRUE	Caminer, M. A., and S. R. Ron. 2014. Systematics of treefrogs of the Hypsiboas calcaratus and Hypsiboas fasciatus species complex (Anura, Hylidae) with the description of four new species. ZooKeys 370: 1–68.	2	1		02.10.2003	TRUE	25.12.2013	TRUE	15.01.2014	TRUE		2003-10-02	2013-12-25	2014-01-15		3737	3758	122.86	123.551	10.2384	10.2959
128	ECUADOR	MAINLAND	256370	Boana	99	Boana maculateralis	2014	PT	42	0	YES	DURING	08.10.2003	TRUE	25.12.2013	TRUE	15.01.2014	TRUE	Caminer, M. A., and S. R. Ron. 2014. Systematics of treefrogs of the Hypsiboas calcaratus and Hypsiboas fasciatus species complex (Anura, Hylidae) with the description of four new species. ZooKeys 370: 1–68.	2	1		08.10.2003	TRUE	25.12.2013	TRUE	15.01.2014	TRUE		2003-10-08	2013-12-25	2014-01-15		3731	3752	122.663	123.353	10.2219	10.2795
129	ECUADOR	MAINLAND	256370	Boana	99	Boana maculateralis	2014	PT	42	0	YES	DURING	13.05.1990	TRUE	25.12.2013	TRUE	15.01.2014	TRUE	Caminer, M. A., and S. R. Ron. 2014. Systematics of treefrogs of the Hypsiboas calcaratus and Hypsiboas fasciatus species complex (Anura, Hylidae) with the description of four new species. ZooKeys 370: 1–68.	2	1		13.05.1990	TRUE	25.12.2013	TRUE	15.01.2014	TRUE		1990-05-13	2013-12-25	2014-01-15		8627	8648	283.627	284.318	23.6356	23.6932
130	ECUADOR	MAINLAND	256370	Boana	99	Boana maculateralis	2014	PT	42	0	YES	DURING	09.05.2004	TRUE	25.12.2013	TRUE	15.01.2014	TRUE	Caminer, M. A., and S. R. Ron. 2014. Systematics of treefrogs of the Hypsiboas calcaratus and Hypsiboas fasciatus species complex (Anura, Hylidae) with the description of four new species. ZooKeys 370: 1–68.	2	1		09.05.2004	TRUE	25.12.2013	TRUE	15.01.2014	TRUE		2004-05-09	2013-12-25	2014-01-15		3517	3538	115.627	116.318	9.63562	9.69315
131	ECUADOR	MAINLAND	256370	Boana	99	Boana maculateralis	2014	PT	42	0	YES	DURING	02.07.2009	TRUE	25.12.2013	TRUE	15.01.2014	TRUE	Caminer, M. A., and S. R. Ron. 2014. Systematics of treefrogs of the Hypsiboas calcaratus and Hypsiboas fasciatus species complex (Anura, Hylidae) with the description of four new species. ZooKeys 370: 1–68.	2	1		02.07.2009	TRUE	25.12.2013	TRUE	15.01.2014	TRUE		2009-07-02	2013-12-25	2014-01-15		1637	1658	53.8192	54.5096	4.48493	4.54247
132	ECUADOR	MAINLAND	256370	Boana	99	Boana maculateralis	2014	PT	42	0	YES	DURING	11.01.2002	TRUE	25.12.2013	TRUE	15.01.2014	TRUE	Caminer, M. A., and S. R. Ron. 2014. Systematics of treefrogs of the Hypsiboas calcaratus and Hypsiboas fasciatus species complex (Anura, Hylidae) with the description of four new species. ZooKeys 370: 1–68.	2	1		11.01.2002	TRUE	25.12.2013	TRUE	15.01.2014	TRUE		2002-01-11	2013-12-25	2014-01-15		4366	4387	143.54	144.23	11.9616	12.0192
133	ECUADOR	MAINLAND	256370	Boana	99	Boana maculateralis	2014	PT	42	0	YES	DURING	07.05.2004	TRUE	25.12.2013	TRUE	15.01.2014	TRUE	Caminer, M. A., and S. R. Ron. 2014. Systematics of treefrogs of the Hypsiboas calcaratus and Hypsiboas fasciatus species complex (Anura, Hylidae) with the description of four new species. ZooKeys 370: 1–68.	2	1		07.05.2004	TRUE	25.12.2013	TRUE	15.01.2014	TRUE		2004-05-07	2013-12-25	2014-01-15		3519	3540	115.693	116.384	9.6411	9.69863
134	ECUADOR	MAINLAND	256370	Boana	99	Boana maculateralis	2014	PT	42	0	YES	DURING	10.10.2008	TRUE	25.12.2013	TRUE	15.01.2014	TRUE	Caminer, M. A., and S. R. Ron. 2014. Systematics of treefrogs of the Hypsiboas calcaratus and Hypsiboas fasciatus species complex (Anura, Hylidae) with the description of four new species. ZooKeys 370: 1–68.	2	1		10.10.2008	TRUE	25.12.2013	TRUE	15.01.2014	TRUE		2008-10-10	2013-12-25	2014-01-15		1902	1923	62.5315	63.2219	5.21096	5.26849
135	ECUADOR	MAINLAND	256370	Boana	99	Boana maculateralis	2014	PT	42	0	YES	DURING	13.10.2008	TRUE	25.12.2013	TRUE	15.01.2014	TRUE	Caminer, M. A., and S. R. Ron. 2014. Systematics of treefrogs of the Hypsiboas calcaratus and Hypsiboas fasciatus species complex (Anura, Hylidae) with the description of four new species. ZooKeys 370: 1–68.	2	1		13.10.2008	TRUE	25.12.2013	TRUE	15.01.2014	TRUE		2008-10-13	2013-12-25	2014-01-15		1899	1920	62.4329	63.1233	5.20274	5.26027
136	ECUADOR	MAINLAND	256370	Boana	99	Boana nigra	2020	HT	43	0	YES	DURING	29.01.2015	TRUE	08.01.2020	TRUE	21.03.2020	TRUE	Caminer, M. A., and S. R. Ron. 2020. Systematics of the Boana semilineata species group (Anura: Hylidae), with a description of two new species from Amazonian Ecuador. Zoological Journal of the Linnean Society 190: 149–180.	2	1		29.01.2015	TRUE	08.01.2020	TRUE	21.03.2020	TRUE		2015-01-29	2020-01-08	2020-03-21		1805	1878	59.3425	61.7425	4.94521	5.14521
137	ECUADOR	MAINLAND	256370	Boana	99	Boana nigra	2020	PT	43	0	YES	DURING	15-29.01.2015	APROX	08.01.2020	TRUE	21.03.2020	TRUE	Caminer, M. A., and S. R. Ron. 2020. Systematics of the Boana semilineata species group (Anura: Hylidae), with a description of two new species from Amazonian Ecuador. Zoological Journal of the Linnean Society 190: 149–180.	2	1		15.01.2015	APROX	08.01.2020	TRUE	21.03.2020	TRUE		2015-01-15	2020-01-08	2020-03-21		1819	1892	59.8027	62.2027	4.98356	5.18356
138	ECUADOR	MAINLAND	256370	Boana	99	Boana nigra	2020	PT	43	0	YES	DURING	27.02.2015	TRUE	08.01.2020	TRUE	21.03.2020	TRUE	Caminer, M. A., and S. R. Ron. 2020. Systematics of the Boana semilineata species group (Anura: Hylidae), with a description of two new species from Amazonian Ecuador. Zoological Journal of the Linnean Society 190: 149–180.	2	1		27.02.2015	TRUE	08.01.2020	TRUE	21.03.2020	TRUE		2015-02-27	2020-01-08	2020-03-21		1776	1849	58.389	60.789	4.86575	5.06575
139	ECUADOR	MAINLAND	256370	Boana	99	Boana nigra	2020	PT	43	0	YES	DURING	29.10.2014	TRUE	08.01.2020	TRUE	21.03.2020	TRUE	Caminer, M. A., and S. R. Ron. 2020. Systematics of the Boana semilineata species group (Anura: Hylidae), with a description of two new species from Amazonian Ecuador. Zoological Journal of the Linnean Society 190: 149–180.	2	1		29.10.2014	TRUE	08.01.2020	TRUE	21.03.2020	TRUE		2014-10-29	2020-01-08	2020-03-21		1897	1970	62.3671	64.7671	5.19726	5.39726
140	ECUADOR	MAINLAND	256370	Boana	99	Boana nigra	2020	PT	43	0	YES	DURING	16.06.2014	TRUE	08.01.2020	TRUE	21.03.2020	TRUE	Caminer, M. A., and S. R. Ron. 2020. Systematics of the Boana semilineata species group (Anura: Hylidae), with a description of two new species from Amazonian Ecuador. Zoological Journal of the Linnean Society 190: 149–180.	2	1		16.06.2014	TRUE	08.01.2020	TRUE	21.03.2020	TRUE		2014-06-16	2020-01-08	2020-03-21		2032	2105	66.8055	69.2055	5.56712	5.76712
141	ECUADOR	MAINLAND	256370	Boana	99	Boana nigra	2020	PT	43	0	YES	DURING	01.06.2007	TRUE	08.01.2020	TRUE	21.03.2020	TRUE	Caminer, M. A., and S. R. Ron. 2020. Systematics of the Boana semilineata species group (Anura: Hylidae), with a description of two new species from Amazonian Ecuador. Zoological Journal of the Linnean Society 190: 149–180.	2	1		01.06.2007	TRUE	08.01.2020	TRUE	21.03.2020	TRUE		2007-06-01	2020-01-08	2020-03-21		4604	4677	151.364	153.764	12.6137	12.8137
142	ECUADOR	MAINLAND	256370	Boana	99	Boana nigra	2020	PT	43	0	YES	DURING	15.12.2009	TRUE	08.01.2020	TRUE	21.03.2020	TRUE	Caminer, M. A., and S. R. Ron. 2020. Systematics of the Boana semilineata species group (Anura: Hylidae), with a description of two new species from Amazonian Ecuador. Zoological Journal of the Linnean Society 190: 149–180.	2	1		15.12.2009	TRUE	08.01.2020	TRUE	21.03.2020	TRUE		2009-12-15	2020-01-08	2020-03-21		3676	3749	120.855	123.255	10.0712	10.2712
143	ECUADOR	MAINLAND	256370	Boana	99	Boana nigra	2020	PT	43	0	YES	DURING	04.12.1991	TRUE	08.01.2020	TRUE	21.03.2020	TRUE	Caminer, M. A., and S. R. Ron. 2020. Systematics of the Boana semilineata species group (Anura: Hylidae), with a description of two new species from Amazonian Ecuador. Zoological Journal of the Linnean Society 190: 149–180.	2	1		04.12.1991	TRUE	08.01.2020	TRUE	21.03.2020	TRUE		1991-12-04	2020-01-08	2020-03-21		10262	10335	337.381	339.781	28.1151	28.3151
144	ECUADOR	MAINLAND	256370	Boana	99	Boana nigra	2020	PT	43	0	YES	DURING	29.08.2011	TRUE	08.01.2020	TRUE	21.03.2020	TRUE	Caminer, M. A., and S. R. Ron. 2020. Systematics of the Boana semilineata species group (Anura: Hylidae), with a description of two new species from Amazonian Ecuador. Zoological Journal of the Linnean Society 190: 149–180.	2	1		29.08.2011	TRUE	08.01.2020	TRUE	21.03.2020	TRUE		2011-08-29	2020-01-08	2020-03-21		3054	3127	100.405	102.805	8.36712	8.56712
145	ECUADOR	MAINLAND	256370	Boana	99	Boana nigra	2020	PT	43	0	YES	DURING	02.02.2009	TRUE	08.01.2020	TRUE	21.03.2020	TRUE	Caminer, M. A., and S. R. Ron. 2020. Systematics of the Boana semilineata species group (Anura: Hylidae), with a description of two new species from Amazonian Ecuador. Zoological Journal of the Linnean Society 190: 149–180.	2	1		02.02.2009	TRUE	08.01.2020	TRUE	21.03.2020	TRUE		2009-02-02	2020-01-08	2020-03-21		3992	4065	131.244	133.644	10.937	11.137
146	ECUADOR	MAINLAND	256370	Boana	99	Boana nigra	2020	PT	43	0	YES	DURING	29.04.2004	TRUE	08.01.2020	TRUE	21.03.2020	TRUE	Caminer, M. A., and S. R. Ron. 2020. Systematics of the Boana semilineata species group (Anura: Hylidae), with a description of two new species from Amazonian Ecuador. Zoological Journal of the Linnean Society 190: 149–180.	2	1		29.04.2004	TRUE	08.01.2020	TRUE	21.03.2020	TRUE		2004-04-29	2020-01-08	2020-03-21		5732	5805	188.449	190.849	15.7041	15.9041
147	ECUADOR	MAINLAND	256370	Boana	99	Boana nympha	2006	HT	17	0	NO	AFTER	19.07.2000	TRUE	14.09.2005	TRUE	MAR 2006	APROX	Faivovich, J., J. Moravec, D. F. Cisneros-Heredia, and J. Köhler. 2006. A new species of the Hypsiboas benitezi group from the western Amazon Basin (Amphibia: Anura: Hylidae). Herpetologica 62: 96–108.	4	1		19.07.2000	TRUE	14.09.2005	TRUE	15.03.2006	APROX		2000-07-19	2005-09-14	2006-03-15		1883	2065	61.9068	67.8904	5.1589	5.65753
148	ECUADOR	MAINLAND	256370	Boana	99	Boana nympha	2006	PT	17	0	NO	AFTER	JUN 1971	APROX	14.09.2005	TRUE	MAR 2006	APROX	Faivovich, J., J. Moravec, D. F. Cisneros-Heredia, and J. Köhler. 2006. A new species of the Hypsiboas benitezi group from the western Amazon Basin (Amphibia: Anura: Hylidae). Herpetologica 62: 96–108.	4	1		15.06.1971	APROX	14.09.2005	TRUE	15.03.2006	APROX		1971-06-15	2005-09-14	2006-03-15		12510	12692	411.288	417.271	34.274	34.7726
149	ECUADOR	MAINLAND	256370	Boana	99	Boana nympha	2006	PT	17	0	NO	AFTER	09.02.1988	TRUE	14.09.2005	TRUE	MAR 2006	APROX	Faivovich, J., J. Moravec, D. F. Cisneros-Heredia, and J. Köhler. 2006. A new species of the Hypsiboas benitezi group from the western Amazon Basin (Amphibia: Anura: Hylidae). Herpetologica 62: 96–108.	4	1		09.02.1988	TRUE	14.09.2005	TRUE	15.03.2006	APROX		1988-02-09	2005-09-14	2006-03-15		6427	6609	211.299	217.282	17.6082	18.1068
150	ECUADOR	MAINLAND	256370	Boana	99	Boana nympha	2006	PT	17	0	NO	AFTER	10.08.1999	TRUE	14.09.2005	TRUE	MAR 2006	APROX	Faivovich, J., J. Moravec, D. F. Cisneros-Heredia, and J. Köhler. 2006. A new species of the Hypsiboas benitezi group from the western Amazon Basin (Amphibia: Anura: Hylidae). Herpetologica 62: 96–108.	4	1		10.08.1999	TRUE	14.09.2005	TRUE	15.03.2006	APROX		1999-08-10	2005-09-14	2006-03-15		2227	2409	73.2164	79.2	6.10137	6.6
151	ECUADOR	MAINLAND	256370	Boana	99	Boana nympha	2006	PT	17	0	NO	AFTER	22.05.2001	TRUE	14.09.2005	TRUE	MAR 2006	APROX	Faivovich, J., J. Moravec, D. F. Cisneros-Heredia, and J. Köhler. 2006. A new species of the Hypsiboas benitezi group from the western Amazon Basin (Amphibia: Anura: Hylidae). Herpetologica 62: 96–108.	4	1		22.05.2001	TRUE	14.09.2005	TRUE	15.03.2006	APROX		2001-05-22	2005-09-14	2006-03-15		1576	1758	51.8137	57.7973	4.31781	4.81644
152	ECUADOR	MAINLAND	256370	Boana	99	Boana nympha	2006	PT	17	0	NO	AFTER	21.07.1997	TRUE	14.09.2005	TRUE	MAR 2006	APROX	Faivovich, J., J. Moravec, D. F. Cisneros-Heredia, and J. Köhler. 2006. A new species of the Hypsiboas benitezi group from the western Amazon Basin (Amphibia: Anura: Hylidae). Herpetologica 62: 96–108.	4	1		21.07.1997	TRUE	14.09.2005	TRUE	15.03.2006	APROX		1997-07-21	2005-09-14	2006-03-15		2977	3159	97.874	103.858	8.15616	8.65479
153	ECUADOR	MAINLAND	256370	Boana	99	Boana nympha	2006	PT	17	0	NO	AFTER	23.01.2002	TRUE	14.09.2005	TRUE	MAR 2006	APROX	Faivovich, J., J. Moravec, D. F. Cisneros-Heredia, and J. Köhler. 2006. A new species of the Hypsiboas benitezi group from the western Amazon Basin (Amphibia: Anura: Hylidae). Herpetologica 62: 96–108.	4	1		23.01.2002	TRUE	14.09.2005	TRUE	15.03.2006	APROX		2002-01-23	2005-09-14	2006-03-15		1330	1512	43.726	49.7096	3.64384	4.14247
154	ECUADOR	MAINLAND	256370	Boana	99	Boana nympha	2006	PT	17	0	NO	AFTER	19.02.1996	TRUE	14.09.2005	TRUE	MAR 2006	APROX	Faivovich, J., J. Moravec, D. F. Cisneros-Heredia, and J. Köhler. 2006. A new species of the Hypsiboas benitezi group from the western Amazon Basin (Amphibia: Anura: Hylidae). Herpetologica 62: 96–108.	4	1		19.02.1996	TRUE	14.09.2005	TRUE	15.03.2006	APROX		1996-02-19	2005-09-14	2006-03-15		3495	3677	114.904	120.888	9.57534	10.074
155	ECUADOR	MAINLAND	256370	Boana	99	Boana nympha	2006	PT	17	0	NO	AFTER	26.03.2001	TRUE	14.09.2005	TRUE	MAR 2006	APROX	Faivovich, J., J. Moravec, D. F. Cisneros-Heredia, and J. Köhler. 2006. A new species of the Hypsiboas benitezi group from the western Amazon Basin (Amphibia: Anura: Hylidae). Herpetologica 62: 96–108.	4	1		26.03.2001	TRUE	14.09.2005	TRUE	15.03.2006	APROX		2001-03-26	2005-09-14	2006-03-15		1633	1815	53.6877	59.6712	4.47397	4.9726
156	ECUADOR	MAINLAND	256370	Boana	99	Boana nympha	2006	PT	17	0	NO	AFTER	22.04-02.05.1970	APROX	14.09.2005	TRUE	MAR 2006	APROX	Faivovich, J., J. Moravec, D. F. Cisneros-Heredia, and J. Köhler. 2006. A new species of the Hypsiboas benitezi group from the western Amazon Basin (Amphibia: Anura: Hylidae). Herpetologica 62: 96–108.	4	1		29.04.1970	APROX	14.09.2005	TRUE	15.03.2006	APROX		1970-04-29	2005-09-14	2006-03-15		12922	13104	424.833	430.816	35.4027	35.9014
157	ECUADOR	MAINLAND	256370	Boana	99	Boana nympha	2006	PT	17	0	NO	AFTER	01.07.1993	TRUE	14.09.2005	TRUE	MAR 2006	APROX	Faivovich, J., J. Moravec, D. F. Cisneros-Heredia, and J. Köhler. 2006. A new species of the Hypsiboas benitezi group from the western Amazon Basin (Amphibia: Anura: Hylidae). Herpetologica 62: 96–108.	4	1		01.07.1993	TRUE	14.09.2005	TRUE	15.03.2006	APROX		1993-07-01	2005-09-14	2006-03-15		4458	4640	146.564	152.548	12.2137	12.7123
158	ECUADOR	MAINLAND	256370	Boana	99	Boana tetete	2014	HT	8	0	YES	DURING	28.02.2009	TRUE	25.12.2013	TRUE	15.01.2014	TRUE	Caminer, M. A., and S. R. Ron. 2014. Systematics of treefrogs of the Hypsiboas calcaratus and Hypsiboas fasciatus species complex (Anura, Hylidae) with the description of four new species. ZooKeys 370: 1–68.	2	1		28.02.2009	TRUE	25.12.2013	TRUE	15.01.2014	TRUE		2009-02-28	2013-12-25	2014-01-15		1761	1782	57.8959	58.5863	4.82466	4.88219
159	ECUADOR	MAINLAND	256370	Boana	99	Boana tetete	2014	PT	8	0	YES	DURING	31.03.2010	TRUE	25.12.2013	TRUE	15.01.2014	TRUE	Caminer, M. A., and S. R. Ron. 2014. Systematics of treefrogs of the Hypsiboas calcaratus and Hypsiboas fasciatus species complex (Anura, Hylidae) with the description of four new species. ZooKeys 370: 1–68.	2	1		31.03.2010	TRUE	25.12.2013	TRUE	15.01.2014	TRUE		2010-03-31	2013-12-25	2014-01-15		1365	1386	44.8767	45.5671	3.73973	3.79726
160	ECUADOR	MAINLAND	256370	Boana	99	Boana ventrimaculata	2020	HT	36	0	YES	DURING	01.06.2011	TRUE	08.01.2020	TRUE	21.03.2020	TRUE	Caminer, M. A., and S. R. Ron. 2020. Systematics of the Boana semilineata species group (Anura: Hylidae), with a description of two new species from Amazonian Ecuador. Zoological Journal of the Linnean Society 190: 149–180.	2	1		01.06.2011	TRUE	08.01.2020	TRUE	21.03.2020	TRUE		2011-06-01	2020-01-08	2020-03-21		3143	3216	103.332	105.732	8.61096	8.81096
161	ECUADOR	MAINLAND	256370	Boana	99	Boana ventrimaculata	2020	PT	36	0	YES	DURING	17.02.2000	TRUE	08.01.2020	TRUE	21.03.2020	TRUE	Caminer, M. A., and S. R. Ron. 2020. Systematics of the Boana semilineata species group (Anura: Hylidae), with a description of two new species from Amazonian Ecuador. Zoological Journal of the Linnean Society 190: 149–180.	2	1		17.02.2000	TRUE	08.01.2020	TRUE	21.03.2020	TRUE		2000-02-17	2020-01-08	2020-03-21		7265	7338	238.849	241.249	19.9041	20.1041
162	ECUADOR	MAINLAND	256370	Boana	99	Boana ventrimaculata	2020	PT	36	0	YES	DURING	26.12.2010	TRUE	08.01.2020	TRUE	21.03.2020	TRUE	Caminer, M. A., and S. R. Ron. 2020. Systematics of the Boana semilineata species group (Anura: Hylidae), with a description of two new species from Amazonian Ecuador. Zoological Journal of the Linnean Society 190: 149–180.	2	1		26.12.2010	TRUE	08.01.2020	TRUE	21.03.2020	TRUE		2010-12-26	2020-01-08	2020-03-21		3300	3373	108.493	110.893	9.0411	9.2411
163	ECUADOR	MAINLAND	256370	Boana	99	Boana ventrimaculata	2020	PT	36	0	YES	DURING	03.02.2003	TRUE	08.01.2020	TRUE	21.03.2020	TRUE	Caminer, M. A., and S. R. Ron. 2020. Systematics of the Boana semilineata species group (Anura: Hylidae), with a description of two new species from Amazonian Ecuador. Zoological Journal of the Linnean Society 190: 149–180.	2	1		03.02.2003	TRUE	08.01.2020	TRUE	21.03.2020	TRUE		2003-02-03	2020-01-08	2020-03-21		6183	6256	203.277	205.677	16.9397	17.1397
164	ECUADOR	MAINLAND	256370	Boana	99	Boana ventrimaculata	2020	PT	36	0	YES	DURING	26.03.2002	TRUE	08.01.2020	TRUE	21.03.2020	TRUE	Caminer, M. A., and S. R. Ron. 2020. Systematics of the Boana semilineata species group (Anura: Hylidae), with a description of two new species from Amazonian Ecuador. Zoological Journal of the Linnean Society 190: 149–180.	2	1		26.03.2002	TRUE	08.01.2020	TRUE	21.03.2020	TRUE		2002-03-26	2020-01-08	2020-03-21		6497	6570	213.6	216	17.8	18
165	ECUADOR	MAINLAND	256370	Boana	99	Boana ventrimaculata	2020	PT	36	0	YES	DURING	02.08.1994	TRUE	08.01.2020	TRUE	21.03.2020	TRUE	Caminer, M. A., and S. R. Ron. 2020. Systematics of the Boana semilineata species group (Anura: Hylidae), with a description of two new species from Amazonian Ecuador. Zoological Journal of the Linnean Society 190: 149–180.	2	1		02.08.1994	TRUE	08.01.2020	TRUE	21.03.2020	TRUE		1994-08-02	2020-01-08	2020-03-21		9290	9363	305.425	307.825	25.4521	25.6521
166	ECUADOR	MAINLAND	256370	Boana	99	Boana ventrimaculata	2020	PT	36	0	YES	DURING	14.02.2008	TRUE	08.01.2020	TRUE	21.03.2020	TRUE	Caminer, M. A., and S. R. Ron. 2020. Systematics of the Boana semilineata species group (Anura: Hylidae), with a description of two new species from Amazonian Ecuador. Zoological Journal of the Linnean Society 190: 149–180.	2	1		14.02.2008	TRUE	08.01.2020	TRUE	21.03.2020	TRUE		2008-02-14	2020-01-08	2020-03-21		4346	4419	142.882	145.282	11.9068	12.1068
167	ECUADOR	MAINLAND	256370	Boana	99	Boana ventrimaculata	2020	PT	36	0	YES	DURING	18.11.2013	TRUE	08.01.2020	TRUE	21.03.2020	TRUE	Caminer, M. A., and S. R. Ron. 2020. Systematics of the Boana semilineata species group (Anura: Hylidae), with a description of two new species from Amazonian Ecuador. Zoological Journal of the Linnean Society 190: 149–180.	2	1		18.11.2013	TRUE	08.01.2020	TRUE	21.03.2020	TRUE		2013-11-18	2020-01-08	2020-03-21		2242	2315	73.7096	76.1096	6.14247	6.34247
168	ECUADOR	MAINLAND	256370	Boana	99	Boana ventrimaculata	2020	PT	36	0	YES	DURING	23.08.2008	TRUE	08.01.2020	TRUE	21.03.2020	TRUE	Caminer, M. A., and S. R. Ron. 2020. Systematics of the Boana semilineata species group (Anura: Hylidae), with a description of two new species from Amazonian Ecuador. Zoological Journal of the Linnean Society 190: 149–180.	2	1		23.08.2008	TRUE	08.01.2020	TRUE	21.03.2020	TRUE		2008-08-23	2020-01-08	2020-03-21		4155	4228	136.603	139.003	11.3836	11.5836
169	ECUADOR	MAINLAND	256370	Boana	99	Boana ventrimaculata	2020	PT	36	0	YES	DURING	20.06.2012	TRUE	08.01.2020	TRUE	21.03.2020	TRUE	Caminer, M. A., and S. R. Ron. 2020. Systematics of the Boana semilineata species group (Anura: Hylidae), with a description of two new species from Amazonian Ecuador. Zoological Journal of the Linnean Society 190: 149–180.	2	1		20.06.2012	TRUE	08.01.2020	TRUE	21.03.2020	TRUE		2012-06-20	2020-01-08	2020-03-21		2758	2831	90.674	93.074	7.55616	7.75616
170	ECUADOR	MAINLAND	256370	Boana	99	Boana ventrimaculata	2020	PT	36	0	YES	DURING	26.06.2012	TRUE	08.01.2020	TRUE	21.03.2020	TRUE	Caminer, M. A., and S. R. Ron. 2020. Systematics of the Boana semilineata species group (Anura: Hylidae), with a description of two new species from Amazonian Ecuador. Zoological Journal of the Linnean Society 190: 149–180.	2	1		26.06.2012	TRUE	08.01.2020	TRUE	21.03.2020	TRUE		2012-06-26	2020-01-08	2020-03-21		2752	2825	90.4767	92.8767	7.53973	7.73973
171	ECUADOR	MAINLAND	256370	Boana	99	Boana ventrimaculata	2020	PT	36	0	YES	DURING	23.06.2013	TRUE	08.01.2020	TRUE	21.03.2020	TRUE	Caminer, M. A., and S. R. Ron. 2020. Systematics of the Boana semilineata species group (Anura: Hylidae), with a description of two new species from Amazonian Ecuador. Zoological Journal of the Linnean Society 190: 149–180.	2	1		23.06.2013	TRUE	08.01.2020	TRUE	21.03.2020	TRUE		2013-06-23	2020-01-08	2020-03-21		2390	2463	78.5753	80.9753	6.54795	6.74795
172	ECUADOR	MAINLAND	256370	Boana	99	Boana ventrimaculata	2020	PT	36	0	YES	DURING	12.07.2009	TRUE	08.01.2020	TRUE	21.03.2020	TRUE	Caminer, M. A., and S. R. Ron. 2020. Systematics of the Boana semilineata species group (Anura: Hylidae), with a description of two new species from Amazonian Ecuador. Zoological Journal of the Linnean Society 190: 149–180.	2	1		12.07.2009	TRUE	08.01.2020	TRUE	21.03.2020	TRUE		2009-07-12	2020-01-08	2020-03-21		3832	3905	125.984	128.384	10.4986	10.6986
173	ECUADOR	MAINLAND	256370	Boana	99	Boana ventrimaculata	2020	PT	36	0	YES	DURING	16.01.2002	TRUE	08.01.2020	TRUE	21.03.2020	TRUE	Caminer, M. A., and S. R. Ron. 2020. Systematics of the Boana semilineata species group (Anura: Hylidae), with a description of two new species from Amazonian Ecuador. Zoological Journal of the Linnean Society 190: 149–180.	2	1		16.01.2002	TRUE	08.01.2020	TRUE	21.03.2020	TRUE		2002-01-16	2020-01-08	2020-03-21		6566	6639	215.868	218.268	17.989	18.189
174	ECUADOR	MAINLAND	256370	Boana	99	Boana ventrimaculata	2020	PT	36	0	YES	DURING	02.07.2002	TRUE	08.01.2020	TRUE	21.03.2020	TRUE	Caminer, M. A., and S. R. Ron. 2020. Systematics of the Boana semilineata species group (Anura: Hylidae), with a description of two new species from Amazonian Ecuador. Zoological Journal of the Linnean Society 190: 149–180.	2	1		02.07.2002	TRUE	08.01.2020	TRUE	21.03.2020	TRUE		2002-07-02	2020-01-08	2020-03-21		6399	6472	210.378	212.778	17.5315	17.7315
175	ECUADOR	MAINLAND	256370	Boana	99	Boana ventrimaculata	2020	PT	36	0	YES	DURING	20.12.2001	TRUE	08.01.2020	TRUE	21.03.2020	TRUE	Caminer, M. A., and S. R. Ron. 2020. Systematics of the Boana semilineata species group (Anura: Hylidae), with a description of two new species from Amazonian Ecuador. Zoological Journal of the Linnean Society 190: 149–180.	2	1		20.12.2001	TRUE	08.01.2020	TRUE	21.03.2020	TRUE		2001-12-20	2020-01-08	2020-03-21		6593	6666	216.756	219.156	18.063	18.263
176	ECUADOR	MAINLAND	256370	Boana	99	Boana ventrimaculata	2020	PT	36	0	YES	DURING	18.11.1999	TRUE	08.01.2020	TRUE	21.03.2020	TRUE	Caminer, M. A., and S. R. Ron. 2020. Systematics of the Boana semilineata species group (Anura: Hylidae), with a description of two new species from Amazonian Ecuador. Zoological Journal of the Linnean Society 190: 149–180.	2	1		18.11.1999	TRUE	08.01.2020	TRUE	21.03.2020	TRUE		1999-11-18	2020-01-08	2020-03-21		7356	7429	241.841	244.241	20.1534	20.3534
177	ECUADOR	MAINLAND	256370	Boana	99	Boana ventrimaculata	2020	PT	36	0	YES	DURING	11.10.2000	TRUE	08.01.2020	TRUE	21.03.2020	TRUE	Caminer, M. A., and S. R. Ron. 2020. Systematics of the Boana semilineata species group (Anura: Hylidae), with a description of two new species from Amazonian Ecuador. Zoological Journal of the Linnean Society 190: 149–180.	2	1		11.10.2000	TRUE	08.01.2020	TRUE	21.03.2020	TRUE		2000-10-11	2020-01-08	2020-03-21		7028	7101	231.058	233.458	19.2548	19.4548
178	ECUADOR	MAINLAND	256370	Boana	99	Boana ventrimaculata	2020	PT	36	0	YES	DURING	25.02.1994	TRUE	08.01.2020	TRUE	21.03.2020	TRUE	Caminer, M. A., and S. R. Ron. 2020. Systematics of the Boana semilineata species group (Anura: Hylidae), with a description of two new species from Amazonian Ecuador. Zoological Journal of the Linnean Society 190: 149–180.	2	1		25.02.1994	TRUE	08.01.2020	TRUE	21.03.2020	TRUE		1994-02-25	2020-01-08	2020-03-21		9448	9521	310.619	313.019	25.8849	26.0849
179	ECUADOR	MAINLAND	256370	Boana	99	Boana ventrimaculata	2020	PT	36	0	YES	DURING	29.01.1995	TRUE	08.01.2020	TRUE	21.03.2020	TRUE	Caminer, M. A., and S. R. Ron. 2020. Systematics of the Boana semilineata species group (Anura: Hylidae), with a description of two new species from Amazonian Ecuador. Zoological Journal of the Linnean Society 190: 149–180.	2	1		29.01.1995	TRUE	08.01.2020	TRUE	21.03.2020	TRUE		1995-01-29	2020-01-08	2020-03-21		9110	9183	299.507	301.907	24.9589	25.1589
180	ECUADOR	MAINLAND	256370	Boana	99	Boana ventrimaculata	2020	PT	36	0	YES	DURING	27.01.2001	TRUE	08.01.2020	TRUE	21.03.2020	TRUE	Caminer, M. A., and S. R. Ron. 2020. Systematics of the Boana semilineata species group (Anura: Hylidae), with a description of two new species from Amazonian Ecuador. Zoological Journal of the Linnean Society 190: 149–180.	2	1		27.01.2001	TRUE	08.01.2020	TRUE	21.03.2020	TRUE		2001-01-27	2020-01-08	2020-03-21		6920	6993	227.507	229.907	18.9589	19.1589
181	ECUADOR	MAINLAND	256370	Boana	99	Boana ventrimaculata	2020	PT	36	0	YES	DURING	21.08.1996	TRUE	08.01.2020	TRUE	21.03.2020	TRUE	Caminer, M. A., and S. R. Ron. 2020. Systematics of the Boana semilineata species group (Anura: Hylidae), with a description of two new species from Amazonian Ecuador. Zoological Journal of the Linnean Society 190: 149–180.	2	1		21.08.1996	TRUE	08.01.2020	TRUE	21.03.2020	TRUE		1996-08-21	2020-01-08	2020-03-21		8540	8613	280.767	283.167	23.3973	23.5973
182	ECUADOR	MAINLAND	256370	Boana	99	Boana ventrimaculata	2020	PT	36	0	YES	DURING	11.01.1996	TRUE	08.01.2020	TRUE	21.03.2020	TRUE	Caminer, M. A., and S. R. Ron. 2020. Systematics of the Boana semilineata species group (Anura: Hylidae), with a description of two new species from Amazonian Ecuador. Zoological Journal of the Linnean Society 190: 149–180.	2	1		11.01.1996	TRUE	08.01.2020	TRUE	21.03.2020	TRUE		1996-01-11	2020-01-08	2020-03-21		8763	8836	288.099	290.499	24.0082	24.2082
183	ECUADOR	MAINLAND	256370	Boana	99	Boana ventrimaculata	2020	PT	36	0	YES	DURING	12.11.1994	TRUE	08.01.2020	TRUE	21.03.2020	TRUE	Caminer, M. A., and S. R. Ron. 2020. Systematics of the Boana semilineata species group (Anura: Hylidae), with a description of two new species from Amazonian Ecuador. Zoological Journal of the Linnean Society 190: 149–180.	2	1		12.11.1994	TRUE	08.01.2020	TRUE	21.03.2020	TRUE		1994-11-12	2020-01-08	2020-03-21		9188	9261	302.071	304.471	25.1726	25.3726
184	ECUADOR	MAINLAND	256370	Boana	99	Boana ventrimaculata	2020	PT	36	0	YES	DURING	04.11.1996	TRUE	08.01.2020	TRUE	21.03.2020	TRUE	Caminer, M. A., and S. R. Ron. 2020. Systematics of the Boana semilineata species group (Anura: Hylidae), with a description of two new species from Amazonian Ecuador. Zoological Journal of the Linnean Society 190: 149–180.	2	1		04.11.1996	TRUE	08.01.2020	TRUE	21.03.2020	TRUE		1996-11-04	2020-01-08	2020-03-21		8465	8538	278.301	280.701	23.1918	23.3918
185	ECUADOR	MAINLAND	256370	Centrolene	28	Centrolene camposi	2023	HT	2	0	YES	DURING	31.03.2015	TRUE	15.03.2023	TRUE	09.05.2023	TRUE	Cisneros-Heredia, D. F., M. H. Yánez-Muñoz, J. C. Sánchez-Nivicela, and S. R. Ron. 2023. Two new syntopic species of glassfrogs (Amphibia, Centrolenidae, Centrolene) from the southwestern Andes of Ecuador. PeerJ 11 (e15195): 1–27 (DOI 10.7717/peerj.15195).	4	4		31.03.2015	TRUE	15.03.2023	TRUE	09.05.2023	TRUE		2015-03-31	2023-03-15	2023-05-09		2906	2961	95.5397	97.3479	7.96164	8.11233
186	ECUADOR	MAINLAND	256370	Centrolene	28	Centrolene charapita	2014	HT	2	0	YES	DURING	02.04.2010	TRUE	04.07.2014	TRUE	12.08.2014	TRUE	Twomey, E. M., J. R. J. Delia, and S. Castroviejo-Fisher. 2014. A review of northern Peruvian glassfrogs (Centrolenidae), with the description of four new remarkable species . Zootaxa 3851: 1–87	3	0		02.04.2010	TRUE	04.07.2014	TRUE	12.08.2014	TRUE		2010-04-02	2014-07-04	2014-08-12		1554	1593	51.0904	52.3726	4.25753	4.36438
187	ECUADOR	MAINLAND	256370	Centrolene	28	Centrolene condor	2008	HT	1	0	NO	AFTER	28.03.2003	TRUE	APR 2008	APROX	30.06.2008	TRUE	Cisneros-Heredia, D. F., and M. A. Morales-Mite. 2008. A new species of glassfrog from the elfin forests of the Cordillera del Cóndor, southeastern Ecuador. Herpetozoa. Wien 21: 49–56.	2	1		28.03.2003	TRUE	15.04.2008	APROX	30.06.2008	TRUE		2003-03-28	2008-04-15	2008-06-30		1845	1921	60.6575	63.1562	5.05479	5.26301
188	ECUADOR	MAINLAND	256370	Centrolene	28	Centrolene zarza	2023	HT	7	0	YES	DURING	10.10.2020	TRUE	03.02.2023	TRUE	22.02.2023	TRUE	Székely, P., M. Córdova-Díaz, D. Hualpa-Vega, S. Hualpa-Vega, and D. Székely. 2023. A new glassfrog species of the genus Centrolene (Amphibia, Anura, Centrolenidae) from Cordillera del Cóndor, southern Ecuador. ZooKeys 1149: 53–84	5	1		10.10.2020	TRUE	03.02.2023	TRUE	22.02.2023	TRUE		2020-10-10	2023-02-03	2023-02-22		846	865	27.8137	28.4384	2.31781	2.36986
189	ECUADOR	MAINLAND	256370	Centrolene	28	Centrolene zarza	2023	PT	7	0	YES	DURING	24.01.2021	TRUE	03.02.2023	TRUE	22.02.2023	TRUE	Székely, P., M. Córdova-Díaz, D. Hualpa-Vega, S. Hualpa-Vega, and D. Székely. 2023. A new glassfrog species of the genus Centrolene (Amphibia, Anura, Centrolenidae) from Cordillera del Cóndor, southern Ecuador. ZooKeys 1149: 53–84	5	1		24.01.2021	TRUE	03.02.2023	TRUE	22.02.2023	TRUE		2021-01-24	2023-02-03	2023-02-22		740	759	24.3288	24.9534	2.0274	2.07945
190	ECUADOR	MAINLAND	256370	Centrolene	28	Centrolene zarza	2023	PT	7	0	YES	DURING	13.03.2021	TRUE	03.02.2023	TRUE	22.02.2023	TRUE	Székely, P., M. Córdova-Díaz, D. Hualpa-Vega, S. Hualpa-Vega, and D. Székely. 2023. A new glassfrog species of the genus Centrolene (Amphibia, Anura, Centrolenidae) from Cordillera del Cóndor, southern Ecuador. ZooKeys 1149: 53–84	5	1		13.03.2021	TRUE	03.02.2023	TRUE	22.02.2023	TRUE		2021-03-13	2023-02-03	2023-02-22		692	711	22.7507	23.3753	1.89589	1.94795
191	ECUADOR	MAINLAND	256370	Chiasmocleis	37	Chiasmocleis parkeri	2017	HT	12	0	YES	DURING	04.08.2011	TRUE	20.12.2016	TRUE	16.03.2017	TRUE	Almendáriz C., A., J. Brito-M., D. Batallas-Revelo, J. Vaca-Guerrero, and S. R. Ron. 2017. Una especie nueva de rana del género Chiasmocleis (Microhylidae: Gastrophryninae) de la Cordillera del Cóndor, Ecuador. Papéis Avulsos de Zoologia. São Paulo 57: 119–136.	5	4		04.08.2011	TRUE	20.12.2016	TRUE	16.03.2017	TRUE		2011-08-04	2016-12-20	2017-03-16		1965	2051	64.6027	67.4301	5.38356	5.61918
192	ECUADOR	MAINLAND	256370	Chimerella	3	Chimerella mariaelenae	2006	HT	1	0	NO	AFTER	03.03.2002	TRUE	16.05.2006	TRUE	26.06.2006	TRUE	Cisneros-Heredia, D. F., and R. W. McDiarmid. 2006. A new species of the genus Centrolene (Amphibia: Anura: Centrolenidae) from Ecuador with comments on the taxonomy and biogeography of glassfrogs. Zootaxa 1244: 1–32	2	1		03.03.2002	TRUE	16.05.2006	TRUE	26.06.2006	TRUE		2002-03-03	2006-05-16	2006-06-26		1535	1576	50.4658	51.8137	4.20548	4.31781
193	ECUADOR	MAINLAND	256370	Cochranella	8	Cochranella mache	2004	HT	3	0	NO	AFTER	08.01.2003	TRUE	14.04.2004	TRUE	DEC 2004	TRUE	Guayasamin, J. M., and E. Bonaccorso. 2004. A new species of Glass Frog (Centrolenidae: Cochranella) from the lowlands of northwestern Ecuador, with comments on the Cochranella granulosa group. Herpetologica 60: 485–494.	2	1		08.01.2003	TRUE	14.04.2004	TRUE	15.12.2004	TRUE		2003-01-08	2004-04-14	2004-12-15		462	707	15.189	23.2438	1.26575	1.93699
194	ECUADOR	MAINLAND	256370	Cochranella	8	Cochranella mache	2004	PT	3	0	NO	AFTER	03.07.2000	TRUE	14.04.2004	TRUE	DEC 2004	TRUE	Guayasamin, J. M., and E. Bonaccorso. 2004. A new species of Glass Frog (Centrolenidae: Cochranella) from the lowlands of northwestern Ecuador, with comments on the Cochranella granulosa group. Herpetologica 60: 485–494.	2	1		03.07.2000	TRUE	14.04.2004	TRUE	15.12.2004	TRUE		2000-07-03	2004-04-14	2004-12-15		1381	1626	45.4027	53.4575	3.78356	4.45479
195	ECUADOR	MAINLAND	256370	Dendropsophus	107	Dendropsophus shiwiarum	2013	HT	25	0	NO	AFTER	27.04.2007	TRUE	08.04.2013	TRUE	15.05.2013	TRUE	Ortega-Andrade, H. M., and S. R. Ron. 2013. A new species of small tree frog, genus Dendropsophus (Anura: Hylidae) from the eastern Amazon lowlands of Ecuador . Zootaxa 3652: 163–178.	2	1		27.04.2007	TRUE	08.04.2013	TRUE	15.05.2013	TRUE		2007-04-27	2013-04-08	2013-05-15		2173	2210	71.4411	72.6575	5.95342	6.05479
196	ECUADOR	MAINLAND	256370	Dendropsophus	107	Dendropsophus shiwiarum	2013	PT	25	0	NO	AFTER	25.05.2005	TRUE	08.04.2013	TRUE	15.05.2013	TRUE	Ortega-Andrade, H. M., and S. R. Ron. 2013. A new species of small tree frog, genus Dendropsophus (Anura: Hylidae) from the eastern Amazon lowlands of Ecuador . Zootaxa 3652: 163–178.	2	1		25.05.2005	TRUE	08.04.2013	TRUE	15.05.2013	TRUE		2005-05-25	2013-04-08	2013-05-15		2875	2912	94.5205	95.737	7.87671	7.97808
197	ECUADOR	MAINLAND	256370	Dendropsophus	107	Dendropsophus shiwiarum	2013	PT	25	0	NO	AFTER	17.03.2003	TRUE	08.04.2013	TRUE	15.05.2013	TRUE	Ortega-Andrade, H. M., and S. R. Ron. 2013. A new species of small tree frog, genus Dendropsophus (Anura: Hylidae) from the eastern Amazon lowlands of Ecuador . Zootaxa 3652: 163–178.	2	1		17.03.2003	TRUE	08.04.2013	TRUE	15.05.2013	TRUE		2003-03-17	2013-04-08	2013-05-15		3675	3712	120.822	122.038	10.0685	10.1699
198	ECUADOR	MAINLAND	256370	Dendropsophus	107	Dendropsophus shiwiarum	2013	PT	25	0	NO	AFTER	13.03.2012	TRUE	08.04.2013	TRUE	15.05.2013	TRUE	Ortega-Andrade, H. M., and S. R. Ron. 2013. A new species of small tree frog, genus Dendropsophus (Anura: Hylidae) from the eastern Amazon lowlands of Ecuador . Zootaxa 3652: 163–178.	2	1		13.03.2012	TRUE	08.04.2013	TRUE	15.05.2013	TRUE		2012-03-13	2013-04-08	2013-05-15		391	428	12.8548	14.0712	1.07123	1.1726
199	ECUADOR	MAINLAND	256370	Ectopoglossus	7	Ectopoglossus confusus	2009	HT	16	0	NO	AFTER	13.11.1979	TRUE	NODATA	FALSE	28.08.2009	TRUE	Myers, C. W., and T. Grant. 2009. Anomaloglossus confusus, a new Ecuadorian frog formerly masquerading as "Colostethus" chocoensis (Dendrobatoidea: Aromobatidae). American Museum Novitates 3659: 1–12	2	0		13.11.1979	TRUE	NODATA	FALSE	28.08.2009	TRUE		1979-11-13	#VALUE!	2009-08-28		#VALUE!	10881	#VALUE!	357.732	#VALUE!	29.811
200	ECUADOR	MAINLAND	256370	Ectopoglossus	7	Ectopoglossus confusus	2009	PT	16	0	NO	AFTER	08.04.1975	TRUE	NODATA	FALSE	28.08.2009	TRUE	Myers, C. W., and T. Grant. 2009. Anomaloglossus confusus, a new Ecuadorian frog formerly masquerading as "Colostethus" chocoensis (Dendrobatoidea: Aromobatidae). American Museum Novitates 3659: 1–12	2	0		08.04.1975	TRUE	NODATA	FALSE	28.08.2009	TRUE		1975-04-08	#VALUE!	2009-08-28		#VALUE!	12561	#VALUE!	412.964	#VALUE!	34.4137
201	ECUADOR	MAINLAND	256370	Ectopoglossus	7	Ectopoglossus confusus	2009	PT	16	0	NO	AFTER	DEC 1983	APROX	NODATA	FALSE	28.08.2009	TRUE	Myers, C. W., and T. Grant. 2009. Anomaloglossus confusus, a new Ecuadorian frog formerly masquerading as "Colostethus" chocoensis (Dendrobatoidea: Aromobatidae). American Museum Novitates 3659: 1–12	2	0		15.12.1983	APROX	NODATA	FALSE	28.08.2009	TRUE		1983-12-15	#VALUE!	2009-08-28		#VALUE!	9388	#VALUE!	308.647	#VALUE!	25.7205
202	ECUADOR	MAINLAND	256370	Elachistocleis	18	Elachistocleis araios	2020	HT	2	0	YES	DURING	14.12.2009	TRUE	22.04.2020	TRUE	20.05.2020	TRUE	Sánchez-Nivicela, J. C., P. L. V. Peloso, V. L. Urgilés, M. H. Yánez-Muñoz, Y. Sagredo, N. B. Páez, and S. R. Ron. 2020. Description and phylogenetic relationships of a new trans-Andean species of Elachistocleis Parker 1927 (Amphibia, Anura, Microhylidae). Zootaxa 4779: 323–340	7	4		14.12.2009	TRUE	22.04.2020	TRUE	20.05.2020	TRUE		2009-12-14	2020-04-22	2020-05-20		3782	3810	124.34	125.26	10.3616	10.4384
203	ECUADOR	MAINLAND	256370	Elachistocleis	18	Elachistocleis araios	2020	PT	2	0	YES	DURING	06.02.2019	TRUE	22.04.2020	TRUE	20.05.2020	TRUE	Sánchez-Nivicela, J. C., P. L. V. Peloso, V. L. Urgilés, M. H. Yánez-Muñoz, Y. Sagredo, N. B. Páez, and S. R. Ron. 2020. Description and phylogenetic relationships of a new trans-Andean species of Elachistocleis Parker 1927 (Amphibia, Anura, Microhylidae). Zootaxa 4779: 323–340	7	4		06.02.2019	TRUE	22.04.2020	TRUE	20.05.2020	TRUE		2019-02-06	2020-04-22	2020-05-20		441	469	14.4986	15.4192	1.20822	1.28493
204	ECUADOR	MAINLAND	256370	Engystomops	9	Engystomops guayaco	2005	HT	53	0	YES	DURING	23.03.2003	TRUE	22.12.2004	TRUE	JUN 2005	APROX	Ron, S. R., L. A. Coloma, and D. C. Cannatella. 2005. A new, cryptic species of Physalaemus (Anura: Leptodactylidae) from western Ecuador, with comments on the call structure of the P. pustulosus species group. Herpetologica 61: 178–198.	3	2		23.03.2003	TRUE	22.12.2004	TRUE	15.06.2005	APROX		2003-03-23	2004-12-22	2005-06-15		640	815	21.0411	26.7945	1.75342	2.23288
205	ECUADOR	MAINLAND	256370	Engystomops	9	Engystomops guayaco	2005	PT	53	0	YES	DURING	20.02.2002	TRUE	22.12.2004	TRUE	JUN 2005	APROX	Ron, S. R., L. A. Coloma, and D. C. Cannatella. 2005. A new, cryptic species of Physalaemus (Anura: Leptodactylidae) from western Ecuador, with comments on the call structure of the P. pustulosus species group. Herpetologica 61: 178–198.	3	2		20.02.2002	TRUE	22.12.2004	TRUE	15.06.2005	APROX		2002-02-20	2004-12-22	2005-06-15		1036	1211	34.0603	39.8137	2.83836	3.31781
206	ECUADOR	MAINLAND	256370	Engystomops	9	Engystomops guayaco	2005	PT	53	0	YES	DURING	20-25.03.2003	APROX	22.12.2004	TRUE	JUN 2005	APROX	Ron, S. R., L. A. Coloma, and D. C. Cannatella. 2005. A new, cryptic species of Physalaemus (Anura: Leptodactylidae) from western Ecuador, with comments on the call structure of the P. pustulosus species group. Herpetologica 61: 178–198.	3	2		22.03.2003	APROX	22.12.2004	TRUE	15.06.2005	APROX		2003-03-22	2004-12-22	2005-06-15		641	816	21.074	26.8274	1.75616	2.23562
207	ECUADOR	MAINLAND	256370	Engystomops	9	Engystomops montubio	2004	HT	40	0	NO	AFTER	18.02.2002	TRUE	17.12.2003	TRUE	JUN 2004	APROX	Ron, S. R., D. C. Cannatella, and L. A. Coloma. 2004. Two new species of Physalaemus (Anura: Leptodactylidae) from western Ecuador. Herpetologica 60: 261–275.	3	2		18.02.2002	TRUE	17.12.2003	TRUE	15.06.2004	APROX		2002-02-18	2003-12-17	2004-06-15		667	848	21.9288	27.8795	1.8274	2.32329
208	ECUADOR	MAINLAND	256370	Engystomops	9	Engystomops montubio	2004	PT	40	0	NO	AFTER	15.02.2002	TRUE	17.12.2003	TRUE	JUN 2004	APROX	Ron, S. R., D. C. Cannatella, and L. A. Coloma. 2004. Two new species of Physalaemus (Anura: Leptodactylidae) from western Ecuador. Herpetologica 60: 261–275.	3	2		15.02.2002	TRUE	17.12.2003	TRUE	15.06.2004	APROX		2002-02-15	2003-12-17	2004-06-15		670	851	22.0274	27.9781	1.83562	2.33151
209	ECUADOR	MAINLAND	256370	Engystomops	9	Engystomops montubio	2004	PT	40	0	NO	AFTER	31.12.1989	TRUE	17.12.2003	TRUE	JUN 2004	APROX	Ron, S. R., D. C. Cannatella, and L. A. Coloma. 2004. Two new species of Physalaemus (Anura: Leptodactylidae) from western Ecuador. Herpetologica 60: 261–275.	3	2		31.12.1989	TRUE	17.12.2003	TRUE	15.06.2004	APROX		1989-12-31	2003-12-17	2004-06-15		5099	5280	167.638	173.589	13.9699	14.4658
210	ECUADOR	MAINLAND	256370	Engystomops	9	Engystomops montubio	2004	PT	40	0	NO	AFTER	09.02.2000	TRUE	17.12.2003	TRUE	JUN 2004	APROX	Ron, S. R., D. C. Cannatella, and L. A. Coloma. 2004. Two new species of Physalaemus (Anura: Leptodactylidae) from western Ecuador. Herpetologica 60: 261–275.	3	2		09.02.2000	TRUE	17.12.2003	TRUE	15.06.2004	APROX		2000-02-09	2003-12-17	2004-06-15		1407	1588	46.2575	52.2082	3.85479	4.35068
211	ECUADOR	MAINLAND	256370	Engystomops	9	Engystomops montubio	2004	PT	40	0	NO	AFTER	04.07.1998	TRUE	17.12.2003	TRUE	JUN 2004	APROX	Ron, S. R., D. C. Cannatella, and L. A. Coloma. 2004. Two new species of Physalaemus (Anura: Leptodactylidae) from western Ecuador. Herpetologica 60: 261–275.	3	2		04.07.1998	TRUE	17.12.2003	TRUE	15.06.2004	APROX		1998-07-04	2003-12-17	2004-06-15		1992	2173	65.4904	71.4411	5.45753	5.95342
212	ECUADOR	MAINLAND	256370	Engystomops	9	Engystomops montubio	2004	PT	40	0	NO	AFTER	02.02.2002	TRUE	17.12.2003	TRUE	JUN 2004	APROX	Ron, S. R., D. C. Cannatella, and L. A. Coloma. 2004. Two new species of Physalaemus (Anura: Leptodactylidae) from western Ecuador. Herpetologica 60: 261–275.	3	2		02.02.2002	TRUE	17.12.2003	TRUE	15.06.2004	APROX		2002-02-02	2003-12-17	2004-06-15		683	864	22.4548	28.4055	1.87123	2.36712
213	ECUADOR	MAINLAND	256370	Engystomops	9	Engystomops puyango	2010	HT	46	0	YES	DURING	19.02.2004	TRUE	30.07.2010	TRUE	09.09.2010	TRUE	Ron, S. R., E. Toral, M. Rivera, and A. Terán-Valdez. 2010. A new species of Engystomops (Anura: Leiuperidae) from southwestern Ecuador. Zootaxa 2606: 25–49.	4	1		19.02.2004	TRUE	30.07.2010	TRUE	09.09.2010	TRUE		2004-02-19	2010-07-30	2010-09-09		2353	2394	77.3589	78.7068	6.44658	6.5589
214	ECUADOR	MAINLAND	256370	Engystomops	9	Engystomops puyango	2010	PT	46	0	YES	DURING	07.01.2005	TRUE	30.07.2010	TRUE	09.09.2010	TRUE	Ron, S. R., E. Toral, M. Rivera, and A. Terán-Valdez. 2010. A new species of Engystomops (Anura: Leiuperidae) from southwestern Ecuador. Zootaxa 2606: 25–49.	4	1		07.01.2005	TRUE	30.07.2010	TRUE	09.09.2010	TRUE		2005-01-07	2010-07-30	2010-09-09		2030	2071	66.7397	68.0877	5.56164	5.67397
215	ECUADOR	MAINLAND	256370	Engystomops	9	Engystomops puyango	2010	PT	46	0	YES	DURING	16.02.2005	TRUE	30.07.2010	TRUE	09.09.2010	TRUE	Ron, S. R., E. Toral, M. Rivera, and A. Terán-Valdez. 2010. A new species of Engystomops (Anura: Leiuperidae) from southwestern Ecuador. Zootaxa 2606: 25–49.	4	1		16.02.2005	TRUE	30.07.2010	TRUE	09.09.2010	TRUE		2005-02-16	2010-07-30	2010-09-09		1990	2031	65.4247	66.7726	5.45205	5.56438
216	ECUADOR	MAINLAND	256370	Engystomops	9	Engystomops puyango	2010	PT	46	0	YES	DURING	18.02.2004	TRUE	30.07.2010	TRUE	09.09.2010	TRUE	Ron, S. R., E. Toral, M. Rivera, and A. Terán-Valdez. 2010. A new species of Engystomops (Anura: Leiuperidae) from southwestern Ecuador. Zootaxa 2606: 25–49.	4	1		18.02.2004	TRUE	30.07.2010	TRUE	09.09.2010	TRUE		2004-02-18	2010-07-30	2010-09-09		2354	2395	77.3918	78.7397	6.44932	6.56164
217	ECUADOR	MAINLAND	256370	Engystomops	9	Engystomops puyango	2010	PT	46	0	YES	DURING	22.02.2005	TRUE	30.07.2010	TRUE	09.09.2010	TRUE	Ron, S. R., E. Toral, M. Rivera, and A. Terán-Valdez. 2010. A new species of Engystomops (Anura: Leiuperidae) from southwestern Ecuador. Zootaxa 2606: 25–49.	4	1		22.02.2005	TRUE	30.07.2010	TRUE	09.09.2010	TRUE		2005-02-22	2010-07-30	2010-09-09		1984	2025	65.2274	66.5753	5.43562	5.54795
218	ECUADOR	MAINLAND	256370	Engystomops	9	Engystomops puyango	2010	PT	46	0	YES	DURING	30.12.2005	TRUE	30.07.2010	TRUE	09.09.2010	TRUE	Ron, S. R., E. Toral, M. Rivera, and A. Terán-Valdez. 2010. A new species of Engystomops (Anura: Leiuperidae) from southwestern Ecuador. Zootaxa 2606: 25–49.	4	1		30.12.2005	TRUE	30.07.2010	TRUE	09.09.2010	TRUE		2005-12-30	2010-07-30	2010-09-09		1673	1714	55.0027	56.3507	4.58356	4.69589
219	ECUADOR	MAINLAND	256370	Engystomops	9	Engystomops randi	2004	HT	42	0	NO	AFTER	20.02.2002	TRUE	17.12.2003	TRUE	JUN 2004	APROX	Ron, S. R., D. C. Cannatella, and L. A. Coloma. 2004. Two new species of Physalaemus (Anura: Leptodactylidae) from western Ecuador. Herpetologica 60: 261–275.	3	2		20.02.2002	TRUE	17.12.2003	TRUE	15.06.2004	APROX		2002-02-20	2003-12-17	2004-06-15		665	846	21.863	27.8137	1.82192	2.31781
220	ECUADOR	MAINLAND	256370	Engystomops	9	Engystomops randi	2004	PT	42	0	NO	AFTER	23.03.2003	TRUE	17.12.2003	TRUE	JUN 2004	APROX	Ron, S. R., D. C. Cannatella, and L. A. Coloma. 2004. Two new species of Physalaemus (Anura: Leptodactylidae) from western Ecuador. Herpetologica 60: 261–275.	3	2		23.03.2003	TRUE	17.12.2003	TRUE	15.06.2004	APROX		2003-03-23	2003-12-17	2004-06-15		269	450	8.84384	14.7945	0.736986	1.23288
221	ECUADOR	MAINLAND	256370	Engystomops	9	Engystomops randi	2004	PT	42	0	NO	AFTER	20.03.2003	TRUE	17.12.2003	TRUE	JUN 2004	APROX	Ron, S. R., D. C. Cannatella, and L. A. Coloma. 2004. Two new species of Physalaemus (Anura: Leptodactylidae) from western Ecuador. Herpetologica 60: 261–275.	3	2		20.03.2003	TRUE	17.12.2003	TRUE	15.06.2004	APROX		2003-03-20	2003-12-17	2004-06-15		272	453	8.94247	14.8932	0.745205	1.2411
222	ECUADOR	MAINLAND	256370	Engystomops	9	Engystomops randi	2004	PT	42	0	NO	AFTER	04.03.1964	TRUE	17.12.2003	TRUE	JUN 2004	APROX	Ron, S. R., D. C. Cannatella, and L. A. Coloma. 2004. Two new species of Physalaemus (Anura: Leptodactylidae) from western Ecuador. Herpetologica 60: 261–275.	3	2		04.03.1964	TRUE	17.12.2003	TRUE	15.06.2004	APROX		1964-03-04	2003-12-17	2004-06-15		14532	14713	477.764	483.715	39.8137	40.3096
223	ECUADOR	MAINLAND	256370	Engystomops	9	Engystomops randi	2004	PT	42	0	NO	AFTER	21.11.1997	TRUE	17.12.2003	TRUE	JUN 2004	APROX	Ron, S. R., D. C. Cannatella, and L. A. Coloma. 2004. Two new species of Physalaemus (Anura: Leptodactylidae) from western Ecuador. Herpetologica 60: 261–275.	3	2		21.11.1997	TRUE	17.12.2003	TRUE	15.06.2004	APROX		1997-11-21	2003-12-17	2004-06-15		2217	2398	72.8877	78.8384	6.07397	6.56986
224	ECUADOR	MAINLAND	256370	Espadarana	3	Espadarana callistomma	2007	HT	12	0	NO	AFTER	01.11.2000	TRUE	31.01.2007	TRUE	12.04.2007	TRUE	Guayasamin, J. M., and L. Trueb. 2007. A new species of Glassfrog (Anura: Centrolenidae) from the lowlands of northwestern Ecuador, with comments on centrolenid osteology. Zootaxa 1447: 27–45.	2	1		01.11.2000	TRUE	31.01.2007	TRUE	12.04.2007	TRUE		2000-11-01	2007-01-31	2007-04-12		2282	2353	75.0247	77.3589	6.25205	6.44658
225	ECUADOR	MAINLAND	256370	Espadarana	3	Espadarana callistomma	2007	PT	12	0	NO	AFTER	NOV 2001	APROX	31.01.2007	TRUE	12.04.2007	TRUE	Guayasamin, J. M., and L. Trueb. 2007. A new species of Glassfrog (Anura: Centrolenidae) from the lowlands of northwestern Ecuador, with comments on centrolenid osteology. Zootaxa 1447: 27–45.	2	1		15.11.2001	APROX	31.01.2007	TRUE	12.04.2007	TRUE		2001-11-15	2007-01-31	2007-04-12		1903	1974	62.5644	64.8986	5.2137	5.40822
226	ECUADOR	MAINLAND	256370	Espadarana	3	Espadarana callistomma	2007	PT	12	0	NO	AFTER	02.10.2001	TRUE	31.01.2007	TRUE	12.04.2007	TRUE	Guayasamin, J. M., and L. Trueb. 2007. A new species of Glassfrog (Anura: Centrolenidae) from the lowlands of northwestern Ecuador, with comments on centrolenid osteology. Zootaxa 1447: 27–45.	2	1		02.10.2001	TRUE	31.01.2007	TRUE	12.04.2007	TRUE		2001-10-02	2007-01-31	2007-04-12		1947	2018	64.011	66.3452	5.33425	5.52877
227	ECUADOR	MAINLAND	256370	Espadarana	2	Audaciella durrellorum	2007	HT	1	0	NO	AFTER	27.03.2002	TRUE	2007	APROX	30.07.2007	TRUE	Cisneros-Heredia, D. F. 2007. A new species of glassfrog of the genus Centrolene from the foothills of Cordillera Oriental of Ecuador (Anura: Centrolenidae). Herpetozoa. Wien 20: 27–34.	1	1		27.03.2002	TRUE	01.07.2007	APROX	30.07.2007	TRUE		2002-03-27	2007-07-01	2007-07-30		1922	1951	63.189	64.1425	5.26575	5.34521
228	ECUADOR	MAINLAND	256370	Excidobates	3	Excidobates condor	2012	HT	13	0	NO	AFTER	18.03.2008	TRUE	05.09.2012	APROX	28.09.2012	TRUE	Almendáriz C., A., S. R. Ron, and J. Brito-M. 2012. Una especie nueva de rana venenosa de altura del género Excidobates (Dendrobatoidea: Dendrobatidae) de la Cordillera del Cóndor. Papéis Avulsos de Zoologia. São Paulo 52 (32): 387–399.	3	3		18.03.2008	TRUE	05.09.2012	APROX	28.09.2012	TRUE		2008-03-18	2012-09-05	2012-09-28		1632	1655	53.6548	54.411	4.47123	4.53425
229	ECUADOR	MAINLAND	256370	Excidobates	3	Excidobates condor	2012	PT	13	0	NO	AFTER	14.11.2008	TRUE	05.09.2012	APROX	28.09.2012	TRUE	Almendáriz C., A., S. R. Ron, and J. Brito-M. 2012. Una especie nueva de rana venenosa de altura del género Excidobates (Dendrobatoidea: Dendrobatidae) de la Cordillera del Cóndor. Papéis Avulsos de Zoologia. São Paulo 52 (32): 387–399.	3	3		14.11.2008	TRUE	05.09.2012	APROX	28.09.2012	TRUE		2008-11-14	2012-09-05	2012-09-28		1391	1414	45.7315	46.4877	3.81096	3.87397
230	ECUADOR	MAINLAND	256370	Excidobates	3	Excidobates condor	2012	PT	13	0	NO	AFTER	29.05.2009	TRUE	05.09.2012	APROX	28.09.2012	TRUE	Almendáriz C., A., S. R. Ron, and J. Brito-M. 2012. Una especie nueva de rana venenosa de altura del género Excidobates (Dendrobatoidea: Dendrobatidae) de la Cordillera del Cóndor. Papéis Avulsos de Zoologia. São Paulo 52 (32): 387–399.	3	3		29.05.2009	TRUE	05.09.2012	APROX	28.09.2012	TRUE		2009-05-29	2012-09-05	2012-09-28		1195	1218	39.2877	40.0438	3.27397	3.33699
231	ECUADOR	MAINLAND	256370	Excidobates	3	Excidobates condor	2012	PT	13	0	NO	AFTER	25.10.2010	TRUE	05.09.2012	APROX	28.09.2012	TRUE	Almendáriz C., A., S. R. Ron, and J. Brito-M. 2012. Una especie nueva de rana venenosa de altura del género Excidobates (Dendrobatoidea: Dendrobatidae) de la Cordillera del Cóndor. Papéis Avulsos de Zoologia. São Paulo 52 (32): 387–399.	3	3		25.10.2010	TRUE	05.09.2012	APROX	28.09.2012	TRUE		2010-10-25	2012-09-05	2012-09-28		681	704	22.389	23.1452	1.86575	1.92877
232	ECUADOR	MAINLAND	256370	Excidobates	3	Excidobates condor	2012	PT	13	0	NO	AFTER	26.07.2011	TRUE	05.09.2012	APROX	28.09.2012	TRUE	Almendáriz C., A., S. R. Ron, and J. Brito-M. 2012. Una especie nueva de rana venenosa de altura del género Excidobates (Dendrobatoidea: Dendrobatidae) de la Cordillera del Cóndor. Papéis Avulsos de Zoologia. São Paulo 52 (32): 387–399.	3	3		26.07.2011	TRUE	05.09.2012	APROX	28.09.2012	TRUE		2011-07-26	2012-09-05	2012-09-28		407	430	13.3808	14.137	1.11507	1.17808
233	ECUADOR	MAINLAND	256370	Gastrotheca	77	Gastrotheca cuencana	2019	HT	48	0	YES	DURING	08.06.2011	TRUE	06.12.2018	TRUE	27.02.2019	TRUE	Carvajal-Endara, S., L. A. Coloma, M. A. Morales-Mite, J. M. Guayasamin, P. Székely, and W. E. Duellman. 2019. Phylogenetic systematics, ecology, and conservation of marsupial frogs (Anura: Hemiphractidae) from the Andes of southern Ecuador, with descriptions of four new biphasic species. Zootaxa 4562: 1–102.	6	3		08.06.2011	TRUE	06.12.2018	TRUE	27.02.2019	TRUE		2011-06-08	2018-12-06	2019-02-27		2738	2821	90.0164	92.7452	7.50137	7.72877
234	ECUADOR	MAINLAND	256370	Gastrotheca	77	Gastrotheca cuencana	2019	PT	48	0	YES	DURING	19.06.1968	TRUE	06.12.2018	TRUE	27.02.2019	TRUE	Carvajal-Endara, S., L. A. Coloma, M. A. Morales-Mite, J. M. Guayasamin, P. Székely, and W. E. Duellman. 2019. Phylogenetic systematics, ecology, and conservation of marsupial frogs (Anura: Hemiphractidae) from the Andes of southern Ecuador, with descriptions of four new biphasic species. Zootaxa 4562: 1–102.	6	3		19.06.1968	TRUE	06.12.2018	TRUE	27.02.2019	TRUE		1968-06-19	2018-12-06	2019-02-27		18432	18515	605.984	608.712	50.4986	50.726
235	ECUADOR	MAINLAND	256370	Gastrotheca	77	Gastrotheca cuencana	2019	PT	48	0	YES	DURING	10.06.1970	TRUE	06.12.2018	TRUE	27.02.2019	TRUE	Carvajal-Endara, S., L. A. Coloma, M. A. Morales-Mite, J. M. Guayasamin, P. Székely, and W. E. Duellman. 2019. Phylogenetic systematics, ecology, and conservation of marsupial frogs (Anura: Hemiphractidae) from the Andes of southern Ecuador, with descriptions of four new biphasic species. Zootaxa 4562: 1–102.	6	3		10.06.1970	TRUE	06.12.2018	TRUE	27.02.2019	TRUE		1970-06-10	2018-12-06	2019-02-27		17711	17794	582.279	585.008	48.5233	48.7507
236	ECUADOR	MAINLAND	256370	Gastrotheca	77	Gastrotheca cuencana	2019	PT	48	0	YES	DURING	15.05.1971	TRUE	06.12.2018	TRUE	27.02.2019	TRUE	Carvajal-Endara, S., L. A. Coloma, M. A. Morales-Mite, J. M. Guayasamin, P. Székely, and W. E. Duellman. 2019. Phylogenetic systematics, ecology, and conservation of marsupial frogs (Anura: Hemiphractidae) from the Andes of southern Ecuador, with descriptions of four new biphasic species. Zootaxa 4562: 1–102.	6	3		15.05.1971	TRUE	06.12.2018	TRUE	27.02.2019	TRUE		1971-05-15	2018-12-06	2019-02-27		17372	17455	571.134	573.863	47.5945	47.8219
237	ECUADOR	MAINLAND	256370	Gastrotheca	77	Gastrotheca elicioi	2019	HT	18	0	YES	DURING	14.06.2011	TRUE	06.12.2018	TRUE	27.02.2019	TRUE	Carvajal-Endara, S., L. A. Coloma, M. A. Morales-Mite, J. M. Guayasamin, P. Székely, and W. E. Duellman. 2019. Phylogenetic systematics, ecology, and conservation of marsupial frogs (Anura: Hemiphractidae) from the Andes of southern Ecuador, with descriptions of four new biphasic species. Zootaxa 4562: 1–102.	6	3		14.06.2011	TRUE	06.12.2018	TRUE	27.02.2019	TRUE		2011-06-14	2018-12-06	2019-02-27		2732	2815	89.8192	92.5479	7.48493	7.71233
238	ECUADOR	MAINLAND	256370	Gastrotheca	77	Gastrotheca elicioi	2019	PT	18	0	YES	DURING	17.07.1971	TRUE	06.12.2018	TRUE	27.02.2019	TRUE	Carvajal-Endara, S., L. A. Coloma, M. A. Morales-Mite, J. M. Guayasamin, P. Székely, and W. E. Duellman. 2019. Phylogenetic systematics, ecology, and conservation of marsupial frogs (Anura: Hemiphractidae) from the Andes of southern Ecuador, with descriptions of four new biphasic species. Zootaxa 4562: 1–102.	6	3		17.07.1971	TRUE	06.12.2018	TRUE	27.02.2019	TRUE		1971-07-17	2018-12-06	2019-02-27		17309	17392	569.063	571.792	47.4219	47.6493
239	ECUADOR	MAINLAND	256370	Gastrotheca	77	Gastrotheca elicioi	2019	PT	18	0	YES	DURING	23.07.1971	TRUE	06.12.2018	TRUE	27.02.2019	TRUE	Carvajal-Endara, S., L. A. Coloma, M. A. Morales-Mite, J. M. Guayasamin, P. Székely, and W. E. Duellman. 2019. Phylogenetic systematics, ecology, and conservation of marsupial frogs (Anura: Hemiphractidae) from the Andes of southern Ecuador, with descriptions of four new biphasic species. Zootaxa 4562: 1–102.	6	3		23.07.1971	TRUE	06.12.2018	TRUE	27.02.2019	TRUE		1971-07-23	2018-12-06	2019-02-27		17303	17386	568.866	571.595	47.4055	47.6329
240	ECUADOR	MAINLAND	256370	Gastrotheca	77	Gastrotheca elicioi	2019	PT	18	0	YES	DURING	10.03.1984	TRUE	06.12.2018	TRUE	27.02.2019	TRUE	Carvajal-Endara, S., L. A. Coloma, M. A. Morales-Mite, J. M. Guayasamin, P. Székely, and W. E. Duellman. 2019. Phylogenetic systematics, ecology, and conservation of marsupial frogs (Anura: Hemiphractidae) from the Andes of southern Ecuador, with descriptions of four new biphasic species. Zootaxa 4562: 1–102.	6	3		10.03.1984	TRUE	06.12.2018	TRUE	27.02.2019	TRUE		1984-03-10	2018-12-06	2019-02-27		12689	12772	417.173	419.901	34.7644	34.9918
241	ECUADOR	MAINLAND	256370	Gastrotheca	77	Gastrotheca elicioi	2019	PT	18	0	YES	DURING	09.01.1990	TRUE	06.12.2018	TRUE	27.02.2019	TRUE	Carvajal-Endara, S., L. A. Coloma, M. A. Morales-Mite, J. M. Guayasamin, P. Székely, and W. E. Duellman. 2019. Phylogenetic systematics, ecology, and conservation of marsupial frogs (Anura: Hemiphractidae) from the Andes of southern Ecuador, with descriptions of four new biphasic species. Zootaxa 4562: 1–102.	6	3		09.01.1990	TRUE	06.12.2018	TRUE	27.02.2019	TRUE		1990-01-09	2018-12-06	2019-02-27		10558	10641	347.112	349.841	28.926	29.1534
242	ECUADOR	MAINLAND	256370	Gastrotheca	77	Gastrotheca turnerorum	2019	HT	9	0	YES	DURING	12.06.2011	TRUE	06.12.2018	TRUE	27.02.2019	TRUE	Carvajal-Endara, S., L. A. Coloma, M. A. Morales-Mite, J. M. Guayasamin, P. Székely, and W. E. Duellman. 2019. Phylogenetic systematics, ecology, and conservation of marsupial frogs (Anura: Hemiphractidae) from the Andes of southern Ecuador, with descriptions of four new biphasic species. Zootaxa 4562: 1–102.	6	3		12.06.2011	TRUE	06.12.2018	TRUE	27.02.2019	TRUE		2011-06-12	2018-12-06	2019-02-27		2734	2817	89.8849	92.6137	7.49041	7.71781
243	ECUADOR	MAINLAND	256370	Gastrotheca	77	Gastrotheca turnerorum	2019	PT	9	0	YES	DURING	07.07.2016	TRUE	06.12.2018	TRUE	27.02.2019	TRUE	Carvajal-Endara, S., L. A. Coloma, M. A. Morales-Mite, J. M. Guayasamin, P. Székely, and W. E. Duellman. 2019. Phylogenetic systematics, ecology, and conservation of marsupial frogs (Anura: Hemiphractidae) from the Andes of southern Ecuador, with descriptions of four new biphasic species. Zootaxa 4562: 1–102.	6	3		07.07.2016	TRUE	06.12.2018	TRUE	27.02.2019	TRUE		2016-07-07	2018-12-06	2019-02-27		882	965	28.9973	31.726	2.41644	2.64384
244	ECUADOR	MAINLAND	256370	Gastrotheca	77	Gastrotheca turnerorum	2019	PT	9	0	YES	DURING	09.12.2014	TRUE	06.12.2018	TRUE	27.02.2019	TRUE	Carvajal-Endara, S., L. A. Coloma, M. A. Morales-Mite, J. M. Guayasamin, P. Székely, and W. E. Duellman. 2019. Phylogenetic systematics, ecology, and conservation of marsupial frogs (Anura: Hemiphractidae) from the Andes of southern Ecuador, with descriptions of four new biphasic species. Zootaxa 4562: 1–102.	6	3		09.12.2014	TRUE	06.12.2018	TRUE	27.02.2019	TRUE		2014-12-09	2018-12-06	2019-02-27		1458	1541	47.9342	50.663	3.99452	4.22192
245	ECUADOR	MAINLAND	256370	Gastrotheca	77	Gastrotheca yacuri	2019	HT	2	0	YES	DURING	09.04.2016	TRUE	06.12.2018	TRUE	27.02.2019	TRUE	Carvajal-Endara, S., L. A. Coloma, M. A. Morales-Mite, J. M. Guayasamin, P. Székely, and W. E. Duellman. 2019. Phylogenetic systematics, ecology, and conservation of marsupial frogs (Anura: Hemiphractidae) from the Andes of southern Ecuador, with descriptions of four new biphasic species. Zootaxa 4562: 1–102.	6	3		09.04.2016	TRUE	06.12.2018	TRUE	27.02.2019	TRUE		2016-04-09	2018-12-06	2019-02-27		971	1054	31.9233	34.6521	2.66027	2.88767
246	ECUADOR	MAINLAND	256371	Gastrotheca	77	Gastrotheca yacuri	2019	PT	2	0	YES	DURING	26.06.2002	TRUE	06.12.2018	TRUE	27.02.2019	TRUE	Carvajal-Endara, S., L. A. Coloma, M. A. Morales-Mite, J. M. Guayasamin, P. Székely, and W. E. Duellman. 2019. Phylogenetic systematics, ecology, and conservation of marsupial frogs (Anura: Hemiphractidae) from the Andes of southern Ecuador, with descriptions of four new biphasic species. Zootaxa 4562: 1–102.	6	3		26.06.2002	TRUE	06.12.2018	TRUE	27.02.2019	TRUE		2002-06-26	2018-12-06	2019-02-27		6007	6090	197.49	200.219	16.4575	16.6849
247	ECUADOR	MAINLAND	256370	Hemiphractus	9	Hemiphractus helioi	2001	HT	4	0	NO	AFTER	11.02.1975	TRUE	20.05.2000	TRUE	JUN 2001	APROX	Sheil, C. A., and J. R. Mendelson, III. 2001. A new species of Hemiphractus (Anura: Hylidae: Hemiphractinae), and a redescription of H. johnsoni. Herpetologica 57: 189–202.	2	0		11.02.1975	TRUE	20.05.2000	TRUE	15.06.2001	APROX		1975-02-11	2000-05-20	2001-06-15		9230	9621	303.452	316.307	25.2877	26.3589
248	ECUADOR	MAINLAND	256370	Hemiphractus	9	Hemiphractus helioi	2001	PT	4	0	NO	AFTER	10.07.1973	TRUE	20.05.2000	TRUE	JUN 2001	APROX	Sheil, C. A., and J. R. Mendelson, III. 2001. A new species of Hemiphractus (Anura: Hylidae: Hemiphractinae), and a redescription of H. johnsoni. Herpetologica 57: 189–202.	2	0		10.07.1973	TRUE	20.05.2000	TRUE	15.06.2001	APROX		1973-07-10	2000-05-20	2001-06-15		9811	10202	322.553	335.408	26.8795	27.9507
249	ECUADOR	MAINLAND	256370	Hyalinobatrachium	35	Hyalinobatrachium adespinosai	2019	HT	5	0	YES	DURING	04.08.2017	TRUE	12.10.2019	TRUE	10.11.2019	TRUE	Guayasamin, J. M., J. Vieira, R. E. Glor, and C. R. Hutter. 2019. A new glassfrog (Centrolenidae: Hyalinobatrachium) from the Topo River Basin, Amazonian slopes of the Andes of Ecuador. Amphibian & Reptile Conservation 13 (2: e194): 133–144.	4	2		04.08.2017	TRUE	12.10.2019	TRUE	10.11.2019	TRUE		2017-08-04	2019-10-12	2019-11-10		799	828	26.2685	27.2219	2.18904	2.26849
250	ECUADOR	MAINLAND	256370	Hyalinobatrachium	35	Hyalinobatrachium mashpi	2022	HT	5	0	YES	DURING	28.09.2019	TRUE	22.02.2022	TRUE	18.03.2022	TRUE	Guayasamin, J. M., R. M. Brunner, A. Valencia-Aguilar, D. Franco-Mena, E. Ringler, A. Medina Armijos, C. Morochz, L. Bustamante, R. J. Maynard, and J. Culebras. 2022. Two new Glassfrogs (Centrolenidae: Hyalinobatrachium) from Ecuador, with comments on the endangered biodiversity of the Andes. PeerJ 10(e13109): 1–34 (DOI 10.7717/peerj.13109).	10	1		28.09.2019	TRUE	22.02.2022	TRUE	18.03.2022	TRUE		2019-09-28	2022-02-22	2022-03-18		878	902	28.8658	29.6548	2.40548	2.47123
251	ECUADOR	MAINLAND	256370	Hyalinobatrachium	35	Hyalinobatrachium mashpi	2022	PT	5	0	YES	DURING	14.12.2014	TRUE	22.02.2022	TRUE	18.03.2022	TRUE	Guayasamin, J. M., R. M. Brunner, A. Valencia-Aguilar, D. Franco-Mena, E. Ringler, A. Medina Armijos, C. Morochz, L. Bustamante, R. J. Maynard, and J. Culebras. 2022. Two new Glassfrogs (Centrolenidae: Hyalinobatrachium) from Ecuador, with comments on the endangered biodiversity of the Andes. PeerJ 10(e13109): 1–34 (DOI 10.7717/peerj.13109).	10	1		14.12.2014	TRUE	22.02.2022	TRUE	18.03.2022	TRUE		2014-12-14	2022-02-22	2022-03-18		2627	2651	86.3671	87.1562	7.19726	7.26301
252	ECUADOR	MAINLAND	256370	Hyalinobatrachium	35	Hyalinobatrachium mashpi	2022	PT	5	0	YES	DURING	28.10.2019	TRUE	22.02.2022	TRUE	18.03.2022	TRUE	Guayasamin, J. M., R. M. Brunner, A. Valencia-Aguilar, D. Franco-Mena, E. Ringler, A. Medina Armijos, C. Morochz, L. Bustamante, R. J. Maynard, and J. Culebras. 2022. Two new Glassfrogs (Centrolenidae: Hyalinobatrachium) from Ecuador, with comments on the endangered biodiversity of the Andes. PeerJ 10(e13109): 1–34 (DOI 10.7717/peerj.13109).	10	1		28.10.2019	TRUE	22.02.2022	TRUE	18.03.2022	TRUE		2019-10-28	2022-02-22	2022-03-18		848	872	27.8795	28.6685	2.32329	2.38904
253	ECUADOR	MAINLAND	256370	Hyalinobatrachium	35	Hyalinobatrachium nouns	2022	HT	7	0	YES	DURING	12.03.2012	TRUE	22.02.2022	TRUE	18.03.2022	TRUE	Guayasamin, J. M., R. M. Brunner, A. Valencia-Aguilar, D. Franco-Mena, E. Ringler, A. Medina Armijos, C. Morochz, L. Bustamante, R. J. Maynard, and J. Culebras. 2022. Two new Glassfrogs (Centrolenidae: Hyalinobatrachium) from Ecuador, with comments on the endangered biodiversity of the Andes. PeerJ 10(e13109): 1–34 (DOI 10.7717/peerj.13109).	10	1		12.03.2012	TRUE	22.02.2022	TRUE	18.03.2022	TRUE		2012-03-12	2022-02-22	2022-03-18		3634	3658	119.474	120.263	9.95616	10.0219
254	ECUADOR	MAINLAND	256370	Hyalinobatrachium	35	Hyalinobatrachium nouns	2022	PT	7	0	YES	DURING	08.11.2017	TRUE	22.02.2022	TRUE	18.03.2022	TRUE	Guayasamin, J. M., R. M. Brunner, A. Valencia-Aguilar, D. Franco-Mena, E. Ringler, A. Medina Armijos, C. Morochz, L. Bustamante, R. J. Maynard, and J. Culebras. 2022. Two new Glassfrogs (Centrolenidae: Hyalinobatrachium) from Ecuador, with comments on the endangered biodiversity of the Andes. PeerJ 10(e13109): 1–34 (DOI 10.7717/peerj.13109).	10	1		08.11.2017	TRUE	22.02.2022	TRUE	18.03.2022	TRUE		2017-11-08	2022-02-22	2022-03-18		1567	1591	51.5178	52.3068	4.29315	4.3589
255	ECUADOR	MAINLAND	256370	Hyalinobatrachium	35	Hyalinobatrachium nouns	2022	PT	7	0	YES	DURING	11.11.2017	TRUE	22.02.2022	TRUE	18.03.2022	TRUE	Guayasamin, J. M., R. M. Brunner, A. Valencia-Aguilar, D. Franco-Mena, E. Ringler, A. Medina Armijos, C. Morochz, L. Bustamante, R. J. Maynard, and J. Culebras. 2022. Two new Glassfrogs (Centrolenidae: Hyalinobatrachium) from Ecuador, with comments on the endangered biodiversity of the Andes. PeerJ 10(e13109): 1–34 (DOI 10.7717/peerj.13109).	10	1		11.11.2017	TRUE	22.02.2022	TRUE	18.03.2022	TRUE		2017-11-11	2022-02-22	2022-03-18		1564	1588	51.4192	52.2082	4.28493	4.35068
256	ECUADOR	MAINLAND	256370	Hyalinobatrachium	35	Hyalinobatrachium nouns	2022	PT	7	0	YES	DURING	10.02.2018	TRUE	22.02.2022	TRUE	18.03.2022	TRUE	Guayasamin, J. M., R. M. Brunner, A. Valencia-Aguilar, D. Franco-Mena, E. Ringler, A. Medina Armijos, C. Morochz, L. Bustamante, R. J. Maynard, and J. Culebras. 2022. Two new Glassfrogs (Centrolenidae: Hyalinobatrachium) from Ecuador, with comments on the endangered biodiversity of the Andes. PeerJ 10(e13109): 1–34 (DOI 10.7717/peerj.13109).	10	1		10.02.2018	TRUE	22.02.2022	TRUE	18.03.2022	TRUE		2018-02-10	2022-02-22	2022-03-18		1473	1497	48.4274	49.2164	4.03562	4.10137
257	ECUADOR	MAINLAND	256370	Hyalinobatrachium	35	Hyalinobatrachium nouns	2022	PT	7	0	YES	DURING	23.11.2019	TRUE	22.02.2022	TRUE	18.03.2022	TRUE	Guayasamin, J. M., R. M. Brunner, A. Valencia-Aguilar, D. Franco-Mena, E. Ringler, A. Medina Armijos, C. Morochz, L. Bustamante, R. J. Maynard, and J. Culebras. 2022. Two new Glassfrogs (Centrolenidae: Hyalinobatrachium) from Ecuador, with comments on the endangered biodiversity of the Andes. PeerJ 10(e13109): 1–34 (DOI 10.7717/peerj.13109).	10	1		23.11.2019	TRUE	22.02.2022	TRUE	18.03.2022	TRUE		2019-11-23	2022-02-22	2022-03-18		822	846	27.0247	27.8137	2.25205	2.31781
258	ECUADOR	MAINLAND	256370	Hyalinobatrachium	35	Hyalinobatrachium tatayoi	2007	HT	11	0	NO	AFTER	12.07.2005	TRUE	13.01.2007	TRUE	05.04.2007	TRUE	Castroviejo-Fisher, S., J. Ayarzagüena, and C. Vilà. 2007. A new species of Hyalinobatrachium (Centrolenidae: Anura) from Serranía de Perijá, Venezuela. Zootaxa 1441: 51–62.	3	0		12.07.2005	TRUE	13.01.2007	TRUE	05.04.2007	TRUE		2005-07-12	2007-01-13	2007-04-05		550	632	18.0822	20.7781	1.50685	1.73151
259	ECUADOR	MAINLAND	256370	Hyalinobatrachium	35	Hyalinobatrachium yaku	2017	HT	7	0	YES	DURING	15.04.2016	TRUE	19.04.2017	TRUE	12.05.2017	TRUE	Guayasamin, J. M., D. F. Cisneros-Heredia, R. J. Maynard, R. L. Lynch, J. Culebras, and P. S. Hamilton. 2017. A marvelous new glassfrog (Centrolenidae, Hyalinobatrachium) from Amazonian Ecuador. ZooKeys 673: 1–20.	6	2		15.04.2016	TRUE	19.04.2017	TRUE	12.05.2017	TRUE		2016-04-15	2017-04-19	2017-05-12		369	392	12.1315	12.8877	1.01096	1.07397
260	ECUADOR	MAINLAND	256370	Hyalinobatrachium	35	Hyalinobatrachium yaku	2017	PT	7	0	YES	DURING	JUN 2012	APROX	19.04.2017	TRUE	12.05.2017	TRUE	Guayasamin, J. M., D. F. Cisneros-Heredia, R. J. Maynard, R. L. Lynch, J. Culebras, and P. S. Hamilton. 2017. A marvelous new glassfrog (Centrolenidae, Hyalinobatrachium) from Amazonian Ecuador. ZooKeys 673: 1–20.	6	2		15.06.2012	APROX	19.04.2017	TRUE	12.05.2017	TRUE		2012-06-15	2017-04-19	2017-05-12		1769	1792	58.1589	58.9151	4.84658	4.90959
261	ECUADOR	MAINLAND	256370	Hyalinobatrachium	35	Hyalinobatrachium yaku	2017	PT	7	0	YES	DURING	05.04.1998	TRUE	19.04.2017	TRUE	12.05.2017	TRUE	Guayasamin, J. M., D. F. Cisneros-Heredia, R. J. Maynard, R. L. Lynch, J. Culebras, and P. S. Hamilton. 2017. A marvelous new glassfrog (Centrolenidae, Hyalinobatrachium) from Amazonian Ecuador. ZooKeys 673: 1–20.	6	2		05.04.1998	TRUE	19.04.2017	TRUE	12.05.2017	TRUE		1998-04-05	2017-04-19	2017-05-12		6954	6977	228.625	229.381	19.0521	19.1151
262	ECUADOR	MAINLAND	256370	Hyloscirtus	41	Hyloscirtus condor	2014	HT	11	0	YES	DURING	21.08.2012	TRUE	25.09.2013	TRUE	31.03.2014	TRUE	Almendáriz C., A., J. Brito-M., D. Batallas-Revelo, and S. R. Ron. 2014. Una especie nueva de rana arbórea del género Hyloscirtus (Amphibia: Anura: Hylidae) de la Cordillera del Cóndor. Papéis Avulsos de Zoologia. São Paulo 54: 33‑49.	4	4		21.08.2012	TRUE	25.09.2013	TRUE	31.03.2014	TRUE		2012-08-21	2013-09-25	2014-03-31		400	587	13.1507	19.2986	1.09589	1.60822
263	ECUADOR	MAINLAND	256370	Hyloscirtus	41	Hyloscirtus condor	2014	PT	11	0	YES	DURING	22.08.2012	TRUE	25.09.2013	TRUE	31.03.2014	TRUE	Almendáriz C., A., J. Brito-M., D. Batallas-Revelo, and S. R. Ron. 2014. Una especie nueva de rana arbórea del género Hyloscirtus (Amphibia: Anura: Hylidae) de la Cordillera del Cóndor. Papéis Avulsos de Zoologia. São Paulo 54: 33‑49.	4	4		22.08.2012	TRUE	25.09.2013	TRUE	31.03.2014	TRUE		2012-08-22	2013-09-25	2014-03-31		399	586	13.1178	19.2658	1.09315	1.60548
264	ECUADOR	MAINLAND	256370	Hyloscirtus	41	Hyloscirtus condor	2014	PT	11	0	YES	DURING	23.08.2012	TRUE	25.09.2013	TRUE	31.03.2014	TRUE	Almendáriz C., A., J. Brito-M., D. Batallas-Revelo, and S. R. Ron. 2014. Una especie nueva de rana arbórea del género Hyloscirtus (Amphibia: Anura: Hylidae) de la Cordillera del Cóndor. Papéis Avulsos de Zoologia. São Paulo 54: 33‑49.	4	4		23.08.2012	TRUE	25.09.2013	TRUE	31.03.2014	TRUE		2012-08-23	2013-09-25	2014-03-31		398	585	13.0849	19.2329	1.09041	1.60274
265	ECUADOR	MAINLAND	256370	Hyloscirtus	41	Hyloscirtus condor	2014	PT	11	0	YES	DURING	18.08.2012	TRUE	25.09.2013	TRUE	31.03.2014	TRUE	Almendáriz C., A., J. Brito-M., D. Batallas-Revelo, and S. R. Ron. 2014. Una especie nueva de rana arbórea del género Hyloscirtus (Amphibia: Anura: Hylidae) de la Cordillera del Cóndor. Papéis Avulsos de Zoologia. São Paulo 54: 33‑49.	4	4		18.08.2012	TRUE	25.09.2013	TRUE	31.03.2014	TRUE		2012-08-18	2013-09-25	2014-03-31		403	590	13.2493	19.3973	1.10411	1.61644
266	ECUADOR	MAINLAND	256370	Hyloscirtus	41	Hyloscirtus conscientia	2021	HT	18	0	YES	DURING	08.11.2017	TRUE	14.07.2021	TRUE	06.08.2021	TRUE	Yánez-Muñoz, M. H., J. P. Reyes-Puig, D. Batallas-Revelo, C. Broaddus, M. Urgilés-Merchán, D. F. Cisneros-Heredia, and J. M. Guayasamin. 2021. A new Andean treefrog (Amphibia: Hyloscirtus bogotensis group) from Ecuador: An example of community involvement for conservation. PeerJ 9 (e11914): 1–33 (DOI 10.7717/peerj.11914).	7	5		08.11.2017	TRUE	14.07.2021	TRUE	06.08.2021	TRUE		2017-11-08	2021-07-14	2021-08-06		1344	1367	44.1863	44.9425	3.68219	3.74521
267	ECUADOR	MAINLAND	256370	Hyloscirtus	41	Hyloscirtus conscientia	2021	PT	18	0	YES	DURING	23.09.2019	TRUE	14.07.2021	TRUE	06.08.2021	TRUE	Yánez-Muñoz, M. H., J. P. Reyes-Puig, D. Batallas-Revelo, C. Broaddus, M. Urgilés-Merchán, D. F. Cisneros-Heredia, and J. M. Guayasamin. 2021. A new Andean treefrog (Amphibia: Hyloscirtus bogotensis group) from Ecuador: An example of community involvement for conservation. PeerJ 9 (e11914): 1–33 (DOI 10.7717/peerj.11914).	7	5		23.09.2019	TRUE	14.07.2021	TRUE	06.08.2021	TRUE		2019-09-23	2021-07-14	2021-08-06		660	683	21.6986	22.4548	1.80822	1.87123
268	ECUADOR	MAINLAND	256370	Hyloscirtus	41	Hyloscirtus conscientia	2021	PT	18	0	YES	DURING	13.04.2019	TRUE	14.07.2021	TRUE	06.08.2021	TRUE	Yánez-Muñoz, M. H., J. P. Reyes-Puig, D. Batallas-Revelo, C. Broaddus, M. Urgilés-Merchán, D. F. Cisneros-Heredia, and J. M. Guayasamin. 2021. A new Andean treefrog (Amphibia: Hyloscirtus bogotensis group) from Ecuador: An example of community involvement for conservation. PeerJ 9 (e11914): 1–33 (DOI 10.7717/peerj.11914).	7	5		13.04.2019	TRUE	14.07.2021	TRUE	06.08.2021	TRUE		2019-04-13	2021-07-14	2021-08-06		823	846	27.0575	27.8137	2.25479	2.31781
269	ECUADOR	MAINLAND	256370	Hyloscirtus	41	Hyloscirtus conscientia	2021	PT	18	0	YES	DURING	24.03.2021	TRUE	14.07.2021	TRUE	06.08.2021	TRUE	Yánez-Muñoz, M. H., J. P. Reyes-Puig, D. Batallas-Revelo, C. Broaddus, M. Urgilés-Merchán, D. F. Cisneros-Heredia, and J. M. Guayasamin. 2021. A new Andean treefrog (Amphibia: Hyloscirtus bogotensis group) from Ecuador: An example of community involvement for conservation. PeerJ 9 (e11914): 1–33 (DOI 10.7717/peerj.11914).	7	5		24.03.2021	TRUE	14.07.2021	TRUE	06.08.2021	TRUE		2021-03-24	2021-07-14	2021-08-06		112	135	3.68219	4.43836	0.306849	0.369863
270	ECUADOR	MAINLAND	256370	Hyloscirtus	41	Hyloscirtus criptico	2012	HT	9	0	YES	DURING	22.07.2011	TRUE	20.06.2012	TRUE	04.07.2012	TRUE	Coloma, L. A., S. Carvajal-Endara, J. F. Dueñas, A. Paredes-Recalde, M. A. Morales-Mite, D. Almeida-Reinoso, E. E. Tapia, C. R. Hutter, E. Toral-Contreras, and J. M. Guayasamin. 2012. Molecular phylogenetics of stream treefrogs of the Hyloscirtus larinopygion group (Anura: Hylidae), and description of two new species from Ecuador. Zootaxa 3364: 1–78.	10	3		22.07.2011	TRUE	20.06.2012	TRUE	04.07.2012	TRUE		2011-07-22	2012-06-20	2012-07-04		334	348	10.9808	11.4411	0.915068	0.953425
271	ECUADOR	MAINLAND	256370	Hyloscirtus	41	Hyloscirtus criptico	2012	PT	9	0	YES	DURING	09.06.2009	TRUE	20.06.2012	TRUE	04.07.2012	TRUE	Coloma, L. A., S. Carvajal-Endara, J. F. Dueñas, A. Paredes-Recalde, M. A. Morales-Mite, D. Almeida-Reinoso, E. E. Tapia, C. R. Hutter, E. Toral-Contreras, and J. M. Guayasamin. 2012. Molecular phylogenetics of stream treefrogs of the Hyloscirtus larinopygion group (Anura: Hylidae), and description of two new species from Ecuador. Zootaxa 3364: 1–78.	10	3		09.06.2009	TRUE	20.06.2012	TRUE	04.07.2012	TRUE		2009-06-09	2012-06-20	2012-07-04		1107	1121	36.3945	36.8548	3.03288	3.07123
272	ECUADOR	MAINLAND	256370	Hyloscirtus	41	Hyloscirtus criptico	2012	PT	9	0	YES	DURING	11.06.2009	TRUE	20.06.2012	TRUE	04.07.2012	TRUE	Coloma, L. A., S. Carvajal-Endara, J. F. Dueñas, A. Paredes-Recalde, M. A. Morales-Mite, D. Almeida-Reinoso, E. E. Tapia, C. R. Hutter, E. Toral-Contreras, and J. M. Guayasamin. 2012. Molecular phylogenetics of stream treefrogs of the Hyloscirtus larinopygion group (Anura: Hylidae), and description of two new species from Ecuador. Zootaxa 3364: 1–78.	10	3		11.06.2009	TRUE	20.06.2012	TRUE	04.07.2012	TRUE		2009-06-11	2012-06-20	2012-07-04		1105	1119	36.3288	36.789	3.0274	3.06575
273	ECUADOR	MAINLAND	256370	Hyloscirtus	41	Hyloscirtus criptico	2012	PT	9	0	YES	DURING	24.06.2009	TRUE	20.06.2012	TRUE	04.07.2012	TRUE	Coloma, L. A., S. Carvajal-Endara, J. F. Dueñas, A. Paredes-Recalde, M. A. Morales-Mite, D. Almeida-Reinoso, E. E. Tapia, C. R. Hutter, E. Toral-Contreras, and J. M. Guayasamin. 2012. Molecular phylogenetics of stream treefrogs of the Hyloscirtus larinopygion group (Anura: Hylidae), and description of two new species from Ecuador. Zootaxa 3364: 1–78.	10	3		24.06.2009	TRUE	20.06.2012	TRUE	04.07.2012	TRUE		2009-06-24	2012-06-20	2012-07-04		1092	1106	35.9014	36.3616	2.99178	3.03014
274	ECUADOR	MAINLAND	256370	Hyloscirtus	41	Hyloscirtus princecharlesi	2012	HT	9	0	YES	DURING	22.07.2011	TRUE	20.06.2012	TRUE	04.07.2012	TRUE	Coloma, L. A., S. Carvajal-Endara, J. F. Dueñas, A. Paredes-Recalde, M. A. Morales-Mite, D. Almeida-Reinoso, E. E. Tapia, C. R. Hutter, E. Toral-Contreras, and J. M. Guayasamin. 2012. Molecular phylogenetics of stream treefrogs of the Hyloscirtus larinopygion group (Anura: Hylidae), and description of two new species from Ecuador. Zootaxa 3364: 1–78.	10	3		22.07.2011	TRUE	20.06.2012	TRUE	04.07.2012	TRUE		2011-07-22	2012-06-20	2012-07-04		334	348	10.9808	11.4411	0.915068	0.953425
275	ECUADOR	MAINLAND	256370	Hyloscirtus	41	Hyloscirtus princecharlesi	2012	PT	9	0	YES	DURING	23.06.2009	TRUE	20.06.2012	TRUE	04.07.2012	TRUE	Coloma, L. A., S. Carvajal-Endara, J. F. Dueñas, A. Paredes-Recalde, M. A. Morales-Mite, D. Almeida-Reinoso, E. E. Tapia, C. R. Hutter, E. Toral-Contreras, and J. M. Guayasamin. 2012. Molecular phylogenetics of stream treefrogs of the Hyloscirtus larinopygion group (Anura: Hylidae), and description of two new species from Ecuador. Zootaxa 3364: 1–78.	10	3		23.06.2009	TRUE	20.06.2012	TRUE	04.07.2012	TRUE		2009-06-23	2012-06-20	2012-07-04		1093	1107	35.9342	36.3945	2.99452	3.03288
276	ECUADOR	MAINLAND	256370	Hyloscirtus	41	Hyloscirtus princecharlesi	2012	PT	9	0	YES	DURING	24.06.2009	TRUE	20.06.2012	TRUE	04.07.2012	TRUE	Coloma, L. A., S. Carvajal-Endara, J. F. Dueñas, A. Paredes-Recalde, M. A. Morales-Mite, D. Almeida-Reinoso, E. E. Tapia, C. R. Hutter, E. Toral-Contreras, and J. M. Guayasamin. 2012. Molecular phylogenetics of stream treefrogs of the Hyloscirtus larinopygion group (Anura: Hylidae), and description of two new species from Ecuador. Zootaxa 3364: 1–78.	10	3		24.06.2009	TRUE	20.06.2012	TRUE	04.07.2012	TRUE		2009-06-24	2012-06-20	2012-07-04		1092	1106	35.9014	36.3616	2.99178	3.03014
277	ECUADOR	MAINLAND	256370	Hyloscirtus	41	Hyloscirtus hillisi	2018	HT	18	0	YES	DURING	08.07.2017	TRUE	28.09.2018	TRUE	19.12.2018	TRUE	Ron, S. R., M. A. Caminer, A. Varela-Jaramillo, and D. Almeida-Reinoso. 2018. A new treefrog from Cordillera del Cóndor with comments on the biogeographic affinity between Cordillera del Cóndor and the Guianan Tepuis (Anura, Hylidae, Hyloscirtus). ZooKeys 809: 97–124.	4	1		08.07.2017	TRUE	28.09.2018	TRUE	19.12.2018	TRUE		2017-07-08	2018-09-28	2018-12-19		447	529	14.6959	17.3918	1.22466	1.44932
278	ECUADOR	MAINLAND	256370	Hyloscirtus	41	Hyloscirtus hillisi	2018	PT	18	0	YES	DURING	10.07.2017	APROX	28.09.2018	TRUE	19.12.2018	TRUE	Ron, S. R., M. A. Caminer, A. Varela-Jaramillo, and D. Almeida-Reinoso. 2018. A new treefrog from Cordillera del Cóndor with comments on the biogeographic affinity between Cordillera del Cóndor and the Guianan Tepuis (Anura, Hylidae, Hyloscirtus). ZooKeys 809: 97–124.	4	1		10.07.2017	APROX	28.09.2018	TRUE	19.12.2018	TRUE		2017-07-10	2018-09-28	2018-12-19		445	527	14.6301	17.326	1.21918	1.44384
279	ECUADOR	MAINLAND	256370	Hyloscirtus	41	Hyloscirtus hillisi	2018	PT	18	0	YES	DURING	15.04.2018	APROX	28.09.2018	TRUE	19.12.2018	TRUE	Ron, S. R., M. A. Caminer, A. Varela-Jaramillo, and D. Almeida-Reinoso. 2018. A new treefrog from Cordillera del Cóndor with comments on the biogeographic affinity between Cordillera del Cóndor and the Guianan Tepuis (Anura, Hylidae, Hyloscirtus). ZooKeys 809: 97–124.	4	1		15.04.2018	APROX	28.09.2018	TRUE	19.12.2018	TRUE		2018-04-15	2018-09-28	2018-12-19		166	248	5.45753	8.15342	0.454795	0.679452
280	ECUADOR	MAINLAND	256370	Hyloscirtus	41	Hyloscirtus hillisi	2018	PT	18	0	YES	DURING	19.04.2018	TRUE	28.09.2018	TRUE	19.12.2018	TRUE	Ron, S. R., M. A. Caminer, A. Varela-Jaramillo, and D. Almeida-Reinoso. 2018. A new treefrog from Cordillera del Cóndor with comments on the biogeographic affinity between Cordillera del Cóndor and the Guianan Tepuis (Anura, Hylidae, Hyloscirtus). ZooKeys 809: 97–124.	4	1		19.04.2018	TRUE	28.09.2018	TRUE	19.12.2018	TRUE		2018-04-19	2018-09-28	2018-12-19		162	244	5.32603	8.02192	0.443836	0.668493
281	ECUADOR	MAINLAND	256370	Hyloscirtus	41	Hyloscirtus mashpi	2015	HT	18	0	YES	DURING	28.08.2014	TRUE	14.06.2015	TRUE	26.08.2015	TRUE	Guayasamin, J. M., M. Rivera-Correa, A. F. Arteaga-Navarro, J. Culebras, L. Bustamante, R. A. Pyron, N. Peñafiel, C. Morochz, and C. R. Hutter. 2015. Molecular phylogeny of stream treefrogs (Hylidae: Hyloscirtus bogotensis Group), with a new species from the Andes of Ecuador. Neotropical Biodiversity 1: 2–21.	9	2		28.08.2014	TRUE	14.06.2015	TRUE	26.08.2015	TRUE		2014-08-28	2015-06-14	2015-08-26		290	363	9.53425	11.9342	0.794521	0.994521
282	ECUADOR	MAINLAND	256370	Hyloscirtus	41	Hyloscirtus mashpi	2015	PT	18	0	YES	DURING	04.07.2011	TRUE	14.06.2015	TRUE	26.08.2015	TRUE	Guayasamin, J. M., M. Rivera-Correa, A. F. Arteaga-Navarro, J. Culebras, L. Bustamante, R. A. Pyron, N. Peñafiel, C. Morochz, and C. R. Hutter. 2015. Molecular phylogeny of stream treefrogs (Hylidae: Hyloscirtus bogotensis Group), with a new species from the Andes of Ecuador. Neotropical Biodiversity 1: 2–21.	9	2		04.07.2011	TRUE	14.06.2015	TRUE	26.08.2015	TRUE		2011-07-04	2015-06-14	2015-08-26		1441	1514	47.3753	49.7753	3.94795	4.14795
283	ECUADOR	MAINLAND	256370	Hyloscirtus	41	Hyloscirtus mashpi	2015	PT	18	0	YES	DURING	10.04.2013	TRUE	14.06.2015	TRUE	26.08.2015	TRUE	Guayasamin, J. M., M. Rivera-Correa, A. F. Arteaga-Navarro, J. Culebras, L. Bustamante, R. A. Pyron, N. Peñafiel, C. Morochz, and C. R. Hutter. 2015. Molecular phylogeny of stream treefrogs (Hylidae: Hyloscirtus bogotensis Group), with a new species from the Andes of Ecuador. Neotropical Biodiversity 1: 2–21.	9	2		10.04.2013	TRUE	14.06.2015	TRUE	26.08.2015	TRUE		2013-04-10	2015-06-14	2015-08-26		795	868	26.137	28.537	2.17808	2.37808
284	ECUADOR	MAINLAND	256370	Hyloscirtus	41	Hyloscirtus sethmacfarlanei	2022	HT	3	0	YES	DURING	17.03.2018	TRUE	26.08.2022	TRUE	29.09.2022	TRUE	Reyes-Puig, J. P., D. Recalde, F. Recalde, C. Koch, J. M. Guayasamin, D. F. Cisneros-Heredia, L. Jost, and M. H. Yánez-Muñoz. 2022. A spectacular new species of Hyloscirtus (Anura: Hylidae) from the Cordillera de Los Llanganates in the eastern Andes of Ecuador. PeerJ 10 (e14066): 1–34 (DOI 10.7717/peerj.14066).	8	4		17.03.2018	TRUE	26.08.2022	TRUE	29.09.2022	TRUE		2018-03-17	2022-08-26	2022-09-29		1623	1657	53.3589	54.4767	4.44658	4.53973
285	ECUADOR	MAINLAND	256370	Hyloscirtus	41	Hyloscirtus sethmacfarlanei	2022	PT	3	0	YES	DURING	19.10.2018	TRUE	26.08.2022	TRUE	29.09.2022	TRUE	Reyes-Puig, J. P., D. Recalde, F. Recalde, C. Koch, J. M. Guayasamin, D. F. Cisneros-Heredia, L. Jost, and M. H. Yánez-Muñoz. 2022. A spectacular new species of Hyloscirtus (Anura: Hylidae) from the Cordillera de Los Llanganates in the eastern Andes of Ecuador. PeerJ 10 (e14066): 1–34 (DOI 10.7717/peerj.14066).	8	4		19.10.2018	TRUE	26.08.2022	TRUE	29.09.2022	TRUE		2018-10-19	2022-08-26	2022-09-29		1407	1441	46.2575	47.3753	3.85479	3.94795
286	ECUADOR	MAINLAND	256370	Hyloscirtus	41	Hyloscirtus sethmacfarlanei	2022	PT	3	0	YES	DURING	30.05.2022	TRUE	26.08.2022	TRUE	29.09.2022	TRUE	Reyes-Puig, J. P., D. Recalde, F. Recalde, C. Koch, J. M. Guayasamin, D. F. Cisneros-Heredia, L. Jost, and M. H. Yánez-Muñoz. 2022. A spectacular new species of Hyloscirtus (Anura: Hylidae) from the Cordillera de Los Llanganates in the eastern Andes of Ecuador. PeerJ 10 (e14066): 1–34 (DOI 10.7717/peerj.14066).	8	4		30.05.2022	TRUE	26.08.2022	TRUE	29.09.2022	TRUE		2022-05-30	2022-08-26	2022-09-29		88	122	2.89315	4.01096	0.241096	0.334247
287	ECUADOR	MAINLAND	256370	Hyloscirtus	41	Hyloscirtus tapichalaca	2003	HT	10	0	NO	AFTER	30.10.2000	TRUE	06.12.2002	TRUE	OCT 2003	TRUE	Kizirian, D., L. A. Coloma, and A. Paredes-Recalde. 2003. A new treefrog (Hylidae: Hyla) from southern Ecuador and a description of its antipredator behavior. Herpetologica 59: 339–349.	3	1		30.10.2000	TRUE	06.12.2002	TRUE	15.10.2003	TRUE		2000-10-30	2002-12-06	2003-10-15		767	1080	25.2164	35.5068	2.10137	2.9589
288	ECUADOR	MAINLAND	256370	Hyloscirtus	41	Hyloscirtus tapichalaca	2003	PT	10	0	NO	AFTER	05.02.2001	TRUE	06.12.2002	TRUE	OCT 2003	TRUE	Kizirian, D., L. A. Coloma, and A. Paredes-Recalde. 2003. A new treefrog (Hylidae: Hyla) from southern Ecuador and a description of its antipredator behavior. Herpetologica 59: 339–349.	3	1		05.02.2001	TRUE	06.12.2002	TRUE	15.10.2003	TRUE		2001-02-05	2002-12-06	2003-10-15		669	982	21.9945	32.2849	1.83288	2.69041
289	ECUADOR	MAINLAND	256370	Hyloscirtus	41	Hyloscirtus tapichalaca	2003	PT	10	0	NO	AFTER	17.09.2001	TRUE	06.12.2002	TRUE	OCT 2003	TRUE	Kizirian, D., L. A. Coloma, and A. Paredes-Recalde. 2003. A new treefrog (Hylidae: Hyla) from southern Ecuador and a description of its antipredator behavior. Herpetologica 59: 339–349.	3	1		17.09.2001	TRUE	06.12.2002	TRUE	15.10.2003	TRUE		2001-09-17	2002-12-06	2003-10-15		445	758	14.6301	24.9205	1.21918	2.07671
290	ECUADOR	MAINLAND	256370	Hyloscirtus	41	Hyloscirtus tigrinus	2008	HT	4	0	NO	AFTER	15.01.2007	TRUE	27.05.2008	TRUE	30.06.2008	TRUE	Mueses-Cisneros, J. J., and M. A. Anganoy-Criollo. 2008. Una nueva especie del grupo Hyloscirtus larinopygion (Amphibia: Anura: Hylidae) del suroccidente de Colombia. Papéis Avulsos de Zoologia. São Paulo 48: 129–138.	2	0		15.01.2007	TRUE	27.05.2008	TRUE	30.06.2008	TRUE		2007-01-15	2008-05-27	2008-06-30		498	532	16.3726	17.4904	1.36438	1.45753
291	ECUADOR	MAINLAND	256370	Hyloscirtus	41	Hyloscirtus tigrinus	2008	PT	4	0	NO	AFTER	2005	APROX	27.05.2008	TRUE	30.06.2008	TRUE	Mueses-Cisneros, J. J., and M. A. Anganoy-Criollo. 2008. Una nueva especie del grupo Hyloscirtus larinopygion (Amphibia: Anura: Hylidae) del suroccidente de Colombia. Papéis Avulsos de Zoologia. São Paulo 48: 129–138.	2	0		01.07.2005	APROX	27.05.2008	TRUE	30.06.2008	TRUE		2005-07-01	2008-05-27	2008-06-30		1061	1095	34.8822	36	2.90685	3
292	ECUADOR	MAINLAND	256370	Hyloscirtus	41	Hyloscirtus tigrinus	2008	PT	4	0	NO	AFTER	19.09.2007	TRUE	27.05.2008	TRUE	30.06.2008	TRUE	Mueses-Cisneros, J. J., and M. A. Anganoy-Criollo. 2008. Una nueva especie del grupo Hyloscirtus larinopygion (Amphibia: Anura: Hylidae) del suroccidente de Colombia. Papéis Avulsos de Zoologia. São Paulo 48: 129–138.	2	0		19.09.2007	TRUE	27.05.2008	TRUE	30.06.2008	TRUE		2007-09-19	2008-05-27	2008-06-30		251	285	8.25205	9.36986	0.687671	0.780822
293	ECUADOR	MAINLAND	256370	Hyloscirtus	41	Hyloscirtus tolkieni	2023	HT	1	0	NO	AFTER	05.02.2020	TRUE	19.12.2022	TRUE	19.01.2023	TRUE	Sánchez-Nivicela, J. C., J. M. Falcón-Reibán, and D. F. Cisneros-Heredia. 2023. A new stream treefrog of the genus Hyloscirtus (Amphibia, Hylidae) from the Río Negro-Sopladora National Park, Ecuador. ZooKeys 1141: 75–92 (https://doi.org/10.3897/zookeys.1141.90290).	3	2		05.02.2020	TRUE	19.12.2022	TRUE	19.01.2023	TRUE		2020-02-05	2022-12-19	2023-01-19		1048	1079	34.4548	35.474	2.87123	2.95616
294	ECUADOR	MAINLAND	256370	Hyloxalus	64	Hyloxalus italoi	2010	HT	47	0	YES	DURING	30.03.2007	TRUE	28.09.2010	TRUE	03.12.2010	TRUE	Páez-Vacas, M., L. A. Coloma, and J. C. Santos. 2010. Systematics of the Hyloxalus bocagei complex (Anura: Dendrobatidae), description of two new cryptic species, and recognition of H. maculosus. Zootaxa 2711: 1–75.	3	1		30.03.2007	TRUE	28.09.2010	TRUE	03.12.2010	TRUE		2007-03-30	2010-09-28	2010-12-03		1278	1344	42.0164	44.1863	3.50137	3.68219
295	ECUADOR	MAINLAND	256370	Hyloxalus	64	Hyloxalus italoi	2010	HT	47	0	YES	DURING	27.06.2003	TRUE	28.09.2010	TRUE	03.12.2010	TRUE	Páez-Vacas, M., L. A. Coloma, and J. C. Santos. 2010. Systematics of the Hyloxalus bocagei complex (Anura: Dendrobatidae), description of two new cryptic species, and recognition of H. maculosus. Zootaxa 2711: 1–75.	3	1		27.06.2003	TRUE	28.09.2010	TRUE	03.12.2010	TRUE		2003-06-27	2010-09-28	2010-12-03		2650	2716	87.1233	89.2932	7.26027	7.4411
296	ECUADOR	MAINLAND	256370	Hyloxalus	64	Hyloxalus italoi	2010	HT	47	0	YES	DURING	09.07.2007	TRUE	28.09.2010	TRUE	03.12.2010	TRUE	Páez-Vacas, M., L. A. Coloma, and J. C. Santos. 2010. Systematics of the Hyloxalus bocagei complex (Anura: Dendrobatidae), description of two new cryptic species, and recognition of H. maculosus. Zootaxa 2711: 1–75.	3	1		09.07.2007	TRUE	28.09.2010	TRUE	03.12.2010	TRUE		2007-07-09	2010-09-28	2010-12-03		1177	1243	38.6959	40.8658	3.22466	3.40548
297	ECUADOR	MAINLAND	256370	Hyloxalus	64	Hyloxalus yasuni	2010	HT	92	0	YES	DURING	29.07.2006	TRUE	28.09.2010	TRUE	03.12.2010	TRUE	Páez-Vacas, M., L. A. Coloma, and J. C. Santos. 2010. Systematics of the Hyloxalus bocagei complex (Anura: Dendrobatidae), description of two new cryptic species, and recognition of H. maculosus. Zootaxa 2711: 1–75.	3	1		29.07.2006	TRUE	28.09.2010	TRUE	03.12.2010	TRUE		2006-07-29	2010-09-28	2010-12-03		1522	1588	50.0384	52.2082	4.16986	4.35068
298	ECUADOR	MAINLAND	256370	Hyloxalus	64	Hyloxalus yasuni	2010	PT	92	0	YES	DURING	19.05.1994	TRUE	28.09.2010	TRUE	03.12.2010	TRUE	Páez-Vacas, M., L. A. Coloma, and J. C. Santos. 2010. Systematics of the Hyloxalus bocagei complex (Anura: Dendrobatidae), description of two new cryptic species, and recognition of H. maculosus. Zootaxa 2711: 1–75.	3	1		19.05.1994	TRUE	28.09.2010	TRUE	03.12.2010	TRUE		1994-05-19	2010-09-28	2010-12-03		5976	6042	196.471	198.641	16.3726	16.5534
299	ECUADOR	MAINLAND	256370	Hyloxalus	64	Hyloxalus yasuni	2010	PT	92	0	YES	DURING	28.05.1994	TRUE	28.09.2010	TRUE	03.12.2010	TRUE	Páez-Vacas, M., L. A. Coloma, and J. C. Santos. 2010. Systematics of the Hyloxalus bocagei complex (Anura: Dendrobatidae), description of two new cryptic species, and recognition of H. maculosus. Zootaxa 2711: 1–75.	3	1		28.05.1994	TRUE	28.09.2010	TRUE	03.12.2010	TRUE		1994-05-28	2010-09-28	2010-12-03		5967	6033	196.175	198.345	16.3479	16.5288
300	ECUADOR	MAINLAND	256370	Hyloxalus	64	Hyloxalus yasuni	2010	PT	92	0	YES	DURING	01.01.1994	TRUE	28.09.2010	TRUE	03.12.2010	TRUE	Páez-Vacas, M., L. A. Coloma, and J. C. Santos. 2010. Systematics of the Hyloxalus bocagei complex (Anura: Dendrobatidae), description of two new cryptic species, and recognition of H. maculosus. Zootaxa 2711: 1–75.	3	1		01.01.1994	TRUE	28.09.2010	TRUE	03.12.2010	TRUE		1994-01-01	2010-09-28	2010-12-03		6114	6180	201.008	203.178	16.7507	16.9315
301	ECUADOR	MAINLAND	256370	Hyloxalus	64	Hyloxalus yasuni	2010	PT	92	0	YES	DURING	29.01.1995	TRUE	28.09.2010	TRUE	03.12.2010	TRUE	Páez-Vacas, M., L. A. Coloma, and J. C. Santos. 2010. Systematics of the Hyloxalus bocagei complex (Anura: Dendrobatidae), description of two new cryptic species, and recognition of H. maculosus. Zootaxa 2711: 1–75.	3	1		29.01.1995	TRUE	28.09.2010	TRUE	03.12.2010	TRUE		1995-01-29	2010-09-28	2010-12-03		5721	5787	188.088	190.258	15.674	15.8548
302	ECUADOR	MAINLAND	256370	Hyloxalus	64	Hyloxalus yasuni	2010	PT	92	0	YES	DURING	27.08.1996	TRUE	28.09.2010	TRUE	03.12.2010	TRUE	Páez-Vacas, M., L. A. Coloma, and J. C. Santos. 2010. Systematics of the Hyloxalus bocagei complex (Anura: Dendrobatidae), description of two new cryptic species, and recognition of H. maculosus. Zootaxa 2711: 1–75.	3	1		27.08.1996	TRUE	28.09.2010	TRUE	03.12.2010	TRUE		1996-08-27	2010-09-28	2010-12-03		5145	5211	169.151	171.321	14.0959	14.2767
303	ECUADOR	MAINLAND	256370	Hyloxalus	64	Hyloxalus yasuni	2010	PT	92	0	YES	DURING	31.12.1996	TRUE	28.09.2010	TRUE	03.12.2010	TRUE	Páez-Vacas, M., L. A. Coloma, and J. C. Santos. 2010. Systematics of the Hyloxalus bocagei complex (Anura: Dendrobatidae), description of two new cryptic species, and recognition of H. maculosus. Zootaxa 2711: 1–75.	3	1		31.12.1996	TRUE	28.09.2010	TRUE	03.12.2010	TRUE		1996-12-31	2010-09-28	2010-12-03		5019	5085	165.008	167.178	13.7507	13.9315
304	ECUADOR	MAINLAND	256370	Hyloxalus	64	Hyloxalus yasuni	2010	PT	92	0	YES	DURING	19.04.1999	TRUE	28.09.2010	TRUE	03.12.2010	TRUE	Páez-Vacas, M., L. A. Coloma, and J. C. Santos. 2010. Systematics of the Hyloxalus bocagei complex (Anura: Dendrobatidae), description of two new cryptic species, and recognition of H. maculosus. Zootaxa 2711: 1–75.	3	1		19.04.1999	TRUE	28.09.2010	TRUE	03.12.2010	TRUE		1999-04-19	2010-09-28	2010-12-03		4180	4246	137.425	139.595	11.4521	11.6329
305	ECUADOR	MAINLAND	256370	Hyloxalus	64	Hyloxalus yasuni	2010	PT	92	0	YES	DURING	AUG 1999	APROX	28.09.2010	TRUE	03.12.2010	TRUE	Páez-Vacas, M., L. A. Coloma, and J. C. Santos. 2010. Systematics of the Hyloxalus bocagei complex (Anura: Dendrobatidae), description of two new cryptic species, and recognition of H. maculosus. Zootaxa 2711: 1–75.	3	1		15.08.1999	APROX	28.09.2010	TRUE	03.12.2010	TRUE		1999-08-15	2010-09-28	2010-12-03		4062	4128	133.545	135.715	11.1288	11.3096
306	ECUADOR	MAINLAND	256370	Hyloxalus	64	Hyloxalus yasuni	2010	PT	92	0	YES	DURING	08.08.2001	TRUE	28.09.2010	TRUE	03.12.2010	TRUE	Páez-Vacas, M., L. A. Coloma, and J. C. Santos. 2010. Systematics of the Hyloxalus bocagei complex (Anura: Dendrobatidae), description of two new cryptic species, and recognition of H. maculosus. Zootaxa 2711: 1–75.	3	1		08.08.2001	TRUE	28.09.2010	TRUE	03.12.2010	TRUE		2001-08-08	2010-09-28	2010-12-03		3338	3404	109.742	111.912	9.14521	9.32603
307	ECUADOR	MAINLAND	256370	Hyloxalus	64	Hyloxalus yasuni	2010	PT	92	0	YES	DURING	16.02.2000	TRUE	28.09.2010	TRUE	03.12.2010	TRUE	Páez-Vacas, M., L. A. Coloma, and J. C. Santos. 2010. Systematics of the Hyloxalus bocagei complex (Anura: Dendrobatidae), description of two new cryptic species, and recognition of H. maculosus. Zootaxa 2711: 1–75.	3	1		16.02.2000	TRUE	28.09.2010	TRUE	03.12.2010	TRUE		2000-02-16	2010-09-28	2010-12-03		3877	3943	127.463	129.633	10.6219	10.8027
308	ECUADOR	MAINLAND	256370	Hyloxalus	64	Hyloxalus yasuni	2010	PT	92	0	YES	DURING	07.07.1997	TRUE	28.09.2010	TRUE	03.12.2010	TRUE	Páez-Vacas, M., L. A. Coloma, and J. C. Santos. 2010. Systematics of the Hyloxalus bocagei complex (Anura: Dendrobatidae), description of two new cryptic species, and recognition of H. maculosus. Zootaxa 2711: 1–75.	3	1		07.07.1997	TRUE	28.09.2010	TRUE	03.12.2010	TRUE		1997-07-07	2010-09-28	2010-12-03		4831	4897	158.827	160.997	13.2356	13.4164
309	ECUADOR	MAINLAND	256370	Hyloxalus	64	Hyloxalus yasuni	2010	PT	92	0	YES	DURING	20.02.2002	TRUE	28.09.2010	TRUE	03.12.2010	TRUE	Páez-Vacas, M., L. A. Coloma, and J. C. Santos. 2010. Systematics of the Hyloxalus bocagei complex (Anura: Dendrobatidae), description of two new cryptic species, and recognition of H. maculosus. Zootaxa 2711: 1–75.	3	1		20.02.2002	TRUE	28.09.2010	TRUE	03.12.2010	TRUE		2002-02-20	2010-09-28	2010-12-03		3142	3208	103.299	105.468	8.60822	8.78904
310	ECUADOR	MAINLAND	256370	Hyloxalus	64	Hyloxalus yasuni	2010	PT	92	0	YES	DURING	APR 2001	APROX	28.09.2010	TRUE	03.12.2010	TRUE	Páez-Vacas, M., L. A. Coloma, and J. C. Santos. 2010. Systematics of the Hyloxalus bocagei complex (Anura: Dendrobatidae), description of two new cryptic species, and recognition of H. maculosus. Zootaxa 2711: 1–75.	3	1		15.04.2001	APROX	28.09.2010	TRUE	03.12.2010	TRUE		2001-04-15	2010-09-28	2010-12-03		3453	3519	113.523	115.693	9.46027	9.6411
311	ECUADOR	MAINLAND	256370	Hyloxalus	64	Hyloxalus yasuni	2010	PT	92	0	YES	DURING	SEP 2002	APROX	28.09.2010	TRUE	03.12.2010	TRUE	Páez-Vacas, M., L. A. Coloma, and J. C. Santos. 2010. Systematics of the Hyloxalus bocagei complex (Anura: Dendrobatidae), description of two new cryptic species, and recognition of H. maculosus. Zootaxa 2711: 1–75.	3	1		15.09.2002	APROX	28.09.2010	TRUE	03.12.2010	TRUE		2002-09-15	2010-09-28	2010-12-03		2935	3001	96.4932	98.663	8.0411	8.22192
312	ECUADOR	MAINLAND	256370	Hyloxalus	64	Hyloxalus yasuni	2010	PT	92	0	YES	DURING	23.04.2007	TRUE	28.09.2010	TRUE	03.12.2010	TRUE	Páez-Vacas, M., L. A. Coloma, and J. C. Santos. 2010. Systematics of the Hyloxalus bocagei complex (Anura: Dendrobatidae), description of two new cryptic species, and recognition of H. maculosus. Zootaxa 2711: 1–75.	3	1		23.04.2007	TRUE	28.09.2010	TRUE	03.12.2010	TRUE		2007-04-23	2010-09-28	2010-12-03		1254	1320	41.2274	43.3973	3.43562	3.61644
313	ECUADOR	MAINLAND	256370	Leptodactylus	84	Leptodactylus peritoaktites	2005	HT	1	0	NO	AFTER	22.06.1954	TRUE	12.11.2004	TRUE	30.11.2005	TRUE	Heyer, W. R. 2005. Variation and taxonomic clarification of the large species of the Leptodactylus pentadactylus species group (Amphibia: Leptodactylidae) from Middle America, northern South America, and Amazonia. Arquivos de Zoologia. São Paulo 37: 269–348.	1	0		22.06.1954	TRUE	12.11.2004	TRUE	30.11.2005	TRUE		1954-06-22	2004-11-12	2005-11-30		18406	18789	605.129	617.721	50.4274	51.4767
314	ECUADOR	MAINLAND	256370	Leptodactylus	84	Leptodactylus rhodomerus	2005	HT	4	0	NO	AFTER	03.06.1983	TRUE	12.11.2004	TRUE	30.11.2005	TRUE	Heyer, W. R. 2005. Variation and taxonomic clarification of the large species of the Leptodactylus pentadactylus species group (Amphibia: Leptodactylidae) from Middle America, northern South America, and Amazonia. Arquivos de Zoologia. São Paulo 37: 269–348.	1	0		03.06.1983	TRUE	12.11.2004	TRUE	30.11.2005	TRUE		1983-06-03	2004-11-12	2005-11-30		7833	8216	257.523	270.115	21.4603	22.5096
315	ECUADOR	MAINLAND	256370	Leptodactylus	84	Leptodactylus rhodomerus	2005	PT	4	0	NO	AFTER	23.05.1983	TRUE	12.11.2004	TRUE	30.11.2005	TRUE	Heyer, W. R. 2005. Variation and taxonomic clarification of the large species of the Leptodactylus pentadactylus species group (Amphibia: Leptodactylidae) from Middle America, northern South America, and Amazonia. Arquivos de Zoologia. São Paulo 37: 269–348.	1	0		23.05.1983	TRUE	12.11.2004	TRUE	30.11.2005	TRUE		1983-05-23	2004-11-12	2005-11-30		7844	8227	257.885	270.477	21.4904	22.5397
316	ECUADOR	MAINLAND	256370	Leptodactylus	84	Leptodactylus rhodomerus	2005	PT	4	0	NO	AFTER	27.05.1983	TRUE	12.11.2004	TRUE	30.11.2005	TRUE	Heyer, W. R. 2005. Variation and taxonomic clarification of the large species of the Leptodactylus pentadactylus species group (Amphibia: Leptodactylidae) from Middle America, northern South America, and Amazonia. Arquivos de Zoologia. São Paulo 37: 269–348.	1	0		27.05.1983	TRUE	12.11.2004	TRUE	30.11.2005	TRUE		1983-05-27	2004-11-12	2005-11-30		7840	8223	257.753	270.345	21.4795	22.5288
317	ECUADOR	MAINLAND	256370	Leptodactylus	84	Leptodactylus rhodomerus	2005	PT	4	0	NO	AFTER	04-15.02.1984	APROX	12.11.2004	TRUE	30.11.2005	TRUE	Heyer, W. R. 2005. Variation and taxonomic clarification of the large species of the Leptodactylus pentadactylus species group (Amphibia: Leptodactylidae) from Middle America, northern South America, and Amazonia. Arquivos de Zoologia. São Paulo 37: 269–348.	1	0		10.02.1984	APROX	12.11.2004	TRUE	30.11.2005	TRUE		1984-02-10	2004-11-12	2005-11-30		7581	7964	249.238	261.83	20.7699	21.8192
318	ECUADOR	MAINLAND	256370	Leucostethus	11	Leucostethus bilsa	2020	HT	23	0	YES	DURING	21.03.2018	TRUE	22.10.2020	TRUE	22.12.2020	TRUE	Vigle, G. O., L. A. Coloma, J. C. Santos, S. Hernandez-Nieto, H. M. Ortega-Andrade, D. J. Paluh, and M. Read. 2020. A new species of Leucostethus (Anura: Dendrobatidae) from the Cordillera Mache-Chindul in northwestern Ecuador, with comments on similar Colostethus and Hyloxalus. Zootaxa 4896: 342–372 (https://doi.org/10.11646/zootaxa.4896.3.2).	7	1		21.03.2018	TRUE	22.10.2020	TRUE	22.12.2020	TRUE		2018-03-21	2020-10-22	2020-12-22		946	1007	31.1014	33.1068	2.59178	2.7589
319	ECUADOR	MAINLAND	256370	Leucostethus	11	Leucostethus bilsa	2020	PT	23	0	YES	DURING	06.07.2000	TRUE	22.10.2020	TRUE	22.12.2020	TRUE	Vigle, G. O., L. A. Coloma, J. C. Santos, S. Hernandez-Nieto, H. M. Ortega-Andrade, D. J. Paluh, and M. Read. 2020. A new species of Leucostethus (Anura: Dendrobatidae) from the Cordillera Mache-Chindul in northwestern Ecuador, with comments on similar Colostethus and Hyloxalus. Zootaxa 4896: 342–372 (https://doi.org/10.11646/zootaxa.4896.3.2).	7	1		06.07.2000	TRUE	22.10.2020	TRUE	22.12.2020	TRUE		2000-07-06	2020-10-22	2020-12-22		7413	7474	243.715	245.721	20.3096	20.4767
320	ECUADOR	MAINLAND	256370	Leucostethus	11	Leucostethus bilsa	2020	PT	23	0	YES	DURING	15.07.2000	TRUE	22.10.2020	TRUE	22.12.2020	TRUE	Vigle, G. O., L. A. Coloma, J. C. Santos, S. Hernandez-Nieto, H. M. Ortega-Andrade, D. J. Paluh, and M. Read. 2020. A new species of Leucostethus (Anura: Dendrobatidae) from the Cordillera Mache-Chindul in northwestern Ecuador, with comments on similar Colostethus and Hyloxalus. Zootaxa 4896: 342–372 (https://doi.org/10.11646/zootaxa.4896.3.2).	7	1		15.07.2000	TRUE	22.10.2020	TRUE	22.12.2020	TRUE		2000-07-15	2020-10-22	2020-12-22		7404	7465	243.419	245.425	20.2849	20.4521
321	ECUADOR	MAINLAND	256370	Leucostethus	11	Leucostethus bilsa	2020	PT	23	0	YES	DURING	20.01.2018	TRUE	22.10.2020	TRUE	22.12.2020	TRUE	Vigle, G. O., L. A. Coloma, J. C. Santos, S. Hernandez-Nieto, H. M. Ortega-Andrade, D. J. Paluh, and M. Read. 2020. A new species of Leucostethus (Anura: Dendrobatidae) from the Cordillera Mache-Chindul in northwestern Ecuador, with comments on similar Colostethus and Hyloxalus. Zootaxa 4896: 342–372 (https://doi.org/10.11646/zootaxa.4896.3.2).	7	1		20.01.2018	TRUE	22.10.2020	TRUE	22.12.2020	TRUE		2018-01-20	2020-10-22	2020-12-22		1006	1067	33.074	35.0795	2.75616	2.92329
322	ECUADOR	MAINLAND	256370	Leucostethus	11	Leucostethus bilsa	2020	PT	23	0	YES	DURING	13.05.2018	TRUE	22.10.2020	TRUE	22.12.2020	TRUE	Vigle, G. O., L. A. Coloma, J. C. Santos, S. Hernandez-Nieto, H. M. Ortega-Andrade, D. J. Paluh, and M. Read. 2020. A new species of Leucostethus (Anura: Dendrobatidae) from the Cordillera Mache-Chindul in northwestern Ecuador, with comments on similar Colostethus and Hyloxalus. Zootaxa 4896: 342–372 (https://doi.org/10.11646/zootaxa.4896.3.2).	7	1		13.05.2018	TRUE	22.10.2020	TRUE	22.12.2020	TRUE		2018-05-13	2020-10-22	2020-12-22		893	954	29.3589	31.3644	2.44658	2.6137
323	ECUADOR	MAINLAND	256370	Leucostethus	11	Leucostethus bilsa	2020	PT	23	0	YES	DURING	22.02.2018	TRUE	22.10.2020	TRUE	22.12.2020	TRUE	Vigle, G. O., L. A. Coloma, J. C. Santos, S. Hernandez-Nieto, H. M. Ortega-Andrade, D. J. Paluh, and M. Read. 2020. A new species of Leucostethus (Anura: Dendrobatidae) from the Cordillera Mache-Chindul in northwestern Ecuador, with comments on similar Colostethus and Hyloxalus. Zootaxa 4896: 342–372 (https://doi.org/10.11646/zootaxa.4896.3.2).	7	1		22.02.2018	TRUE	22.10.2020	TRUE	22.12.2020	TRUE		2018-02-22	2020-10-22	2020-12-22		973	1034	31.989	33.9945	2.66575	2.83288
324	ECUADOR	MAINLAND	256370	Leucostethus	11	Leucostethus bilsa	2020	PT	23	0	YES	DURING	20.03.2018	TRUE	22.10.2020	TRUE	22.12.2020	TRUE	Vigle, G. O., L. A. Coloma, J. C. Santos, S. Hernandez-Nieto, H. M. Ortega-Andrade, D. J. Paluh, and M. Read. 2020. A new species of Leucostethus (Anura: Dendrobatidae) from the Cordillera Mache-Chindul in northwestern Ecuador, with comments on similar Colostethus and Hyloxalus. Zootaxa 4896: 342–372 (https://doi.org/10.11646/zootaxa.4896.3.2).	7	1		20.03.2018	TRUE	22.10.2020	TRUE	22.12.2020	TRUE		2018-03-20	2020-10-22	2020-12-22		947	1008	31.1342	33.1397	2.59452	2.76164
325	ECUADOR	MAINLAND	256370	Leucostethus	11	Leucostethus bilsa	2020	PT	23	0	YES	DURING	11.06.2018	TRUE	22.10.2020	TRUE	22.12.2020	TRUE	Vigle, G. O., L. A. Coloma, J. C. Santos, S. Hernandez-Nieto, H. M. Ortega-Andrade, D. J. Paluh, and M. Read. 2020. A new species of Leucostethus (Anura: Dendrobatidae) from the Cordillera Mache-Chindul in northwestern Ecuador, with comments on similar Colostethus and Hyloxalus. Zootaxa 4896: 342–372 (https://doi.org/10.11646/zootaxa.4896.3.2).	7	1		11.06.2018	TRUE	22.10.2020	TRUE	22.12.2020	TRUE		2018-06-11	2020-10-22	2020-12-22		864	925	28.4055	30.411	2.36712	2.53425
326	ECUADOR	MAINLAND	256370	Leucostethus	11	Leucostethus bilsa	2020	PT	23	0	YES	DURING	04.12.2017	TRUE	22.10.2020	TRUE	22.12.2020	TRUE	Vigle, G. O., L. A. Coloma, J. C. Santos, S. Hernandez-Nieto, H. M. Ortega-Andrade, D. J. Paluh, and M. Read. 2020. A new species of Leucostethus (Anura: Dendrobatidae) from the Cordillera Mache-Chindul in northwestern Ecuador, with comments on similar Colostethus and Hyloxalus. Zootaxa 4896: 342–372 (https://doi.org/10.11646/zootaxa.4896.3.2).	7	1		04.12.2017	TRUE	22.10.2020	TRUE	22.12.2020	TRUE		2017-12-04	2020-10-22	2020-12-22		1053	1114	34.6192	36.6247	2.88493	3.05205
327	ECUADOR	MAINLAND	256370	Leucostethus	11	Leucostethus bilsa	2020	PT	23	0	YES	DURING	05.12.2017	TRUE	22.10.2020	TRUE	22.12.2020	TRUE	Vigle, G. O., L. A. Coloma, J. C. Santos, S. Hernandez-Nieto, H. M. Ortega-Andrade, D. J. Paluh, and M. Read. 2020. A new species of Leucostethus (Anura: Dendrobatidae) from the Cordillera Mache-Chindul in northwestern Ecuador, with comments on similar Colostethus and Hyloxalus. Zootaxa 4896: 342–372 (https://doi.org/10.11646/zootaxa.4896.3.2).	7	1		05.12.2017	TRUE	22.10.2020	TRUE	22.12.2020	TRUE		2017-12-05	2020-10-22	2020-12-22		1052	1113	34.5863	36.5918	2.88219	3.04932
328	ECUADOR	MAINLAND	256370	Leucostethus	11	Leucostethus bilsa	2020	PT	23	0	YES	DURING	15.03.2018	TRUE	22.10.2020	TRUE	22.12.2020	TRUE	Vigle, G. O., L. A. Coloma, J. C. Santos, S. Hernandez-Nieto, H. M. Ortega-Andrade, D. J. Paluh, and M. Read. 2020. A new species of Leucostethus (Anura: Dendrobatidae) from the Cordillera Mache-Chindul in northwestern Ecuador, with comments on similar Colostethus and Hyloxalus. Zootaxa 4896: 342–372 (https://doi.org/10.11646/zootaxa.4896.3.2).	7	1		15.03.2018	TRUE	22.10.2020	TRUE	22.12.2020	TRUE		2018-03-15	2020-10-22	2020-12-22		952	1013	31.2986	33.3041	2.60822	2.77534
329	ECUADOR	MAINLAND	256370	Leucostethus	11	Leucostethus bilsa	2020	PT	23	0	YES	DURING	16.08.2002	TRUE	22.10.2020	TRUE	22.12.2020	TRUE	Vigle, G. O., L. A. Coloma, J. C. Santos, S. Hernandez-Nieto, H. M. Ortega-Andrade, D. J. Paluh, and M. Read. 2020. A new species of Leucostethus (Anura: Dendrobatidae) from the Cordillera Mache-Chindul in northwestern Ecuador, with comments on similar Colostethus and Hyloxalus. Zootaxa 4896: 342–372 (https://doi.org/10.11646/zootaxa.4896.3.2).	7	1		16.08.2002	TRUE	22.10.2020	TRUE	22.12.2020	TRUE		2002-08-16	2020-10-22	2020-12-22		6642	6703	218.367	220.373	18.1973	18.3644
330	ECUADOR	MAINLAND	256370	Leucostethus	11	Leucostethus bilsa	2020	PT	23	0	YES	DURING	11.12.2006	TRUE	22.10.2020	TRUE	22.12.2020	TRUE	Vigle, G. O., L. A. Coloma, J. C. Santos, S. Hernandez-Nieto, H. M. Ortega-Andrade, D. J. Paluh, and M. Read. 2020. A new species of Leucostethus (Anura: Dendrobatidae) from the Cordillera Mache-Chindul in northwestern Ecuador, with comments on similar Colostethus and Hyloxalus. Zootaxa 4896: 342–372 (https://doi.org/10.11646/zootaxa.4896.3.2).	7	1		11.12.2006	TRUE	22.10.2020	TRUE	22.12.2020	TRUE		2006-12-11	2020-10-22	2020-12-22		5064	5125	166.488	168.493	13.874	14.0411
331	ECUADOR	MAINLAND	256370	Leucostethus	11	Leucostethus bilsa	2020	PT	23	0	YES	DURING	13.12.2006	TRUE	22.10.2020	TRUE	22.12.2020	TRUE	Vigle, G. O., L. A. Coloma, J. C. Santos, S. Hernandez-Nieto, H. M. Ortega-Andrade, D. J. Paluh, and M. Read. 2020. A new species of Leucostethus (Anura: Dendrobatidae) from the Cordillera Mache-Chindul in northwestern Ecuador, with comments on similar Colostethus and Hyloxalus. Zootaxa 4896: 342–372 (https://doi.org/10.11646/zootaxa.4896.3.2).	7	1		13.12.2006	TRUE	22.10.2020	TRUE	22.12.2020	TRUE		2006-12-13	2020-10-22	2020-12-22		5062	5123	166.422	168.427	13.8685	14.0356
332	ECUADOR	MAINLAND	256370	Leucostethus	11	Leucostethus bilsa	2020	PT	23	0	YES	DURING	26.02.2007	TRUE	22.10.2020	TRUE	22.12.2020	TRUE	Vigle, G. O., L. A. Coloma, J. C. Santos, S. Hernandez-Nieto, H. M. Ortega-Andrade, D. J. Paluh, and M. Read. 2020. A new species of Leucostethus (Anura: Dendrobatidae) from the Cordillera Mache-Chindul in northwestern Ecuador, with comments on similar Colostethus and Hyloxalus. Zootaxa 4896: 342–372 (https://doi.org/10.11646/zootaxa.4896.3.2).	7	1		26.02.2007	TRUE	22.10.2020	TRUE	22.12.2020	TRUE		2007-02-26	2020-10-22	2020-12-22		4987	5048	163.956	165.962	13.663	13.8301
333	ECUADOR	MAINLAND	256370	Lynchius	8	Lynchius megacephalus	2019	HT	1	0	YES	DURING	SEP 2013	APROX	25.01.2019	TRUE	14.03.2019	TRUE	Sánchez-Nivicela, J. C., V. L. Urgilés, M. J. Navarrete, M. H. Yánez-Muñoz, and S. R. Ron. 2019. A bizarre new species of Lynchius (Amphibia, Anura, Strabomantidae) from the Andes of Ecuador and first report of Lynchius parkeri in Ecuador. Zootaxa 4567: 1–24.	7	1		15.09.2013	APROX	25.01.2019	TRUE	14.03.2019	TRUE		2013-09-15	2019-01-25	2019-03-14		1958	2006	64.3726	65.9507	5.36438	5.49589
334	ECUADOR	MAINLAND	256370	Noblella	17	Noblella coloma	2009	HT	8	0	NO	AFTER	18.10.2003	TRUE	26.06.2009	TRUE	17.07.2009	TRUE	Guayasamin, J. M., and A. Terán-Valdez. 2009. A new species of Noblella (Amphibia: Strabomantidae) from the western slopes of the Andes of Ecuador. Zootaxa 2161: 47–59.	2	1		18.10.2003	TRUE	26.06.2009	TRUE	17.07.2009	TRUE		2003-10-18	2009-06-26	2009-07-17		2078	2099	68.3178	69.0082	5.69315	5.75068
335	ECUADOR	MAINLAND	256370	Noblella	17	Noblella coloma	2009	PT	8	0	NO	AFTER	22.04.1995	TRUE	26.06.2009	TRUE	17.07.2009	TRUE	Guayasamin, J. M., and A. Terán-Valdez. 2009. A new species of Noblella (Amphibia: Strabomantidae) from the western slopes of the Andes of Ecuador. Zootaxa 2161: 47–59.	2	1		22.04.1995	TRUE	26.06.2009	TRUE	17.07.2009	TRUE		1995-04-22	2009-06-26	2009-07-17		5179	5200	170.268	170.959	14.189	14.2466
336	ECUADOR	MAINLAND	256370	Noblella	17	Noblella coloma	2009	PT	8	0	NO	AFTER	15.10.1995	TRUE	26.06.2009	TRUE	17.07.2009	TRUE	Guayasamin, J. M., and A. Terán-Valdez. 2009. A new species of Noblella (Amphibia: Strabomantidae) from the western slopes of the Andes of Ecuador. Zootaxa 2161: 47–59.	2	1		15.10.1995	TRUE	26.06.2009	TRUE	17.07.2009	TRUE		1995-10-15	2009-06-26	2009-07-17		5003	5024	164.482	165.173	13.7068	13.7644
337	ECUADOR	MAINLAND	256370	Noblella	17	Noblella coloma	2009	PT	8	0	NO	AFTER	16.12.2006	TRUE	26.06.2009	TRUE	17.07.2009	TRUE	Guayasamin, J. M., and A. Terán-Valdez. 2009. A new species of Noblella (Amphibia: Strabomantidae) from the western slopes of the Andes of Ecuador. Zootaxa 2161: 47–59.	2	1		16.12.2006	TRUE	26.06.2009	TRUE	17.07.2009	TRUE		2006-12-16	2009-06-26	2009-07-17		923	944	30.3452	31.0356	2.52877	2.5863
338	ECUADOR	MAINLAND	256370	Noblella	17	Noblella coloma	2009	PT	8	0	NO	AFTER	23.10.1994	TRUE	26.06.2009	TRUE	17.07.2009	TRUE	Guayasamin, J. M., and A. Terán-Valdez. 2009. A new species of Noblella (Amphibia: Strabomantidae) from the western slopes of the Andes of Ecuador. Zootaxa 2161: 47–59.	2	1		23.10.1994	TRUE	26.06.2009	TRUE	17.07.2009	TRUE		1994-10-23	2009-06-26	2009-07-17		5360	5381	176.219	176.91	14.6849	14.7425
339	ECUADOR	MAINLAND	256370	Noblella	17	Noblella coloma	2009	PT	8	0	NO	AFTER	18.06.1995	TRUE	26.06.2009	TRUE	17.07.2009	TRUE	Guayasamin, J. M., and A. Terán-Valdez. 2009. A new species of Noblella (Amphibia: Strabomantidae) from the western slopes of the Andes of Ecuador. Zootaxa 2161: 47–59.	2	1		18.06.1995	TRUE	26.06.2009	TRUE	17.07.2009	TRUE		1995-06-18	2009-06-26	2009-07-17		5122	5143	168.395	169.085	14.0329	14.0904
340	ECUADOR	MAINLAND	256370	Noblella	17	Noblella coloma	2009	PT	8	0	NO	AFTER	15.03.2009	TRUE	26.06.2009	TRUE	17.07.2009	TRUE	Guayasamin, J. M., and A. Terán-Valdez. 2009. A new species of Noblella (Amphibia: Strabomantidae) from the western slopes of the Andes of Ecuador. Zootaxa 2161: 47–59.	2	1		15.03.2009	TRUE	26.06.2009	TRUE	17.07.2009	TRUE		2009-03-15	2009-06-26	2009-07-17		103	124	3.3863	4.07671	0.282192	0.339726
341	ECUADOR	MAINLAND	256370	Noblella	17	Noblella mindo	2021	HT	5	0	YES	DURING	08.07.2017	TRUE	23.07.2021	TRUE	17.09.2021	TRUE	Reyes-Puig, C., J. M. Guayasamin, C. Koch, D. Brito-Zapata, M. Hollanders, M. Costales, and D. F. Cisneros-Heredia. 2021. A new species of the genus Noblella (Amphibia: Strabomantidae) from Ecuador, with new information for Noblella worleyae. Acta Herpetologica. Firenze 16: 63-87 (DOI: 10.36253/a_h-10742).	7	3		08.07.2017	TRUE	23.07.2021	TRUE	17.09.2021	TRUE		2017-07-08	2021-07-23	2021-09-17		1476	1532	48.526	50.3671	4.04384	4.19726
342	ECUADOR	MAINLAND	256370	Noblella	17	Noblella mindo	2021	PT	5	0	YES	DURING	04.10.2015	TRUE	23.07.2021	TRUE	17.09.2021	TRUE	Reyes-Puig, C., J. M. Guayasamin, C. Koch, D. Brito-Zapata, M. Hollanders, M. Costales, and D. F. Cisneros-Heredia. 2021. A new species of the genus Noblella (Amphibia: Strabomantidae) from Ecuador, with new information for Noblella worleyae. Acta Herpetologica. Firenze 16: 63-87 (DOI: 10.36253/a_h-10742).	7	3		04.10.2015	TRUE	23.07.2021	TRUE	17.09.2021	TRUE		2015-10-04	2021-07-23	2021-09-17		2119	2175	69.6658	71.5068	5.80548	5.9589
343	ECUADOR	MAINLAND	256370	Noblella	17	Noblella naturetrekii	2019	HT	9	0	YES	DURING	24.04.2017	TRUE	03.07.2019	TRUE	12.08.2019	TRUE	Reyes-Puig, J. P., C. Reyes-Puig, S. R. Ron, J. A. Ortega, J. M. Guayasamin, M. Goodrum, F. Recalde, J. Vieira, C. Koch, and M. H. Yánez-Muñoz. 2019. A new species of terrestrial frog of the genus Noblella Barbour, 1930 (Amphibia: Strabomantidae) from the Llanganates-Sangay Ecological Corridor, Tungurahua, Ecuador. PeerJ 7 (e7405): 1–26 (DOI 10.7717/peerj.7405).	10	5		24.04.2017	TRUE	03.07.2019	TRUE	12.08.2019	TRUE		2017-04-24	2019-07-03	2019-08-12		800	840	26.3014	27.6164	2.19178	2.30137
344	ECUADOR	MAINLAND	256370	Noblella	17	Noblella naturetrekii	2019	HT	9	0	YES	DURING	12.09.2016	TRUE	03.07.2019	TRUE	12.08.2019	TRUE	Reyes-Puig, J. P., C. Reyes-Puig, S. R. Ron, J. A. Ortega, J. M. Guayasamin, M. Goodrum, F. Recalde, J. Vieira, C. Koch, and M. H. Yánez-Muñoz. 2019. A new species of terrestrial frog of the genus Noblella Barbour, 1930 (Amphibia: Strabomantidae) from the Llanganates-Sangay Ecological Corridor, Tungurahua, Ecuador. PeerJ 7 (e7405): 1–26 (DOI 10.7717/peerj.7405).	10	5		12.09.2016	TRUE	03.07.2019	TRUE	12.08.2019	TRUE		2016-09-12	2019-07-03	2019-08-12		1024	1064	33.6658	34.9808	2.80548	2.91507
345	ECUADOR	MAINLAND	256370	Noblella	17	Noblella naturetrekii	2019	HT	9	0	YES	DURING	10.03.2018	TRUE	03.07.2019	TRUE	12.08.2019	TRUE	Reyes-Puig, J. P., C. Reyes-Puig, S. R. Ron, J. A. Ortega, J. M. Guayasamin, M. Goodrum, F. Recalde, J. Vieira, C. Koch, and M. H. Yánez-Muñoz. 2019. A new species of terrestrial frog of the genus Noblella Barbour, 1930 (Amphibia: Strabomantidae) from the Llanganates-Sangay Ecological Corridor, Tungurahua, Ecuador. PeerJ 7 (e7405): 1–26 (DOI 10.7717/peerj.7405).	10	5		10.03.2018	TRUE	03.07.2019	TRUE	12.08.2019	TRUE		2018-03-10	2019-07-03	2019-08-12		480	520	15.7808	17.0959	1.31507	1.42466
346	ECUADOR	MAINLAND	256370	Noblella	17	Noblella naturetrekii	2019	HT	9	0	YES	DURING	13.07.2018	TRUE	03.07.2019	TRUE	12.08.2019	TRUE	Reyes-Puig, J. P., C. Reyes-Puig, S. R. Ron, J. A. Ortega, J. M. Guayasamin, M. Goodrum, F. Recalde, J. Vieira, C. Koch, and M. H. Yánez-Muñoz. 2019. A new species of terrestrial frog of the genus Noblella Barbour, 1930 (Amphibia: Strabomantidae) from the Llanganates-Sangay Ecological Corridor, Tungurahua, Ecuador. PeerJ 7 (e7405): 1–26 (DOI 10.7717/peerj.7405).	10	5		13.07.2018	TRUE	03.07.2019	TRUE	12.08.2019	TRUE		2018-07-13	2019-07-03	2019-08-12		355	395	11.6712	12.9863	0.972603	1.08219
347	ECUADOR	MAINLAND	256370	Noblella	17	Noblella naturetrekii	2019	HT	9	0	YES	DURING	14.03.2018	TRUE	03.07.2019	TRUE	12.08.2019	TRUE	Reyes-Puig, J. P., C. Reyes-Puig, S. R. Ron, J. A. Ortega, J. M. Guayasamin, M. Goodrum, F. Recalde, J. Vieira, C. Koch, and M. H. Yánez-Muñoz. 2019. A new species of terrestrial frog of the genus Noblella Barbour, 1930 (Amphibia: Strabomantidae) from the Llanganates-Sangay Ecological Corridor, Tungurahua, Ecuador. PeerJ 7 (e7405): 1–26 (DOI 10.7717/peerj.7405).	10	5		14.03.2018	TRUE	03.07.2019	TRUE	12.08.2019	TRUE		2018-03-14	2019-07-03	2019-08-12		476	516	15.6493	16.9644	1.30411	1.4137
348	ECUADOR	MAINLAND	256370	Noblella	17	Noblella naturetrekii	2019	HT	9	0	YES	DURING	14.07.2018	TRUE	03.07.2019	TRUE	12.08.2019	TRUE	Reyes-Puig, J. P., C. Reyes-Puig, S. R. Ron, J. A. Ortega, J. M. Guayasamin, M. Goodrum, F. Recalde, J. Vieira, C. Koch, and M. H. Yánez-Muñoz. 2019. A new species of terrestrial frog of the genus Noblella Barbour, 1930 (Amphibia: Strabomantidae) from the Llanganates-Sangay Ecological Corridor, Tungurahua, Ecuador. PeerJ 7 (e7405): 1–26 (DOI 10.7717/peerj.7405).	10	5		14.07.2018	TRUE	03.07.2019	TRUE	12.08.2019	TRUE		2018-07-14	2019-07-03	2019-08-12		354	394	11.6384	12.9534	0.969863	1.07945
349	ECUADOR	MAINLAND	256370	Noblella	17	Noblella personina	2013	HT	7	0	NO	AFTER	27.12.2010	TRUE	18.02.2013	TRUE	25.03.2013	TRUE	Harvey, M. B., A. Almendáriz C., J. Brito-M., and D. Batallas-Revelo. 2013. A new species of Noblella (Anura: Craugastoridae) from the Amazonian slopes of the Ecuadorian Andes with comments on Noblella lochites (Lynch). Zootaxa 3635: 1–14.	4	3		27.12.2010	TRUE	18.02.2013	TRUE	25.03.2013	TRUE		2010-12-27	2013-02-18	2013-03-25		784	819	25.7753	26.926	2.14795	2.24384
350	ECUADOR	MAINLAND	256370	Noblella	17	Noblella personina	2013	PT	7	0	NO	AFTER	23.12.2010	TRUE	18.02.2013	TRUE	25.03.2013	TRUE	Harvey, M. B., A. Almendáriz C., J. Brito-M., and D. Batallas-Revelo. 2013. A new species of Noblella (Anura: Craugastoridae) from the Amazonian slopes of the Ecuadorian Andes with comments on Noblella lochites (Lynch). Zootaxa 3635: 1–14.	4	3		23.12.2010	TRUE	18.02.2013	TRUE	25.03.2013	TRUE		2010-12-23	2013-02-18	2013-03-25		788	823	25.9068	27.0575	2.1589	2.25479
351	ECUADOR	MAINLAND	256370	Noblella	17	Noblella personina	2013	PT	7	0	NO	AFTER	25.02.2011	TRUE	18.02.2013	TRUE	25.03.2013	TRUE	Harvey, M. B., A. Almendáriz C., J. Brito-M., and D. Batallas-Revelo. 2013. A new species of Noblella (Anura: Craugastoridae) from the Amazonian slopes of the Ecuadorian Andes with comments on Noblella lochites (Lynch). Zootaxa 3635: 1–14.	4	3		25.02.2011	TRUE	18.02.2013	TRUE	25.03.2013	TRUE		2011-02-25	2013-02-18	2013-03-25		724	759	23.8027	24.9534	1.98356	2.07945
352	ECUADOR	MAINLAND	256370	Noblella	17	Noblella personina	2013	PT	7	0	NO	AFTER	28.10.2011	TRUE	18.02.2013	TRUE	25.03.2013	TRUE	Harvey, M. B., A. Almendáriz C., J. Brito-M., and D. Batallas-Revelo. 2013. A new species of Noblella (Anura: Craugastoridae) from the Amazonian slopes of the Ecuadorian Andes with comments on Noblella lochites (Lynch). Zootaxa 3635: 1–14.	4	3		28.10.2011	TRUE	18.02.2013	TRUE	25.03.2013	TRUE		2011-10-28	2013-02-18	2013-03-25		479	514	15.7479	16.8986	1.31233	1.40822
353	ECUADOR	MAINLAND	256370	Noblella	17	Noblella worleyae	2020	HT	7	0	YES	DURING	08.02.2018	TRUE	10.08.2020	TRUE	21.08.2020	TRUE	Reyes-Puig, C., R. J. Maynard, S. J. Trageser, J. Vieira, P. S. Hamilton, R. L. Lynch, J. Culebras, S. Kohn, J. Brito-M., and J. M. Guayasamin. 2020. A new species of Noblella (Amphibia: Strabomantidae) from the Río Manduriacu Reserve on the Pacific slopes of the Ecuadorian Andes. Neotropical Biodiversity 6: 162–171 (https://doi.org/10.1080/23766808.2020.1809287).	10	3		08.02.2018	TRUE	10.08.2020	TRUE	21.08.2020	TRUE		2018-02-08	2020-08-10	2020-08-21		914	925	30.0493	30.411	2.50411	2.53425
354	ECUADOR	MAINLAND	256370	Noblella	17	Noblella worleyae	2020	PT	7	0	YES	DURING	29.01.2018	TRUE	10.08.2020	TRUE	21.08.2020	TRUE	Reyes-Puig, C., R. J. Maynard, S. J. Trageser, J. Vieira, P. S. Hamilton, R. L. Lynch, J. Culebras, S. Kohn, J. Brito-M., and J. M. Guayasamin. 2020. A new species of Noblella (Amphibia: Strabomantidae) from the Río Manduriacu Reserve on the Pacific slopes of the Ecuadorian Andes. Neotropical Biodiversity 6: 162–171 (https://doi.org/10.1080/23766808.2020.1809287).	10	3		29.01.2018	TRUE	10.08.2020	TRUE	21.08.2020	TRUE		2018-01-29	2020-08-10	2020-08-21		924	935	30.3781	30.7397	2.53151	2.56164
355	ECUADOR	MAINLAND	256370	Noblella	17	Noblella worleyae	2020	PT	7	0	YES	DURING	11.02.2018	TRUE	10.08.2020	TRUE	21.08.2020	TRUE	Reyes-Puig, C., R. J. Maynard, S. J. Trageser, J. Vieira, P. S. Hamilton, R. L. Lynch, J. Culebras, S. Kohn, J. Brito-M., and J. M. Guayasamin. 2020. A new species of Noblella (Amphibia: Strabomantidae) from the Río Manduriacu Reserve on the Pacific slopes of the Ecuadorian Andes. Neotropical Biodiversity 6: 162–171 (https://doi.org/10.1080/23766808.2020.1809287).	10	3		11.02.2018	TRUE	10.08.2020	TRUE	21.08.2020	TRUE		2018-02-11	2020-08-10	2020-08-21		911	922	29.9507	30.3123	2.49589	2.52603
356	ECUADOR	MAINLAND	256370	Noblella	17	Noblella worleyae	2020	PT	7	0	YES	DURING	19.10.2016	TRUE	10.08.2020	TRUE	21.08.2020	TRUE	Reyes-Puig, C., R. J. Maynard, S. J. Trageser, J. Vieira, P. S. Hamilton, R. L. Lynch, J. Culebras, S. Kohn, J. Brito-M., and J. M. Guayasamin. 2020. A new species of Noblella (Amphibia: Strabomantidae) from the Río Manduriacu Reserve on the Pacific slopes of the Ecuadorian Andes. Neotropical Biodiversity 6: 162–171 (https://doi.org/10.1080/23766808.2020.1809287).	10	3		19.10.2016	TRUE	10.08.2020	TRUE	21.08.2020	TRUE		2016-10-19	2020-08-10	2020-08-21		1391	1402	45.7315	46.0932	3.81096	3.8411
357	ECUADOR	MAINLAND	256370	Noblella	17	Noblella worleyae	2020	PT	7	0	YES	DURING	09.04.2017	TRUE	10.08.2020	TRUE	21.08.2020	TRUE	Reyes-Puig, C., R. J. Maynard, S. J. Trageser, J. Vieira, P. S. Hamilton, R. L. Lynch, J. Culebras, S. Kohn, J. Brito-M., and J. M. Guayasamin. 2020. A new species of Noblella (Amphibia: Strabomantidae) from the Río Manduriacu Reserve on the Pacific slopes of the Ecuadorian Andes. Neotropical Biodiversity 6: 162–171 (https://doi.org/10.1080/23766808.2020.1809287).	10	3		09.04.2017	TRUE	10.08.2020	TRUE	21.08.2020	TRUE		2017-04-09	2020-08-10	2020-08-21		1219	1230	40.0767	40.4384	3.33973	3.36986
358	ECUADOR	MAINLAND	256370	Noblella	17	Noblella worleyae	2020	PT	7	0	YES	DURING	10.04.2017	TRUE	10.08.2020	TRUE	21.08.2020	TRUE	Reyes-Puig, C., R. J. Maynard, S. J. Trageser, J. Vieira, P. S. Hamilton, R. L. Lynch, J. Culebras, S. Kohn, J. Brito-M., and J. M. Guayasamin. 2020. A new species of Noblella (Amphibia: Strabomantidae) from the Río Manduriacu Reserve on the Pacific slopes of the Ecuadorian Andes. Neotropical Biodiversity 6: 162–171 (https://doi.org/10.1080/23766808.2020.1809287).	10	3		10.04.2017	TRUE	10.08.2020	TRUE	21.08.2020	TRUE		2017-04-10	2020-08-10	2020-08-21		1218	1229	40.0438	40.4055	3.33699	3.36712
359	ECUADOR	MAINLAND	256370	Nymphargus	43	Nymphargus buenaventura	2007	HT	4	0	NO	AFTER	05.06.2006	TRUE	01.04.2007	TRUE	01.04.2007	TRUE	Cisneros-Heredia, D. F., and M. H. Yánez-Muñoz. 2007. A new species of glassfrog (Centrolenidae) from the southern Andean foothills on the West Ecuadorian region. South American Journal of Herpetology 2: 1–10.	2	2		05.06.2006	TRUE	01.04.2007	TRUE	01.04.2007	TRUE		2006-06-05	2007-04-01	2007-04-01		300	300	9.86301	9.86301	0.821918	0.821918
360	ECUADOR	MAINLAND	256370	Nymphargus	43	Nymphargus buenaventura	2007	PT	4	0	NO	AFTER	23.12.2003	TRUE	01.04.2007	TRUE	01.04.2007	TRUE	Cisneros-Heredia, D. F., and M. H. Yánez-Muñoz. 2007. A new species of glassfrog (Centrolenidae) from the southern Andean foothills on the West Ecuadorian region. South American Journal of Herpetology 2: 1–10.	2	2		23.12.2003	TRUE	01.04.2007	TRUE	01.04.2007	TRUE		2003-12-23	2007-04-01	2007-04-01		1195	1195	39.2877	39.2877	3.27397	3.27397
361	ECUADOR	MAINLAND	256370	Nymphargus	43	Nymphargus colomai	2020	HT	4	0	YES	DURING	08.04.2009	TRUE	06.04.2020	TRUE	02.06.2020	TRUE	Guayasamin, J. M., D. F. Cisneros-Heredia, R. W. McDiarmid, P. Peña, and C. R. Hutter. 2020. Glassfrogs of Ecuador: Diversity, evolution, and conservation . Diversity 12 (222): 1–285 (doi:10.3390/d12060222).	5	3		08.04.2009	TRUE	06.04.2020	TRUE	02.06.2020	TRUE		2009-04-08	2020-04-06	2020-06-02		4016	4073	132.033	133.907	11.0027	11.1589
362	ECUADOR	MAINLAND	256370	Nymphargus	43	Nymphargus colomai	2020	PT	4	0	YES	DURING	10.04.2009	TRUE	06.04.2020	TRUE	02.06.2020	TRUE	Guayasamin, J. M., D. F. Cisneros-Heredia, R. W. McDiarmid, P. Peña, and C. R. Hutter. 2020. Glassfrogs of Ecuador: Diversity, evolution, and conservation . Diversity 12 (222): 1–285 (doi:10.3390/d12060222).	5	3		10.04.2009	TRUE	06.04.2020	TRUE	02.06.2020	TRUE		2009-04-10	2020-04-06	2020-06-02		4014	4071	131.967	133.841	10.9973	11.1534
363	ECUADOR	MAINLAND	256370	Nymphargus	43	Nymphargus humboldti	2020	HT	23	0	YES	DURING	11.09.2018	TRUE	06.04.2020	TRUE	02.06.2020	TRUE	Guayasamin, J. M., D. F. Cisneros-Heredia, R. W. McDiarmid, P. Peña, and C. R. Hutter. 2020. Glassfrogs of Ecuador: Diversity, evolution, and conservation . Diversity 12 (222): 1–285 (doi:10.3390/d12060222).	5	3		11.09.2018	TRUE	06.04.2020	TRUE	02.06.2020	TRUE		2018-09-11	2020-04-06	2020-06-02		573	630	18.8384	20.7123	1.56986	1.72603
364	ECUADOR	MAINLAND	256370	Nymphargus	43	Nymphargus humboldti	2020	PT	23	0	YES	DURING	19.02.1996	TRUE	06.04.2020	TRUE	02.06.2020	TRUE	Guayasamin, J. M., D. F. Cisneros-Heredia, R. W. McDiarmid, P. Peña, and C. R. Hutter. 2020. Glassfrogs of Ecuador: Diversity, evolution, and conservation . Diversity 12 (222): 1–285 (doi:10.3390/d12060222).	5	3		19.02.1996	TRUE	06.04.2020	TRUE	02.06.2020	TRUE		1996-02-19	2020-04-06	2020-06-02		8813	8870	289.742	291.616	24.1452	24.3014
365	ECUADOR	MAINLAND	256370	Nymphargus	43	Nymphargus humboldti	2020	PT	23	0	YES	DURING	25.03.2009	TRUE	06.04.2020	TRUE	02.06.2020	TRUE	Guayasamin, J. M., D. F. Cisneros-Heredia, R. W. McDiarmid, P. Peña, and C. R. Hutter. 2020. Glassfrogs of Ecuador: Diversity, evolution, and conservation . Diversity 12 (222): 1–285 (doi:10.3390/d12060222).	5	3		25.03.2009	TRUE	06.04.2020	TRUE	02.06.2020	TRUE		2009-03-25	2020-04-06	2020-06-02		4030	4087	132.493	134.367	11.0411	11.1973
366	ECUADOR	MAINLAND	256370	Nymphargus	43	Nymphargus lindae	2020	HT	26	0	YES	DURING	08.04.2009	TRUE	06.04.2020	TRUE	02.06.2020	TRUE	Guayasamin, J. M., D. F. Cisneros-Heredia, R. W. McDiarmid, P. Peña, and C. R. Hutter. 2020. Glassfrogs of Ecuador: Diversity, evolution, and conservation . Diversity 12 (222): 1–285 (doi:10.3390/d12060222).	5	3		08.04.2009	TRUE	06.04.2020	TRUE	02.06.2020	TRUE		2009-04-08	2020-04-06	2020-06-02		4016	4073	132.033	133.907	11.0027	11.1589
367	ECUADOR	MAINLAND	256370	Nymphargus	43	Nymphargus lindae	2020	PT	26	0	YES	DURING	10.04.2009	TRUE	06.04.2020	TRUE	02.06.2020	TRUE	Guayasamin, J. M., D. F. Cisneros-Heredia, R. W. McDiarmid, P. Peña, and C. R. Hutter. 2020. Glassfrogs of Ecuador: Diversity, evolution, and conservation . Diversity 12 (222): 1–285 (doi:10.3390/d12060222).	5	3		10.04.2009	TRUE	06.04.2020	TRUE	02.06.2020	TRUE		2009-04-10	2020-04-06	2020-06-02		4014	4071	131.967	133.841	10.9973	11.1534
368	ECUADOR	MAINLAND	256370	Nymphargus	43	Nymphargus lasgralarias	2012	HT	7	0	NO	AFTER	05.04.2011	TRUE	25.01.2012	TRUE	04.04.2012	TRUE	Hutter, C. R., and J. M. Guayasamin. 2012. A new cryptic species of glassfrog (Centrolenidae: Nymphargus) from Reserva Las Gralarias Ecuador. Zootaxa 3257: 1–21.	2	2		05.04.2011	TRUE	25.01.2012	TRUE	04.04.2012	TRUE		2011-04-05	2012-01-25	2012-04-04		295	365	9.69863	12	0.808219	1
369	ECUADOR	MAINLAND	256370	Nymphargus	43	Nymphargus lasgralarias	2012	PT	7	0	NO	AFTER	17.04.2011	TRUE	25.01.2012	TRUE	04.04.2012	TRUE	Hutter, C. R., and J. M. Guayasamin. 2012. A new cryptic species of glassfrog (Centrolenidae: Nymphargus) from Reserva Las Gralarias Ecuador. Zootaxa 3257: 1–21.	2	2		17.04.2011	TRUE	25.01.2012	TRUE	04.04.2012	TRUE		2011-04-17	2012-01-25	2012-04-04		283	353	9.30411	11.6055	0.775342	0.967123
370	ECUADOR	MAINLAND	256370	Nymphargus	43	Nymphargus lasgralarias	2012	PT	7	0	NO	AFTER	18.04.2011	TRUE	25.01.2012	TRUE	04.04.2012	TRUE	Hutter, C. R., and J. M. Guayasamin. 2012. A new cryptic species of glassfrog (Centrolenidae: Nymphargus) from Reserva Las Gralarias Ecuador. Zootaxa 3257: 1–21.	2	2		18.04.2011	TRUE	25.01.2012	TRUE	04.04.2012	TRUE		2011-04-18	2012-01-25	2012-04-04		282	352	9.27123	11.5726	0.772603	0.964384
371	ECUADOR	MAINLAND	256370	Nymphargus	43	Nymphargus lasgralarias	2012	PT	7	0	NO	AFTER	01.07.2011	TRUE	25.01.2012	TRUE	04.04.2012	TRUE	Hutter, C. R., and J. M. Guayasamin. 2012. A new cryptic species of glassfrog (Centrolenidae: Nymphargus) from Reserva Las Gralarias Ecuador. Zootaxa 3257: 1–21.	2	2		01.07.2011	TRUE	25.01.2012	TRUE	04.04.2012	TRUE		2011-07-01	2012-01-25	2012-04-04		208	278	6.83836	9.13973	0.569863	0.761644
372	ECUADOR	MAINLAND	256370	Nymphargus	43	Nymphargus laurae	2007	HT	1	0	NO	AFTER	OCT 1995	APROX	03.08.2007	TRUE	31.08.2007	TRUE	Cisneros-Heredia, D. F., and R. W. McDiarmid. 2007. Revision of the characters of Centrolenidae (Amphibia: Anura: Athesphatanura), with comments on its taxonomy and the description of new taxa of glassfrogs. Zootaxa 1572: 1–82.	2	1		15.10.1995	APROX	03.08.2007	TRUE	31.08.2007	TRUE		1995-10-15	2007-08-03	2007-08-31		4310	4338	141.699	142.619	11.8082	11.8849
373	ECUADOR	MAINLAND	256370	Nymphargus	43	Nymphargus manduriacu	2019	HT	4	0	YES	DURING	07.02.2018	TRUE	06.01.2019	TRUE	26.02.2019	TRUE	Guayasamin, J. M., D. F. Cisneros-Heredia, J. Vieira, S. Kohn, G. Gavilanes, R. L. Lynch, P. S. Hamilton, and R. J. Maynard. 2019. A new glassfrog (Centrolenidae) from the Chocó-Andean Río Manduriacu Reserve, Ecuador, endangered by mining. PeerJ 7(e6400): 1–23.	8	2		07.02.2018	TRUE	06.01.2019	TRUE	26.02.2019	TRUE		2018-02-07	2019-01-06	2019-02-26		333	384	10.9479	12.6247	0.912329	1.05205
374	ECUADOR	MAINLAND	256370	Nymphargus	43	Nymphargus manduriacu	2019	PT	4	0	YES	DURING	06.02.2018	TRUE	06.01.2019	TRUE	26.02.2019	TRUE	Guayasamin, J. M., D. F. Cisneros-Heredia, J. Vieira, S. Kohn, G. Gavilanes, R. L. Lynch, P. S. Hamilton, and R. J. Maynard. 2019. A new glassfrog (Centrolenidae) from the Chocó-Andean Río Manduriacu Reserve, Ecuador, endangered by mining. PeerJ 7(e6400): 1–23.	8	2		06.02.2018	TRUE	06.01.2019	TRUE	26.02.2019	TRUE		2018-02-06	2019-01-06	2019-02-26		334	385	10.9808	12.6575	0.915068	1.05479
375	ECUADOR	MAINLAND	256370	Nymphargus	43	Nymphargus sucre	2013	HT	3	0	NO	AFTER	06.06.2012	TRUE	16.04.2013	TRUE	15.05.2013	TRUE	Guayasamin, J. M. 2013. A new yellow species of glassfrog (Centrolenidae: Nymphargus) from the Amazonian slopes of the Ecuadorian Andes . Zootaxa 3651: 193-200.	1	1		06.06.2012	TRUE	16.04.2013	TRUE	15.05.2013	TRUE		2012-06-06	2013-04-16	2013-05-15		314	343	10.3233	11.2767	0.860274	0.939726
376	ECUADOR	MAINLAND	256370	Nymphargus	43	Nymphargus wileyi	2006	HT	6	0	NO	AFTER	05.01.2001	TRUE	OCT 2005	APROX	MAY 2006	TRUE	Guayasamin, J. M., M. R. Bustamante, D. Almeida-Reinoso, and W. C. Funk. 2006. Glass frogs (Centrolenidae) of Yanayacu Biological Station, Ecuador, with the description of a new species and comments on centrolenid systematics. Zoological Journal of the Linnean Society 147: 489–513.	4	1		05.01.2001	TRUE	15.10.2005	APROX	15.05.2006	TRUE		2001-01-05	2005-10-15	2006-05-15		1744	1956	57.337	64.3068	4.77808	5.3589
377	ECUADOR	MAINLAND	256370	Nymphargus	43	Nymphargus wileyi	2006	PT	6	0	NO	AFTER	13.06.2003	TRUE	OCT 2005	APROX	MAY 2006	TRUE	Guayasamin, J. M., M. R. Bustamante, D. Almeida-Reinoso, and W. C. Funk. 2006. Glass frogs (Centrolenidae) of Yanayacu Biological Station, Ecuador, with the description of a new species and comments on centrolenid systematics. Zoological Journal of the Linnean Society 147: 489–513.	4	1		13.06.2003	TRUE	15.10.2005	APROX	15.05.2006	TRUE		2003-06-13	2005-10-15	2006-05-15		855	1067	28.1096	35.0795	2.34247	2.92329
378	ECUADOR	MAINLAND	256370	Nymphargus	43	Nymphargus wileyi	2006	PT	6	0	NO	AFTER	11.05.2002	TRUE	OCT 2005	APROX	MAY 2006	TRUE	Guayasamin, J. M., M. R. Bustamante, D. Almeida-Reinoso, and W. C. Funk. 2006. Glass frogs (Centrolenidae) of Yanayacu Biological Station, Ecuador, with the description of a new species and comments on centrolenid systematics. Zoological Journal of the Linnean Society 147: 489–513.	4	1		11.05.2002	TRUE	15.10.2005	APROX	15.05.2006	TRUE		2002-05-11	2005-10-15	2006-05-15		1253	1465	41.1945	48.1644	3.43288	4.0137
379	ECUADOR	MAINLAND	256370	Nymphargus	43	Nymphargus wileyi	2006	PT	6	0	NO	AFTER	14.12.2003	TRUE	OCT 2005	APROX	MAY 2006	TRUE	Guayasamin, J. M., M. R. Bustamante, D. Almeida-Reinoso, and W. C. Funk. 2006. Glass frogs (Centrolenidae) of Yanayacu Biological Station, Ecuador, with the description of a new species and comments on centrolenid systematics. Zoological Journal of the Linnean Society 147: 489–513.	4	1		14.12.2003	TRUE	15.10.2005	APROX	15.05.2006	TRUE		2003-12-14	2005-10-15	2006-05-15		671	883	22.0603	29.0301	1.83836	2.41918
380	ECUADOR	MAINLAND	256370	Nymphargus	43	Nymphargus wileyi	2006	PT	6	0	NO	AFTER	30.04.2004	TRUE	OCT 2005	APROX	MAY 2006	TRUE	Guayasamin, J. M., M. R. Bustamante, D. Almeida-Reinoso, and W. C. Funk. 2006. Glass frogs (Centrolenidae) of Yanayacu Biological Station, Ecuador, with the description of a new species and comments on centrolenid systematics. Zoological Journal of the Linnean Society 147: 489–513.	4	1		30.04.2004	TRUE	15.10.2005	APROX	15.05.2006	TRUE		2004-04-30	2005-10-15	2006-05-15		533	745	17.5233	24.4932	1.46027	2.0411
381	ECUADOR	MAINLAND	256370	Osornophryne	11	Osornophryne angel	2011	HT	10	0	NO	AFTER	22.09.2008	TRUE	10.03.2010	TRUE	12.08.2010	TRUE	Yánez-Muñoz, M. H., M. Altamirano-Benavides, D. F. Cisneros-Heredia, and A. G. Gluesenkamp. 2011 "2010". Nueva especie de Sapo Andino del género Osornophryne (Amphibia: Bufonidae) del norte de Ecuador, con notas sobre la diversidad del género en Colombia. Avances en Ciencias e Ingeníerias. Sección B. Quito 2 (3): B46–B53.	4	2		22.09.2008	TRUE	10.03.2010	TRUE	12.08.2010	TRUE		2008-09-22	2010-03-10	2010-08-12		534	689	17.5562	22.6521	1.46301	1.88767
382	ECUADOR	MAINLAND	256370	Osornophryne	11	Osornophryne angel	2011	PT	10	0	NO	AFTER	27.05.2004	TRUE	10.03.2010	TRUE	12.08.2010	TRUE	Yánez-Muñoz, M. H., M. Altamirano-Benavides, D. F. Cisneros-Heredia, and A. G. Gluesenkamp. 2011 "2010". Nueva especie de Sapo Andino del género Osornophryne (Amphibia: Bufonidae) del norte de Ecuador, con notas sobre la diversidad del género en Colombia. Avances en Ciencias e Ingeníerias. Sección B. Quito 2 (3): B46–B53.	4	2		27.05.2004	TRUE	10.03.2010	TRUE	12.08.2010	TRUE		2004-05-27	2010-03-10	2010-08-12		2113	2268	69.4685	74.5644	5.78904	6.2137
383	ECUADOR	MAINLAND	256370	Osornophryne	11	Osornophryne angel	2011	PT	10	0	NO	AFTER	17.07.2004	TRUE	10.03.2010	TRUE	12.08.2010	TRUE	Yánez-Muñoz, M. H., M. Altamirano-Benavides, D. F. Cisneros-Heredia, and A. G. Gluesenkamp. 2011 "2010". Nueva especie de Sapo Andino del género Osornophryne (Amphibia: Bufonidae) del norte de Ecuador, con notas sobre la diversidad del género en Colombia. Avances en Ciencias e Ingeníerias. Sección B. Quito 2 (3): B46–B53.	4	2		17.07.2004	TRUE	10.03.2010	TRUE	12.08.2010	TRUE		2004-07-17	2010-03-10	2010-08-12		2062	2217	67.7918	72.8877	5.64932	6.07397
384	ECUADOR	MAINLAND	256370	Osornophryne	11	Osornophryne cofanorum	2010	HT	36	0	NO	AFTER	28.10.2008	TRUE	30.06.2010	TRUE	16.07.2010	TRUE	Mueses-Cisneros, J. J., M. H. Yánez-Muñoz, and J. M. Guayasamin. 2010. Una nueva especie de sapo del genero Osornophryne (Anura: Bufonidae) de las estribaciones amazónicas de los Andes de Ecuador. Papéis Avulsos de Zoologia. São Paulo 50: 269–279.	3	2		28.10.2008	TRUE	30.06.2010	TRUE	16.07.2010	TRUE		2008-10-28	2010-06-30	2010-07-16		610	626	20.0548	20.5808	1.67123	1.71507
385	ECUADOR	MAINLAND	256370	Osornophryne	11	Osornophryne cofanorum	2010	PT	36	0	NO	AFTER	26.10.2008	TRUE	30.06.2010	TRUE	16.07.2010	TRUE	Mueses-Cisneros, J. J., M. H. Yánez-Muñoz, and J. M. Guayasamin. 2010. Una nueva especie de sapo del genero Osornophryne (Anura: Bufonidae) de las estribaciones amazónicas de los Andes de Ecuador. Papéis Avulsos de Zoologia. São Paulo 50: 269–279.	3	2		26.10.2008	TRUE	30.06.2010	TRUE	16.07.2010	TRUE		2008-10-26	2010-06-30	2010-07-16		612	628	20.1205	20.6466	1.67671	1.72055
386	ECUADOR	MAINLAND	256370	Osornophryne	11	Osornophryne cofanorum	2010	PT	36	0	NO	AFTER	27.10.2008	TRUE	30.06.2010	TRUE	16.07.2010	TRUE	Mueses-Cisneros, J. J., M. H. Yánez-Muñoz, and J. M. Guayasamin. 2010. Una nueva especie de sapo del genero Osornophryne (Anura: Bufonidae) de las estribaciones amazónicas de los Andes de Ecuador. Papéis Avulsos de Zoologia. São Paulo 50: 269–279.	3	2		27.10.2008	TRUE	30.06.2010	TRUE	16.07.2010	TRUE		2008-10-27	2010-06-30	2010-07-16		611	627	20.0877	20.6137	1.67397	1.71781
387	ECUADOR	MAINLAND	256370	Osornophryne	11	Osornophryne cofanorum	2010	PT	36	0	NO	AFTER	30.10.2008	TRUE	30.06.2010	TRUE	16.07.2010	TRUE	Mueses-Cisneros, J. J., M. H. Yánez-Muñoz, and J. M. Guayasamin. 2010. Una nueva especie de sapo del genero Osornophryne (Anura: Bufonidae) de las estribaciones amazónicas de los Andes de Ecuador. Papéis Avulsos de Zoologia. São Paulo 50: 269–279.	3	2		30.10.2008	TRUE	30.06.2010	TRUE	16.07.2010	TRUE		2008-10-30	2010-06-30	2010-07-16		608	624	19.989	20.5151	1.66575	1.70959
388	ECUADOR	MAINLAND	256370	Osornophryne	11	Osornophryne simpsoni	2011	HT	10	0	YES	DURING	21.10.2009	TRUE	05.05.2011	TRUE	17.06.2011	TRUE	Páez-Moscoso, D. J., J. M. Guayasamin, and M. H. Yánez-Muñoz. 2011. A new species of Andean toad (Bufonidae, Osornophryne) discovered using molecular and morphological data, with a taxonomic key for the genus. ZooKeys 108: 73–97.	3	2		21.10.2009	TRUE	05.05.2011	TRUE	17.06.2011	TRUE		2009-10-21	2011-05-05	2011-06-17		561	604	18.4438	19.8575	1.53699	1.65479
389	ECUADOR	MAINLAND	256370	Osornophryne	11	Osornophryne simpsoni	2011	PT	10	0	YES	DURING	17.05.2008	TRUE	05.05.2011	TRUE	17.06.2011	TRUE	Páez-Moscoso, D. J., J. M. Guayasamin, and M. H. Yánez-Muñoz. 2011. A new species of Andean toad (Bufonidae, Osornophryne) discovered using molecular and morphological data, with a taxonomic key for the genus. ZooKeys 108: 73–97.	3	2		17.05.2008	TRUE	05.05.2011	TRUE	17.06.2011	TRUE		2008-05-17	2011-05-05	2011-06-17		1083	1126	35.6055	37.0192	2.96712	3.08493
390	ECUADOR	MAINLAND	256370	Osornophryne	11	Osornophryne simpsoni	2011	PT	10	0	YES	DURING	21.01.2009	TRUE	05.05.2011	TRUE	17.06.2011	TRUE	Páez-Moscoso, D. J., J. M. Guayasamin, and M. H. Yánez-Muñoz. 2011. A new species of Andean toad (Bufonidae, Osornophryne) discovered using molecular and morphological data, with a taxonomic key for the genus. ZooKeys 108: 73–97.	3	2		21.01.2009	TRUE	05.05.2011	TRUE	17.06.2011	TRUE		2009-01-21	2011-05-05	2011-06-17		834	877	27.4192	28.8329	2.28493	2.40274
391	ECUADOR	MAINLAND	256370	Osornophryne	11	Osornophryne occidentalis	2011	HT	5	0	NO	AFTER	FEB 2000	APROX	09.01.2010	TRUE	12.08.2010	TRUE	Cisneros-Heredia, D. F., and A. G. Gluesenkamp. 2011 "2010". A new Andean Toad of the genus Osornophryne (Amphibia: Anura: Bufonidae) from northwestern Ecuador, with taxonomic remarks on the genus. Avances en Ciencias e Ingeníerias. Sección B. Quito 2 (3): 64–73.	2	1		14.02.2000	APROX	09.01.2010	TRUE	12.08.2010	TRUE		2000-02-14	2010-01-09	2010-08-12		3617	3832	118.915	125.984	9.90959	10.4986
392	ECUADOR	MAINLAND	256370	Osornophryne	11	Osornophryne occidentalis	2011	PT	5	0	NO	AFTER	FEB 2001	APROX	09.01.2010	TRUE	12.08.2010	TRUE	Cisneros-Heredia, D. F., and A. G. Gluesenkamp. 2011 "2010". A new Andean Toad of the genus Osornophryne (Amphibia: Anura: Bufonidae) from northwestern Ecuador, with taxonomic remarks on the genus. Avances en Ciencias e Ingeníerias. Sección B. Quito 2 (3): 64–73.	2	1		14.02.2001	APROX	09.01.2010	TRUE	12.08.2010	TRUE		2001-02-14	2010-01-09	2010-08-12		3251	3466	106.882	113.951	8.90685	9.49589
393	ECUADOR	MAINLAND	256370	Osornophryne	11	Osornophryne occidentalis	2011	PT	5	0	NO	AFTER	SEP 1994	APROX	09.01.2010	TRUE	12.08.2010	TRUE	Cisneros-Heredia, D. F., and A. G. Gluesenkamp. 2011 "2010". A new Andean Toad of the genus Osornophryne (Amphibia: Anura: Bufonidae) from northwestern Ecuador, with taxonomic remarks on the genus. Avances en Ciencias e Ingeníerias. Sección B. Quito 2 (3): 64–73.	2	1		15.09.1994	APROX	09.01.2010	TRUE	12.08.2010	TRUE		1994-09-15	2010-01-09	2010-08-12		5595	5810	183.945	191.014	15.3288	15.9178
394	ECUADOR	MAINLAND	256370	Osornophryne	11	Osornophryne occidentalis	2011	PT	5	0	NO	AFTER	SEP 1995	APROX	09.01.2010	TRUE	12.08.2010	TRUE	Cisneros-Heredia, D. F., and A. G. Gluesenkamp. 2011 "2010". A new Andean Toad of the genus Osornophryne (Amphibia: Anura: Bufonidae) from northwestern Ecuador, with taxonomic remarks on the genus. Avances en Ciencias e Ingeníerias. Sección B. Quito 2 (3): 64–73.	2	1		15.09.1995	APROX	09.01.2010	TRUE	12.08.2010	TRUE		1995-09-15	2010-01-09	2010-08-12		5230	5445	171.945	179.014	14.3288	14.9178
395	ECUADOR	MAINLAND	256370	Osornophryne	11	Osornophryne occidentalis	2011	PT	5	0	NO	AFTER	18.05.1996	TRUE	09.01.2010	TRUE	12.08.2010	TRUE	Cisneros-Heredia, D. F., and A. G. Gluesenkamp. 2011 "2010". A new Andean Toad of the genus Osornophryne (Amphibia: Anura: Bufonidae) from northwestern Ecuador, with taxonomic remarks on the genus. Avances en Ciencias e Ingeníerias. Sección B. Quito 2 (3): 64–73.	2	1		18.05.1996	TRUE	09.01.2010	TRUE	12.08.2010	TRUE		1996-05-18	2010-01-09	2010-08-12		4984	5199	163.858	170.926	13.6548	14.2438
396	ECUADOR	MAINLAND	256370	Osornophryne	11	Osornophryne puruanta	2008	HT	8	0	NO	AFTER	17.12.1997	TRUE	16.06.2008	TRUE	23.07.2008	TRUE	Gluesenkamp, A. G., and J. M. Guayasamin. 2008. A new species of Osornophryne (Anura: Bufonidae) from the Andean highlands of northern Ecuador. Zootaxa 1828: 18–28.	2	1		17.12.1997	TRUE	16.06.2008	TRUE	23.07.2008	TRUE		1997-12-17	2008-06-16	2008-07-23		3834	3871	126.049	127.266	10.5041	10.6055
397	ECUADOR	MAINLAND	256370	Osornophryne	11	Osornophryne puruanta	2008	PT	8	0	NO	AFTER	16.11.1996	TRUE	16.06.2008	TRUE	23.07.2008	TRUE	Gluesenkamp, A. G., and J. M. Guayasamin. 2008. A new species of Osornophryne (Anura: Bufonidae) from the Andean highlands of northern Ecuador. Zootaxa 1828: 18–28.	2	1		16.11.1996	TRUE	16.06.2008	TRUE	23.07.2008	TRUE		1996-11-16	2008-06-16	2008-07-23		4230	4267	139.068	140.285	11.589	11.6904
398	ECUADOR	MAINLAND	256370	Osornophryne	11	Osornophryne puruanta	2008	PT	8	0	NO	AFTER	29.06.1999	TRUE	16.06.2008	TRUE	23.07.2008	TRUE	Gluesenkamp, A. G., and J. M. Guayasamin. 2008. A new species of Osornophryne (Anura: Bufonidae) from the Andean highlands of northern Ecuador. Zootaxa 1828: 18–28.	2	1		29.06.1999	TRUE	16.06.2008	TRUE	23.07.2008	TRUE		1999-06-29	2008-06-16	2008-07-23		3275	3312	107.671	108.888	8.9726	9.07397
399	ECUADOR	MAINLAND	256370	Osornophryne	11	Osornophryne puruanta	2008	PT	8	0	NO	AFTER	21.07.1999	TRUE	16.06.2008	TRUE	23.07.2008	TRUE	Gluesenkamp, A. G., and J. M. Guayasamin. 2008. A new species of Osornophryne (Anura: Bufonidae) from the Andean highlands of northern Ecuador. Zootaxa 1828: 18–28.	2	1		21.07.1999	TRUE	16.06.2008	TRUE	23.07.2008	TRUE		1999-07-21	2008-06-16	2008-07-23		3253	3290	106.948	108.164	8.91233	9.0137
400	ECUADOR	MAINLAND	256370	Osornophryne	11	Osornophryne puruanta	2008	PT	8	0	NO	AFTER	20.09.1999	TRUE	16.06.2008	TRUE	23.07.2008	TRUE	Gluesenkamp, A. G., and J. M. Guayasamin. 2008. A new species of Osornophryne (Anura: Bufonidae) from the Andean highlands of northern Ecuador. Zootaxa 1828: 18–28.	2	1		20.09.1999	TRUE	16.06.2008	TRUE	23.07.2008	TRUE		1999-09-20	2008-06-16	2008-07-23		3192	3229	104.942	106.159	8.74521	8.84658
401	ECUADOR	MAINLAND	256370	Osteocephalus	28	Osteocephalus cannatellai	2012	HT	77	0	YES	DURING	03.07.2010	TRUE	05.10.2012	TRUE	18.10.2012	TRUE	Ron, S. R., P. J. Venegas, E. Toral, M. Read, D. A. Ortiz, and A. L. Manzano. 2012. Systematics of the Osteocephalus buckleyi species complex (Anura, Hylidae) from Ecuador and Peru. ZooKeys 229: 1–52.	6	1		03.07.2010	TRUE	05.10.2012	TRUE	18.10.2012	TRUE		2010-07-03	2012-10-05	2012-10-18		825	838	27.1233	27.5507	2.26027	2.29589
402	ECUADOR	MAINLAND	256370	Osteocephalus	28	Osteocephalus cannatellai	2012	PT	77	0	YES	DURING	30.03.2007	TRUE	05.10.2012	TRUE	18.10.2012	TRUE	Ron, S. R., P. J. Venegas, E. Toral, M. Read, D. A. Ortiz, and A. L. Manzano. 2012. Systematics of the Osteocephalus buckleyi species complex (Anura, Hylidae) from Ecuador and Peru. ZooKeys 229: 1–52.	6	1		30.03.2007	TRUE	05.10.2012	TRUE	18.10.2012	TRUE		2007-03-30	2012-10-05	2012-10-18		2016	2029	66.2795	66.7068	5.52329	5.5589
403	ECUADOR	MAINLAND	256370	Osteocephalus	28	Osteocephalus cannatellai	2012	PT	77	0	YES	DURING	12-14.12.2008	APROX	05.10.2012	TRUE	18.10.2012	TRUE	Ron, S. R., P. J. Venegas, E. Toral, M. Read, D. A. Ortiz, and A. L. Manzano. 2012. Systematics of the Osteocephalus buckleyi species complex (Anura, Hylidae) from Ecuador and Peru. ZooKeys 229: 1–52.	6	1		13.12.2008	APROX	05.10.2012	TRUE	18.10.2012	TRUE		2008-12-13	2012-10-05	2012-10-18		1392	1405	45.7644	46.1918	3.8137	3.84932
404	ECUADOR	MAINLAND	256370	Osteocephalus	28	Osteocephalus cannatellai	2012	PT	77	0	YES	DURING	31.03.2008	TRUE	05.10.2012	TRUE	18.10.2012	TRUE	Ron, S. R., P. J. Venegas, E. Toral, M. Read, D. A. Ortiz, and A. L. Manzano. 2012. Systematics of the Osteocephalus buckleyi species complex (Anura, Hylidae) from Ecuador and Peru. ZooKeys 229: 1–52.	6	1		31.03.2008	TRUE	05.10.2012	TRUE	18.10.2012	TRUE		2008-03-31	2012-10-05	2012-10-18		1649	1662	54.2137	54.6411	4.51781	4.55342
405	ECUADOR	MAINLAND	256370	Osteocephalus	28	Osteocephalus cannatellai	2012	PT	77	0	YES	DURING	23.02-01.03.2009	APROX	05.10.2012	TRUE	18.10.2012	TRUE	Ron, S. R., P. J. Venegas, E. Toral, M. Read, D. A. Ortiz, and A. L. Manzano. 2012. Systematics of the Osteocephalus buckleyi species complex (Anura, Hylidae) from Ecuador and Peru. ZooKeys 229: 1–52.	6	1		27.02.2009	APROX	05.10.2012	TRUE	18.10.2012	TRUE		2009-02-27	2012-10-05	2012-10-18		1316	1329	43.2658	43.6932	3.60548	3.6411
406	ECUADOR	MAINLAND	256370	Osteocephalus	28	Osteocephalus cannatellai	2012	PT	77	0	YES	DURING	30.07-02.08.2009	APROX	05.10.2012	TRUE	18.10.2012	TRUE	Ron, S. R., P. J. Venegas, E. Toral, M. Read, D. A. Ortiz, and A. L. Manzano. 2012. Systematics of the Osteocephalus buckleyi species complex (Anura, Hylidae) from Ecuador and Peru. ZooKeys 229: 1–52.	6	1		01.08.2009	APROX	05.10.2012	TRUE	18.10.2012	TRUE		2009-08-01	2012-10-05	2012-10-18		1161	1174	38.1699	38.5973	3.18082	3.21644
407	ECUADOR	MAINLAND	256370	Osteocephalus	28	Osteocephalus cannatellai	2012	PT	77	0	YES	DURING	16.10.2009	TRUE	05.10.2012	TRUE	18.10.2012	TRUE	Ron, S. R., P. J. Venegas, E. Toral, M. Read, D. A. Ortiz, and A. L. Manzano. 2012. Systematics of the Osteocephalus buckleyi species complex (Anura, Hylidae) from Ecuador and Peru. ZooKeys 229: 1–52.	6	1		16.10.2009	TRUE	05.10.2012	TRUE	18.10.2012	TRUE		2009-10-16	2012-10-05	2012-10-18		1085	1098	35.6712	36.0986	2.9726	3.00822
408	ECUADOR	MAINLAND	256370	Osteocephalus	28	Osteocephalus cannatellai	2012	PT	77	0	YES	DURING	26.06-03.07.2010	APROX	05.10.2012	TRUE	18.10.2012	TRUE	Ron, S. R., P. J. Venegas, E. Toral, M. Read, D. A. Ortiz, and A. L. Manzano. 2012. Systematics of the Osteocephalus buckleyi species complex (Anura, Hylidae) from Ecuador and Peru. ZooKeys 229: 1–52.	6	1		30.06.2010	APROX	05.10.2012	TRUE	18.10.2012	TRUE		2010-06-30	2012-10-05	2012-10-18		828	841	27.2219	27.6493	2.26849	2.30411
409	ECUADOR	MAINLAND	256370	Osteocephalus	28	Osteocephalus cannatellai	2012	PT	77	0	YES	DURING	03.08.2010	TRUE	05.10.2012	TRUE	18.10.2012	TRUE	Ron, S. R., P. J. Venegas, E. Toral, M. Read, D. A. Ortiz, and A. L. Manzano. 2012. Systematics of the Osteocephalus buckleyi species complex (Anura, Hylidae) from Ecuador and Peru. ZooKeys 229: 1–52.	6	1		03.08.2010	TRUE	05.10.2012	TRUE	18.10.2012	TRUE		2010-08-03	2012-10-05	2012-10-18		794	807	26.1041	26.5315	2.17534	2.21096
410	ECUADOR	MAINLAND	256370	Osteocephalus	28	Osteocephalus cannatellai	2012	PT	77	0	YES	DURING	SEP 2010	APROX	05.10.2012	TRUE	18.10.2012	TRUE	Ron, S. R., P. J. Venegas, E. Toral, M. Read, D. A. Ortiz, and A. L. Manzano. 2012. Systematics of the Osteocephalus buckleyi species complex (Anura, Hylidae) from Ecuador and Peru. ZooKeys 229: 1–52.	6	1		15.09.2010	APROX	05.10.2012	TRUE	18.10.2012	TRUE		2010-09-15	2012-10-05	2012-10-18		751	764	24.6904	25.1178	2.05753	2.09315
411	ECUADOR	MAINLAND	256370	Osteocephalus	28	Osteocephalus cannatellai	2012	PT	77	0	YES	DURING	18.08.2008	TRUE	05.10.2012	TRUE	18.10.2012	TRUE	Ron, S. R., P. J. Venegas, E. Toral, M. Read, D. A. Ortiz, and A. L. Manzano. 2012. Systematics of the Osteocephalus buckleyi species complex (Anura, Hylidae) from Ecuador and Peru. ZooKeys 229: 1–52.	6	1		18.08.2008	TRUE	05.10.2012	TRUE	18.10.2012	TRUE		2008-08-18	2012-10-05	2012-10-18		1509	1522	49.611	50.0384	4.13425	4.16986
412	ECUADOR	MAINLAND	256370	Osteocephalus	28	Osteocephalus cannatellai	2012	PT	77	0	YES	DURING	02.01.2010	TRUE	05.10.2012	TRUE	18.10.2012	TRUE	Ron, S. R., P. J. Venegas, E. Toral, M. Read, D. A. Ortiz, and A. L. Manzano. 2012. Systematics of the Osteocephalus buckleyi species complex (Anura, Hylidae) from Ecuador and Peru. ZooKeys 229: 1–52.	6	1		02.01.2010	TRUE	05.10.2012	TRUE	18.10.2012	TRUE		2010-01-02	2012-10-05	2012-10-18		1007	1020	33.1068	33.5342	2.7589	2.79452
413	ECUADOR	MAINLAND	256370	Osteocephalus	28	Osteocephalus cannatellai	2012	PT	77	0	YES	DURING	04.06-18.08.2008	APROX	05.10.2012	TRUE	18.10.2012	TRUE	Ron, S. R., P. J. Venegas, E. Toral, M. Read, D. A. Ortiz, and A. L. Manzano. 2012. Systematics of the Osteocephalus buckleyi species complex (Anura, Hylidae) from Ecuador and Peru. ZooKeys 229: 1–52.	6	1		11.07.2008	APROX	05.10.2012	TRUE	18.10.2012	TRUE		2008-07-11	2012-10-05	2012-10-18		1547	1560	50.8603	51.2877	4.23836	4.27397
414	ECUADOR	MAINLAND	256370	Osteocephalus	28	Osteocephalus cannatellai	2012	PT	77	0	YES	DURING	FEB 2003	APROX	05.10.2012	TRUE	18.10.2012	TRUE	Ron, S. R., P. J. Venegas, E. Toral, M. Read, D. A. Ortiz, and A. L. Manzano. 2012. Systematics of the Osteocephalus buckleyi species complex (Anura, Hylidae) from Ecuador and Peru. ZooKeys 229: 1–52.	6	1		14.02.2003	APROX	05.10.2012	TRUE	18.10.2012	TRUE		2003-02-14	2012-10-05	2012-10-18		3521	3534	115.759	116.186	9.64658	9.68219
415	ECUADOR	MAINLAND	256370	Osteocephalus	28	Osteocephalus cannatellai	2012	PT	77	0	YES	DURING	27.06.2003	TRUE	05.10.2012	TRUE	18.10.2012	TRUE	Ron, S. R., P. J. Venegas, E. Toral, M. Read, D. A. Ortiz, and A. L. Manzano. 2012. Systematics of the Osteocephalus buckleyi species complex (Anura, Hylidae) from Ecuador and Peru. ZooKeys 229: 1–52.	6	1		27.06.2003	TRUE	05.10.2012	TRUE	18.10.2012	TRUE		2003-06-27	2012-10-05	2012-10-18		3388	3401	111.386	111.814	9.28219	9.31781
416	ECUADOR	MAINLAND	256370	Osteocephalus	28	Osteocephalus cannatellai	2012	PT	77	0	YES	DURING	JUL 2007	APROX	05.10.2012	TRUE	18.10.2012	TRUE	Ron, S. R., P. J. Venegas, E. Toral, M. Read, D. A. Ortiz, and A. L. Manzano. 2012. Systematics of the Osteocephalus buckleyi species complex (Anura, Hylidae) from Ecuador and Peru. ZooKeys 229: 1–52.	6	1		15.07.2007	APROX	05.10.2012	TRUE	18.10.2012	TRUE		2007-07-15	2012-10-05	2012-10-18		1909	1922	62.7616	63.189	5.23014	5.26575
417	ECUADOR	MAINLAND	256370	Osteocephalus	28	Osteocephalus cannatellai	2012	PT	77	0	YES	DURING	13-19.09.2003	APROX	05.10.2012	TRUE	18.10.2012	TRUE	Ron, S. R., P. J. Venegas, E. Toral, M. Read, D. A. Ortiz, and A. L. Manzano. 2012. Systematics of the Osteocephalus buckleyi species complex (Anura, Hylidae) from Ecuador and Peru. ZooKeys 229: 1–52.	6	1		16.09.2003	APROX	05.10.2012	TRUE	18.10.2012	TRUE		2003-09-16	2012-10-05	2012-10-18		3307	3320	108.723	109.151	9.06027	9.09589
418	ECUADOR	MAINLAND	256370	Osteocephalus	28	Osteocephalus cannatellai	2012	PT	77	0	YES	DURING	03.08.2011	TRUE	05.10.2012	TRUE	18.10.2012	TRUE	Ron, S. R., P. J. Venegas, E. Toral, M. Read, D. A. Ortiz, and A. L. Manzano. 2012. Systematics of the Osteocephalus buckleyi species complex (Anura, Hylidae) from Ecuador and Peru. ZooKeys 229: 1–52.	6	1		03.08.2011	TRUE	05.10.2012	TRUE	18.10.2012	TRUE		2011-08-03	2012-10-05	2012-10-18		429	442	14.1041	14.5315	1.17534	1.21096
419	ECUADOR	MAINLAND	256370	Osteocephalus	28	Osteocephalus cannatellai	2012	PT	77	0	YES	DURING	13.08.2011	TRUE	05.10.2012	TRUE	18.10.2012	TRUE	Ron, S. R., P. J. Venegas, E. Toral, M. Read, D. A. Ortiz, and A. L. Manzano. 2012. Systematics of the Osteocephalus buckleyi species complex (Anura, Hylidae) from Ecuador and Peru. ZooKeys 229: 1–52.	6	1		13.08.2011	TRUE	05.10.2012	TRUE	18.10.2012	TRUE		2011-08-13	2012-10-05	2012-10-18		419	432	13.7753	14.2027	1.14795	1.18356
420	ECUADOR	MAINLAND	256370	Osteocephalus	28	Osteocephalus cannatellai	2012	PT	77	0	YES	DURING	18.08.2011	TRUE	05.10.2012	TRUE	18.10.2012	TRUE	Ron, S. R., P. J. Venegas, E. Toral, M. Read, D. A. Ortiz, and A. L. Manzano. 2012. Systematics of the Osteocephalus buckleyi species complex (Anura, Hylidae) from Ecuador and Peru. ZooKeys 229: 1–52.	6	1		18.08.2011	TRUE	05.10.2012	TRUE	18.10.2012	TRUE		2011-08-18	2012-10-05	2012-10-18		414	427	13.611	14.0384	1.13425	1.16986
421	ECUADOR	MAINLAND	256370	Osteocephalus	28	Osteocephalus deridens	2000	HT	6	0	NO	AFTER	26.12.1997	TRUE	07.01.2000	TRUE	JUL 2000	APROX	Jungfer, K.-H., S. R. Ron, R. Seipp, and A. Almendáriz C. 2000. Two new species of hylid frogs, genus Osteocephalus, from Amazonian Ecuador. Amphibia-Reptilia 21: 327–340.	4	2		26.12.1997	TRUE	07.01.2000	TRUE	15.07.2000	APROX		1997-12-26	2000-01-07	2000-07-15		742	932	24.3945	30.6411	2.03288	2.55342
422	ECUADOR	MAINLAND	256370	Osteocephalus	28	Osteocephalus fuscifacies	2000	HT	8	0	NO	AFTER	27.12.1997	TRUE	07.01.2000	TRUE	JUL 2000	APROX	Jungfer, K.-H., S. R. Ron, R. Seipp, and A. Almendáriz C. 2000. Two new species of hylid frogs, genus Osteocephalus, from Amazonian Ecuador. Amphibia-Reptilia 21: 327–340.	4	2		27.12.1997	TRUE	07.01.2000	TRUE	15.07.2000	APROX		1997-12-27	2000-01-07	2000-07-15		741	931	24.3616	30.6082	2.03014	2.55068
423	ECUADOR	MAINLAND	256370	Osteocephalus	28	Osteocephalus duellmani	2011	HT	2	0	NO	AFTER	05.01.1972	TRUE	26.06.2011	TRUE	OCT 2011	APROX	Jungfer, K.-H. 2011. A new tree frog of the genus Osteocephalus from high altitudes in the Cordillera del Cóndor, Ecuador (Amphibia: Anura: Hylidae). Herpetological Journal. London 21: 247–253.	1	0		05.01.1972	TRUE	26.06.2011	TRUE	15.10.2011	APROX		1972-01-05	2011-06-26	2011-10-15		14417	14528	473.984	477.633	39.4986	39.8027
424	ECUADOR	MAINLAND	256370	Osteocephalus	28	Osteocephalus duellmani	2011	PT	2	0	NO	AFTER	04.01.1972	TRUE	26.06.2011	TRUE	OCT 2011	APROX	Jungfer, K.-H. 2011. A new tree frog of the genus Osteocephalus from high altitudes in the Cordillera del Cóndor, Ecuador (Amphibia: Anura: Hylidae). Herpetological Journal. London 21: 247–253.	1	0		04.01.1972	TRUE	26.06.2011	TRUE	15.10.2011	APROX		1972-01-04	2011-06-26	2011-10-15		14418	14529	474.016	477.666	39.5014	39.8055
425	ECUADOR	MAINLAND	256370	Osteocephalus	28	Osteocephalus mutabor	2002	HT	30	0	NO	AFTER	22.08.1998	TRUE	15.09.2001	TRUE	JAN 2002	APROX	Jungfer, K.-H., and W. Hödl. 2002. A new species of Osteocephalus from Ecuador and a redescription of O. leprieurii (Duméril & Bibron, 1841) (Anura: Hylidae). Amphibia-Reptilia 23: 21–46.	2	0		22.08.1998	TRUE	15.09.2001	TRUE	15.01.2002	APROX		1998-08-22	2001-09-15	2002-01-15		1120	1242	36.8219	40.8329	3.06849	3.40274
426	ECUADOR	MAINLAND	256370	Osteocephalus	28	Osteocephalus sangay	2020	HT	11	0	YES	DURING	18.01.2015	TRUE	05.02.2020	TRUE	25.02.2020	TRUE	Chasiluisa, V. D., M. A. Caminer, A. Varela-Jaramillo, and S. R. Ron. 2020. Description and phylogenetic relationships of a new species of treefrog of the Osteocephalus buckleyi species group (Anura: Hylidae). Neotropical Biodiversity 6: 21–36 (https://doi.org/10.1080/23766808.2020.1729306).	4	1		18.01.2015	TRUE	05.02.2020	TRUE	25.02.2020	TRUE		2015-01-18	2020-02-05	2020-02-25		1844	1864	60.6247	61.2822	5.05205	5.10685
427	ECUADOR	MAINLAND	256370	Osteocephalus	28	Osteocephalus sangay	2020	PT	11	0	YES	DURING	28.02.2015	TRUE	05.02.2020	TRUE	25.02.2020	TRUE	Chasiluisa, V. D., M. A. Caminer, A. Varela-Jaramillo, and S. R. Ron. 2020. Description and phylogenetic relationships of a new species of treefrog of the Osteocephalus buckleyi species group (Anura: Hylidae). Neotropical Biodiversity 6: 21–36 (https://doi.org/10.1080/23766808.2020.1729306).	4	1		28.02.2015	TRUE	05.02.2020	TRUE	25.02.2020	TRUE		2015-02-28	2020-02-05	2020-02-25		1803	1823	59.2767	59.9342	4.93973	4.99452
428	ECUADOR	MAINLAND	256370	Rhaebo	14	Rhaebo andinophrynoides	2009	HT	2	0	NO	AFTER	13.07.2006	TRUE	10.05.2009	TRUE	01-08.2009	APROX	Mueses-Cisneros, J. J. 2009 "2008". Rhaebo haematiticus (Cope 1862): un complejo de especies. Con redescripción de Rhaebo hypomelas (Boulenger 1913) y descripción de una nueva especie. Herpetotropicos. Mérida, Venezuela 5: 29–48.	1	0		13.07.2006	TRUE	10.05.2009	TRUE	01-08.2009	APROX		2006-07-13	2009-05-10	2009-08-01		1032	1115	33.9288	36.6575	2.8274	3.05479
429	ECUADOR	MAINLAND	256370	Rhaebo	14	Rhaebo ecuadorensis	2012	HT	12	0	NO	AFTER	12.06.2006	TRUE	29.06.2012	TRUE	31.08.2012	TRUE	Mueses-Cisneros, J. J., D. F. Cisneros-Heredia, and R. W. McDiarmid. 2012. A new Amazonian species of Rhaebo (Anura: Bufonidae) with comments on Rhaebo glaberrimus (Gunther, 1869) and Rhaebo guttatus (Schneider, 1799). Zootaxa 3447: 22–40.	3	1		12.06.2006	TRUE	29.06.2012	TRUE	31.08.2012	TRUE		2006-06-12	2012-06-29	2012-08-31		2209	2272	72.6247	74.6959	6.05205	6.22466
430	ECUADOR	MAINLAND	256370	Rhinella	97	Rhinella amabilis	2003	HT	22	0	NO	AFTER	10.06.1968	TRUE	10.10.2002	TRUE	JUN 2003	APROX	Pramuk, J. B., and F. Kadivar. 2003. A new species of Bufo (Anura: Bufonidae) from southern Ecuador. Herpetologica 59: 270–283.	2	0		10.06.1968	TRUE	10.10.2002	TRUE	15.06.2003	APROX		1968-06-10	2002-10-10	2003-06-15		12540	12788	412.274	420.427	34.3562	35.0356
431	ECUADOR	MAINLAND	256370	Rhinella	97	Rhinella amabilis	2003	PT	22	0	NO	AFTER	04.12.1957	TRUE	10.10.2002	TRUE	JUN 2003	APROX	Pramuk, J. B., and F. Kadivar. 2003. A new species of Bufo (Anura: Bufonidae) from southern Ecuador. Herpetologica 59: 270–283.	2	0		04.12.1957	TRUE	10.10.2002	TRUE	15.06.2003	APROX		1957-12-04	2002-10-10	2003-06-15		16381	16629	538.553	546.707	44.8795	45.5589
432	ECUADOR	MAINLAND	256370	Rulyrana	6	Rulyrana mcdiarmidi	2008	HT	5	0	NO	AFTER	29.03.2002	TRUE	15.08.2008	TRUE	SEP 2008	APROX	Cisneros-Heredia, D. F., P. J. Venegas, M. Rada, and R. Schulte. 2008. A new species of glassfrog (Anura: Centrolenidae) from the foothill Andean forests of Ecuador and Peru. Herpetologica 64: 341–353.	4	1		29.03.2002	TRUE	15.08.2008	TRUE	15.09.2008	APROX		2002-03-29	2008-08-15	2008-09-15		2331	2362	76.6356	77.6548	6.3863	6.47123
433	ECUADOR	MAINLAND	256370	Rulyrana	6	Rulyrana mcdiarmidi	2008	PT	5	0	NO	AFTER	25.11.2005	TRUE	15.08.2008	TRUE	SEP 2008	APROX	Cisneros-Heredia, D. F., P. J. Venegas, M. Rada, and R. Schulte. 2008. A new species of glassfrog (Anura: Centrolenidae) from the foothill Andean forests of Ecuador and Peru. Herpetologica 64: 341–353.	4	1		25.11.2005	TRUE	15.08.2008	TRUE	15.09.2008	APROX		2005-11-25	2008-08-15	2008-09-15		994	1025	32.6795	33.6986	2.72329	2.80822
434	ECUADOR	MAINLAND	256370	Rulyrana	6	Rulyrana mcdiarmidi	2008	PT	5	0	NO	AFTER	03.08.2007	TRUE	15.08.2008	TRUE	SEP 2008	APROX	Cisneros-Heredia, D. F., P. J. Venegas, M. Rada, and R. Schulte. 2008. A new species of glassfrog (Anura: Centrolenidae) from the foothill Andean forests of Ecuador and Peru. Herpetologica 64: 341–353.	4	1		03.08.2007	TRUE	15.08.2008	TRUE	15.09.2008	APROX		2007-08-03	2008-08-15	2008-09-15		378	409	12.4274	13.4466	1.03562	1.12055
435	ECUADOR	MAINLAND	256370	Scinax	75	Scinax tsachila	2018	HT	31	0	YES	DURING	13.02.2009	TRUE	06.08.2018	TRUE	26.09.2018	TRUE	Ron, S. R., W. E. Duellman, M. A. Caminer, and D. Pazmiño. 2018. Advertisement calls and DNA sequences reveal a new species of Scinax (Anura: Hylidae) on the Pacific lowlands of Ecuador. PLoS (Public Library of Science) One 13 (9: e0203169): 1–25.	4	1		13.02.2009	TRUE	06.08.2018	TRUE	26.09.2018	TRUE		2009-02-13	2018-08-06	2018-09-26		3461	3512	113.786	115.463	9.48219	9.62192
436	ECUADOR	MAINLAND	256370	Teratohyla	5	Teratohyla amelie	2007	HT	2	0	NO	AFTER	28.07.2004	TRUE	24.04.2007	TRUE	28.05.2007	TRUE	Cisneros-Heredia, D. F., and P. Meza-Ramos. 2007. An enigmatic new species of glassfrog (Amphibia: Anura: Centrolenidae) from the Amazonian Andean slopes of Ecuador. Zootaxa 1485: 33–41.	2	1		28.07.2004	TRUE	24.04.2007	TRUE	28.05.2007	TRUE		2004-07-28	2007-04-24	2007-05-28		1000	1034	32.8767	33.9945	2.73973	2.83288
437	ECUADOR	MAINLAND	256370	Trachycephalus	18	Trachycephalus cunauaru	2013	HT	4	0	NO	AFTER	26.01.2004	TRUE	25.07.2013	TRUE	DEC 2013	APROX	Gordo, M., L. F. Toledo, P. Suárez, R. A. Kawashita-Ribeiro, R. W. Ávila, D. H. Morais, and I. Nunes. 2013. A new species of Milk Frog of the genus Trachycephalus Tschudi (Anura, Hylidae) from the Amazonian rainforest. Herpetologica 69: 466–479.	7	0		26.01.2004	TRUE	25.07.2013	TRUE	15.12.2013	APROX		2004-01-26	2013-07-25	2013-12-15		3468	3611	114.016	118.718	9.50137	9.89315
438	ECUADOR	MAINLAND	256370	Trachycephalus	18	Trachycephalus cunauaru	2013	PT	4	0	NO	AFTER	31.08.1991	TRUE	25.07.2013	TRUE	DEC 2013	APROX	Gordo, M., L. F. Toledo, P. Suárez, R. A. Kawashita-Ribeiro, R. W. Ávila, D. H. Morais, and I. Nunes. 2013. A new species of Milk Frog of the genus Trachycephalus Tschudi (Anura, Hylidae) from the Amazonian rainforest. Herpetologica 69: 466–479.	7	0		31.08.1991	TRUE	25.07.2013	TRUE	15.12.2013	APROX		1991-08-31	2013-07-25	2013-12-15		7999	8142	262.981	267.682	21.9151	22.3068
439	ECUADOR	MAINLAND	256370	Trachycephalus	18	Trachycephalus cunauaru	2013	PT	4	0	NO	AFTER	06.12.2001	TRUE	25.07.2013	TRUE	DEC 2013	APROX	Gordo, M., L. F. Toledo, P. Suárez, R. A. Kawashita-Ribeiro, R. W. Ávila, D. H. Morais, and I. Nunes. 2013. A new species of Milk Frog of the genus Trachycephalus Tschudi (Anura, Hylidae) from the Amazonian rainforest. Herpetologica 69: 466–479.	7	0		06.12.2001	TRUE	25.07.2013	TRUE	15.12.2013	APROX		2001-12-06	2013-07-25	2013-12-15		4249	4392	139.693	144.395	11.6411	12.0329
440	ECUADOR	MAINLAND	256370	Pristimantis	607	Pristimantis afrox	2020	HT	18	0	NO	AFTER	12.09.2009	TRUE	13.01.2020	TRUE	22.12.2020	TRUE	Reyes-Puig, C., M. H. Yánez-Muñoz, J. A. Ortega, and S. R. Ron. 2020. Relaciones filogenéticas del subgénero Hypodictyon (Anura: Strabomantidae: Pristimantis) con la descripción de tres especies nuevas de la región del Chocó. Revista Mexicana de Biodiversidad 91 (e913013): 1–38 (https://doi.org/10.22201/ib.20078706e.2020.91.3013).	4	3		12.09.2009	TRUE	13.01.2020	TRUE	22.12.2020	TRUE		2009-09-12	2020-01-13	2020-12-22		3775	4119	124.11	135.419	10.3425	11.2849
441	ECUADOR	MAINLAND	256370	Pristimantis	607	Pristimantis afrox	2020	PT	18	0	NO	AFTER	SEP 2009	APROX	13.01.2020	TRUE	22.12.2020	TRUE	Reyes-Puig, C., M. H. Yánez-Muñoz, J. A. Ortega, and S. R. Ron. 2020. Relaciones filogenéticas del subgénero Hypodictyon (Anura: Strabomantidae: Pristimantis) con la descripción de tres especies nuevas de la región del Chocó. Revista Mexicana de Biodiversidad 91 (e913013): 1–38 (https://doi.org/10.22201/ib.20078706e.2020.91.3013).	4	3		15.09.2009	APROX	13.01.2020	TRUE	22.12.2020	TRUE		2009-09-15	2020-01-13	2020-12-22		3772	4116	124.011	135.321	10.3342	11.2767
442	ECUADOR	MAINLAND	256370	Pristimantis	607	Pristimantis afrox	2020	PT	18	0	NO	AFTER	11.09.2009	TRUE	13.01.2020	TRUE	22.12.2020	TRUE	Reyes-Puig, C., M. H. Yánez-Muñoz, J. A. Ortega, and S. R. Ron. 2020. Relaciones filogenéticas del subgénero Hypodictyon (Anura: Strabomantidae: Pristimantis) con la descripción de tres especies nuevas de la región del Chocó. Revista Mexicana de Biodiversidad 91 (e913013): 1–38 (https://doi.org/10.22201/ib.20078706e.2020.91.3013).	4	3		11.09.2009	TRUE	13.01.2020	TRUE	22.12.2020	TRUE		2009-09-11	2020-01-13	2020-12-22		3776	4120	124.142	135.452	10.3452	11.2877
443	ECUADOR	MAINLAND	256370	Pristimantis	607	Pristimantis afrox	2020	PT	18	0	NO	AFTER	AUG 2010	APROX	13.01.2020	TRUE	22.12.2020	TRUE	Reyes-Puig, C., M. H. Yánez-Muñoz, J. A. Ortega, and S. R. Ron. 2020. Relaciones filogenéticas del subgénero Hypodictyon (Anura: Strabomantidae: Pristimantis) con la descripción de tres especies nuevas de la región del Chocó. Revista Mexicana de Biodiversidad 91 (e913013): 1–38 (https://doi.org/10.22201/ib.20078706e.2020.91.3013).	4	3		15.08.2010	APROX	13.01.2020	TRUE	22.12.2020	TRUE		2010-08-15	2020-01-13	2020-12-22		3438	3782	113.03	124.34	9.41918	10.3616
444	ECUADOR	MAINLAND	256370	Pristimantis	607	Pristimantis afrox	2020	PT	18	0	NO	AFTER	07.09.2009	TRUE	13.01.2020	TRUE	22.12.2020	TRUE	Reyes-Puig, C., M. H. Yánez-Muñoz, J. A. Ortega, and S. R. Ron. 2020. Relaciones filogenéticas del subgénero Hypodictyon (Anura: Strabomantidae: Pristimantis) con la descripción de tres especies nuevas de la región del Chocó. Revista Mexicana de Biodiversidad 91 (e913013): 1–38 (https://doi.org/10.22201/ib.20078706e.2020.91.3013).	4	3		07.09.2009	TRUE	13.01.2020	TRUE	22.12.2020	TRUE		2009-09-07	2020-01-13	2020-12-22		3780	4124	124.274	135.584	10.3562	11.2986
445	ECUADOR	MAINLAND	256370	Pristimantis	607	Pristimantis afrox	2020	PT	18	0	NO	AFTER	08.09.2009	TRUE	13.01.2020	TRUE	22.12.2020	TRUE	Reyes-Puig, C., M. H. Yánez-Muñoz, J. A. Ortega, and S. R. Ron. 2020. Relaciones filogenéticas del subgénero Hypodictyon (Anura: Strabomantidae: Pristimantis) con la descripción de tres especies nuevas de la región del Chocó. Revista Mexicana de Biodiversidad 91 (e913013): 1–38 (https://doi.org/10.22201/ib.20078706e.2020.91.3013).	4	3		08.09.2009	TRUE	13.01.2020	TRUE	22.12.2020	TRUE		2009-09-08	2020-01-13	2020-12-22		3779	4123	124.241	135.551	10.3534	11.2959
446	ECUADOR	MAINLAND	256370	Pristimantis	607	Pristimantis afrox	2020	PT	18	0	NO	AFTER	18.09.2009	TRUE	13.01.2020	TRUE	22.12.2020	TRUE	Reyes-Puig, C., M. H. Yánez-Muñoz, J. A. Ortega, and S. R. Ron. 2020. Relaciones filogenéticas del subgénero Hypodictyon (Anura: Strabomantidae: Pristimantis) con la descripción de tres especies nuevas de la región del Chocó. Revista Mexicana de Biodiversidad 91 (e913013): 1–38 (https://doi.org/10.22201/ib.20078706e.2020.91.3013).	4	3		18.09.2009	TRUE	13.01.2020	TRUE	22.12.2020	TRUE		2009-09-18	2020-01-13	2020-12-22		3769	4113	123.912	135.222	10.326	11.2685
447	ECUADOR	MAINLAND	256370	Pristimantis	607	Pristimantis afrox	2020	PT	18	0	NO	AFTER	22.09.2009	TRUE	13.01.2020	TRUE	22.12.2020	TRUE	Reyes-Puig, C., M. H. Yánez-Muñoz, J. A. Ortega, and S. R. Ron. 2020. Relaciones filogenéticas del subgénero Hypodictyon (Anura: Strabomantidae: Pristimantis) con la descripción de tres especies nuevas de la región del Chocó. Revista Mexicana de Biodiversidad 91 (e913013): 1–38 (https://doi.org/10.22201/ib.20078706e.2020.91.3013).	4	3		22.09.2009	TRUE	13.01.2020	TRUE	22.12.2020	TRUE		2009-09-22	2020-01-13	2020-12-22		3765	4109	123.781	135.09	10.3151	11.2575
448	ECUADOR	MAINLAND	256370	Pristimantis	607	Pristimantis afrox	2020	PT	18	0	NO	AFTER	24.12.1995	TRUE	13.01.2020	TRUE	22.12.2020	TRUE	Reyes-Puig, C., M. H. Yánez-Muñoz, J. A. Ortega, and S. R. Ron. 2020. Relaciones filogenéticas del subgénero Hypodictyon (Anura: Strabomantidae: Pristimantis) con la descripción de tres especies nuevas de la región del Chocó. Revista Mexicana de Biodiversidad 91 (e913013): 1–38 (https://doi.org/10.22201/ib.20078706e.2020.91.3013).	4	3		24.12.1995	TRUE	13.01.2020	TRUE	22.12.2020	TRUE		1995-12-24	2020-01-13	2020-12-22		8786	9130	288.855	300.164	24.0712	25.0137
449	ECUADOR	MAINLAND	256370	Pristimantis	607	Pristimantis afrox	2020	PT	18	0	NO	AFTER	10.10.1981	TRUE	13.01.2020	TRUE	22.12.2020	TRUE	Reyes-Puig, C., M. H. Yánez-Muñoz, J. A. Ortega, and S. R. Ron. 2020. Relaciones filogenéticas del subgénero Hypodictyon (Anura: Strabomantidae: Pristimantis) con la descripción de tres especies nuevas de la región del Chocó. Revista Mexicana de Biodiversidad 91 (e913013): 1–38 (https://doi.org/10.22201/ib.20078706e.2020.91.3013).	4	3		10.10.1981	TRUE	13.01.2020	TRUE	22.12.2020	TRUE		1981-10-10	2020-01-13	2020-12-22		13974	14318	459.419	470.729	38.2849	39.2274
450	ECUADOR	MAINLAND	256370	Pristimantis	607	Pristimantis albujai	2017	HT	8	0	NO	AFTER	18.09.2015	TRUE	22.02.2017	TRUE	31.03.2017	TRUE	Brito-M., J., D. Batallas-Revelo, and M. H. Yánez-Muñoz. 2017. Ranas terrestres Pristimantis (Anura: Craugastoridae) de los bosques montanos del río Upano, Ecuador: Lista anotada, patrones de diversidad y descripción de cuatro especies nuevas. Neotropical Biodiversity 3: 125–156.	3	3		18.09.2015	TRUE	22.02.2017	TRUE	31.03.2017	TRUE		2015-09-18	2017-02-22	2017-03-31		523	560	17.1945	18.411	1.43288	1.53425
451	ECUADOR	MAINLAND	256370	Pristimantis	607	Pristimantis churuwiai	2017	PT	8	0	NO	AFTER	18.09.2015	TRUE	22.02.2017	TRUE	31.03.2017	TRUE	Brito-M., J., D. Batallas-Revelo, and M. H. Yánez-Muñoz. 2017. Ranas terrestres Pristimantis (Anura: Craugastoridae) de los bosques montanos del río Upano, Ecuador: Lista anotada, patrones de diversidad y descripción de cuatro especies nuevas. Neotropical Biodiversity 3: 125–156.	3	3		18.09.2015	TRUE	22.02.2017	TRUE	31.03.2017	TRUE		2015-09-18	2017-02-22	2017-03-31		523	560	17.1945	18.411	1.43288	1.53425
452	ECUADOR	MAINLAND	256370	Pristimantis	607	Pristimantis churuwiai	2017	PT	8	0	NO	AFTER	16.06.2014	TRUE	22.02.2017	TRUE	31.03.2017	TRUE	Brito-M., J., D. Batallas-Revelo, and M. H. Yánez-Muñoz. 2017. Ranas terrestres Pristimantis (Anura: Craugastoridae) de los bosques montanos del río Upano, Ecuador: Lista anotada, patrones de diversidad y descripción de cuatro especies nuevas. Neotropical Biodiversity 3: 125–156.	3	3		16.06.2014	TRUE	22.02.2017	TRUE	31.03.2017	TRUE		2014-06-16	2017-02-22	2017-03-31		982	1019	32.2849	33.5014	2.69041	2.79178
453	ECUADOR	MAINLAND	256370	Pristimantis	607	Pristimantis churuwiai	2017	PT	8	0	NO	AFTER	25.02.2011	TRUE	22.02.2017	TRUE	31.03.2017	TRUE	Brito-M., J., D. Batallas-Revelo, and M. H. Yánez-Muñoz. 2017. Ranas terrestres Pristimantis (Anura: Craugastoridae) de los bosques montanos del río Upano, Ecuador: Lista anotada, patrones de diversidad y descripción de cuatro especies nuevas. Neotropical Biodiversity 3: 125–156.	3	3		25.02.2011	TRUE	22.02.2017	TRUE	31.03.2017	TRUE		2011-02-25	2017-02-22	2017-03-31		2189	2226	71.9671	73.1836	5.99726	6.09863
454	ECUADOR	MAINLAND	256370	Pristimantis	607	Pristimantis churuwiai	2017	PT	8	0	NO	AFTER	26.06.2012	TRUE	22.02.2017	TRUE	31.03.2017	TRUE	Brito-M., J., D. Batallas-Revelo, and M. H. Yánez-Muñoz. 2017. Ranas terrestres Pristimantis (Anura: Craugastoridae) de los bosques montanos del río Upano, Ecuador: Lista anotada, patrones de diversidad y descripción de cuatro especies nuevas. Neotropical Biodiversity 3: 125–156.	3	3		26.06.2012	TRUE	22.02.2017	TRUE	31.03.2017	TRUE		2012-06-26	2017-02-22	2017-03-31		1702	1739	55.9562	57.1726	4.66301	4.76438
455	ECUADOR	MAINLAND	256370	Pristimantis	607	Pristimantis sambalan	2017	HT	6	0	NO	AFTER	18.01.2015	TRUE	22.02.2017	TRUE	31.03.2017	TRUE	Brito-M., J., D. Batallas-Revelo, and M. H. Yánez-Muñoz. 2017. Ranas terrestres Pristimantis (Anura: Craugastoridae) de los bosques montanos del río Upano, Ecuador: Lista anotada, patrones de diversidad y descripción de cuatro especies nuevas. Neotropical Biodiversity 3: 125–156.	3	3		18.01.2015	TRUE	22.02.2017	TRUE	31.03.2017	TRUE		2015-01-18	2017-02-22	2017-03-31		766	803	25.1836	26.4	2.09863	2.2
456	ECUADOR	MAINLAND	256370	Pristimantis	607	Pristimantis sambalan	2017	PT	6	0	NO	AFTER	28.11.2011	TRUE	22.02.2017	TRUE	31.03.2017	TRUE	Brito-M., J., D. Batallas-Revelo, and M. H. Yánez-Muñoz. 2017. Ranas terrestres Pristimantis (Anura: Craugastoridae) de los bosques montanos del río Upano, Ecuador: Lista anotada, patrones de diversidad y descripción de cuatro especies nuevas. Neotropical Biodiversity 3: 125–156.	3	3		28.11.2011	TRUE	22.02.2017	TRUE	31.03.2017	TRUE		2011-11-28	2017-02-22	2017-03-31		1913	1950	62.8932	64.1096	5.2411	5.34247
457	ECUADOR	MAINLAND	256370	Pristimantis	607	Pristimantis allpapuyu	2016	HT	2	0	NO	AFTER	18.02.2014	TRUE	16.06.2016	TRUE	13.07.2016	TRUE	Yánez-Muñoz, M. H., J. C. Sánchez-Nivicela, and C. Reyes-Puig. 2016. Tres nuevas especies de ranas terrestres Pristimantis (Anura: Craugastoridae) de la Provincia de El Oro, Ecuador. Avances en Ciencias e Ingeníerias. Sección B. Quito 8: 5–25.	3	3		18.02.2014	TRUE	16.06.2016	TRUE	13.07.2016	TRUE		2014-02-18	2016-06-16	2016-07-13		849	876	27.9123	28.8	2.32603	2.4
458	ECUADOR	MAINLAND	256370	Pristimantis	607	Pristimantis kuri	2016	HT	3	0	NO	AFTER	13.02.2014	TRUE	16.06.2016	TRUE	13.07.2016	TRUE	Yánez-Muñoz, M. H., J. C. Sánchez-Nivicela, and C. Reyes-Puig. 2016. Tres nuevas especies de ranas terrestres Pristimantis (Anura: Craugastoridae) de la Provincia de El Oro, Ecuador. Avances en Ciencias e Ingeníerias. Sección B. Quito 8: 5–25.	3	3		13.02.2014	TRUE	16.06.2016	TRUE	13.07.2016	TRUE		2014-02-13	2016-06-16	2016-07-13		854	881	28.0767	28.9644	2.33973	2.4137
459	ECUADOR	MAINLAND	256370	Pristimantis	607	Pristimantis kuri	2016	PT	3	0	NO	AFTER	17.04.2012	TRUE	16.06.2016	TRUE	13.07.2016	TRUE	Yánez-Muñoz, M. H., J. C. Sánchez-Nivicela, and C. Reyes-Puig. 2016. Tres nuevas especies de ranas terrestres Pristimantis (Anura: Craugastoridae) de la Provincia de El Oro, Ecuador. Avances en Ciencias e Ingeníerias. Sección B. Quito 8: 5–25.	3	3		17.04.2012	TRUE	16.06.2016	TRUE	13.07.2016	TRUE		2012-04-17	2016-06-16	2016-07-13		1521	1548	50.0055	50.8932	4.16712	4.2411
460	ECUADOR	MAINLAND	256370	Pristimantis	607	Pristimantis hampatusami	2016	HT	37	0	NO	AFTER	31.07.2014	TRUE	16.06.2016	TRUE	13.07.2016	TRUE	Yánez-Muñoz, M. H., J. C. Sánchez-Nivicela, and C. Reyes-Puig. 2016. Tres nuevas especies de ranas terrestres Pristimantis (Anura: Craugastoridae) de la Provincia de El Oro, Ecuador. Avances en Ciencias e Ingeníerias. Sección B. Quito 8: 5–25.	3	3		31.07.2014	TRUE	16.06.2016	TRUE	13.07.2016	TRUE		2014-07-31	2016-06-16	2016-07-13		686	713	22.5534	23.4411	1.87945	1.95342
461	ECUADOR	MAINLAND	256370	Pristimantis	607	Pristimantis hampatusami	2016	PT	37	0	NO	AFTER	18.04.2012	TRUE	16.06.2016	TRUE	13.07.2016	TRUE	Yánez-Muñoz, M. H., J. C. Sánchez-Nivicela, and C. Reyes-Puig. 2016. Tres nuevas especies de ranas terrestres Pristimantis (Anura: Craugastoridae) de la Provincia de El Oro, Ecuador. Avances en Ciencias e Ingeníerias. Sección B. Quito 8: 5–25.	3	3		18.04.2012	TRUE	16.06.2016	TRUE	13.07.2016	TRUE		2012-04-18	2016-06-16	2016-07-13		1520	1547	49.9726	50.8603	4.16438	4.23836
462	ECUADOR	MAINLAND	256370	Pristimantis	607	Pristimantis hampatusami	2016	PT	37	0	NO	AFTER	07.04.2004	TRUE	16.06.2016	TRUE	13.07.2016	TRUE	Yánez-Muñoz, M. H., J. C. Sánchez-Nivicela, and C. Reyes-Puig. 2016. Tres nuevas especies de ranas terrestres Pristimantis (Anura: Craugastoridae) de la Provincia de El Oro, Ecuador. Avances en Ciencias e Ingeníerias. Sección B. Quito 8: 5–25.	3	3		07.04.2004	TRUE	16.06.2016	TRUE	13.07.2016	TRUE		2004-04-07	2016-06-16	2016-07-13		4453	4480	146.4	147.288	12.2	12.274
463	ECUADOR	MAINLAND	256370	Pristimantis	607	Pristimantis hampatusami	2016	PT	37	0	NO	AFTER	09.10.2013	TRUE	16.06.2016	TRUE	13.07.2016	TRUE	Yánez-Muñoz, M. H., J. C. Sánchez-Nivicela, and C. Reyes-Puig. 2016. Tres nuevas especies de ranas terrestres Pristimantis (Anura: Craugastoridae) de la Provincia de El Oro, Ecuador. Avances en Ciencias e Ingeníerias. Sección B. Quito 8: 5–25.	3	3		09.10.2013	TRUE	16.06.2016	TRUE	13.07.2016	TRUE		2013-10-09	2016-06-16	2016-07-13		981	1008	32.2521	33.1397	2.68767	2.76164
464	ECUADOR	MAINLAND	256370	Pristimantis	607	Pristimantis hampatusami	2016	PT	37	0	NO	AFTER	28.11.2013	TRUE	16.06.2016	TRUE	13.07.2016	TRUE	Yánez-Muñoz, M. H., J. C. Sánchez-Nivicela, and C. Reyes-Puig. 2016. Tres nuevas especies de ranas terrestres Pristimantis (Anura: Craugastoridae) de la Provincia de El Oro, Ecuador. Avances en Ciencias e Ingeníerias. Sección B. Quito 8: 5–25.	3	3		28.11.2013	TRUE	16.06.2016	TRUE	13.07.2016	TRUE		2013-11-28	2016-06-16	2016-07-13		931	958	30.6082	31.4959	2.55068	2.62466
465	ECUADOR	MAINLAND	256370	Pristimantis	607	Pristimantis hampatusami	2016	PT	37	0	NO	AFTER	29.11.2013	TRUE	16.06.2016	TRUE	13.07.2016	TRUE	Yánez-Muñoz, M. H., J. C. Sánchez-Nivicela, and C. Reyes-Puig. 2016. Tres nuevas especies de ranas terrestres Pristimantis (Anura: Craugastoridae) de la Provincia de El Oro, Ecuador. Avances en Ciencias e Ingeníerias. Sección B. Quito 8: 5–25.	3	3		29.11.2013	TRUE	16.06.2016	TRUE	13.07.2016	TRUE		2013-11-29	2016-06-16	2016-07-13		930	957	30.5753	31.463	2.54795	2.62192
466	ECUADOR	MAINLAND	256370	Pristimantis	607	Pristimantis hampatusami	2016	PT	37	0	NO	AFTER	30.11.2013	TRUE	16.06.2016	TRUE	13.07.2016	TRUE	Yánez-Muñoz, M. H., J. C. Sánchez-Nivicela, and C. Reyes-Puig. 2016. Tres nuevas especies de ranas terrestres Pristimantis (Anura: Craugastoridae) de la Provincia de El Oro, Ecuador. Avances en Ciencias e Ingeníerias. Sección B. Quito 8: 5–25.	3	3		30.11.2013	TRUE	16.06.2016	TRUE	13.07.2016	TRUE		2013-11-30	2016-06-16	2016-07-13		929	956	30.5425	31.4301	2.54521	2.61918
467	ECUADOR	MAINLAND	256370	Pristimantis	607	Pristimantis hampatusami	2016	PT	37	0	NO	AFTER	03.08.2014	TRUE	16.06.2016	TRUE	13.07.2016	TRUE	Yánez-Muñoz, M. H., J. C. Sánchez-Nivicela, and C. Reyes-Puig. 2016. Tres nuevas especies de ranas terrestres Pristimantis (Anura: Craugastoridae) de la Provincia de El Oro, Ecuador. Avances en Ciencias e Ingeníerias. Sección B. Quito 8: 5–25.	3	3		03.08.2014	TRUE	16.06.2016	TRUE	13.07.2016	TRUE		2014-08-03	2016-06-16	2016-07-13		683	710	22.4548	23.3425	1.87123	1.94521
468	ECUADOR	MAINLAND	256370	Pristimantis	607	Pristimantis hampatusami	2016	PT	37	0	NO	AFTER	13.02.2014	TRUE	16.06.2016	TRUE	13.07.2016	TRUE	Yánez-Muñoz, M. H., J. C. Sánchez-Nivicela, and C. Reyes-Puig. 2016. Tres nuevas especies de ranas terrestres Pristimantis (Anura: Craugastoridae) de la Provincia de El Oro, Ecuador. Avances en Ciencias e Ingeníerias. Sección B. Quito 8: 5–25.	3	3		13.02.2014	TRUE	16.06.2016	TRUE	13.07.2016	TRUE		2014-02-13	2016-06-16	2016-07-13		854	881	28.0767	28.9644	2.33973	2.4137
469	ECUADOR	MAINLAND	256370	Pristimantis	607	Pristimantis almendariz	2013	HT	4	0	NO	AFTER	27.06.2012	TRUE	16.05.2013	TRUE	30.06.2013	TRUE	Brito-M., J., and G. Pozo-Zamora. 2013. Una nueva especie de rana terrestre del género Pristimantis (Amphibia: Craugastoridae), de la Cordillera de Kutukú, Ecuador. Papéis Avulsos de Zoologia. São Paulo 53: 315‑325.	2	1		27.06.2012	TRUE	16.05.2013	TRUE	30.06.2013	TRUE		2012-06-27	2013-05-16	2013-06-30		323	368	10.6192	12.0986	0.884932	1.00822
470	ECUADOR	MAINLAND	256370	Pristimantis	607	Pristimantis almendariz	2013	PT	4	0	NO	AFTER	25.06.2012	TRUE	16.05.2013	TRUE	30.06.2013	TRUE	Brito-M., J., and G. Pozo-Zamora. 2013. Una nueva especie de rana terrestre del género Pristimantis (Amphibia: Craugastoridae), de la Cordillera de Kutukú, Ecuador. Papéis Avulsos de Zoologia. São Paulo 53: 315‑325.	2	1		25.06.2012	TRUE	16.05.2013	TRUE	30.06.2013	TRUE		2012-06-25	2013-05-16	2013-06-30		325	370	10.6849	12.1644	0.890411	1.0137
471	ECUADOR	MAINLAND	256370	Pristimantis	607	Pristimantis altamnis	2008	HT	13	0	NO	AFTER	03.05.2003	TRUE	09.04.2008	TRUE	06.06.2008	TRUE	Elmer, K. R., and D. C. Cannatella. 2008. Three new species of leaflitter frogs from the upper Amazon forests: cryptic diversity within Pristimantis "ockendeni" (Anura: Strabomantidae) in Ecuador. Zootaxa 1784: 11–38.	2	0		03.05.2003	TRUE	09.04.2008	TRUE	06.06.2008	TRUE		2003-05-03	2008-04-09	2008-06-06		1803	1861	59.2767	61.1836	4.93973	5.09863
472	ECUADOR	MAINLAND	256370	Pristimantis	607	Pristimantis kichwarum	2008	HT	46	0	NO	AFTER	14.11.2001	TRUE	09.04.2008	TRUE	06.06.2008	TRUE	Elmer, K. R., and D. C. Cannatella. 2008. Three new species of leaflitter frogs from the upper Amazon forests: cryptic diversity within Pristimantis "ockendeni" (Anura: Strabomantidae) in Ecuador. Zootaxa 1784: 11–38.	2	0		14.11.2001	TRUE	09.04.2008	TRUE	06.06.2008	TRUE		2001-11-14	2008-04-09	2008-06-06		2338	2396	76.8658	78.7726	6.40548	6.56438
473	ECUADOR	MAINLAND	256370	Pristimantis	607	Pristimantis kichwarum	2008	PT	46	0	NO	AFTER	04.11.2001	TRUE	09.04.2008	TRUE	06.06.2008	TRUE	Elmer, K. R., and D. C. Cannatella. 2008. Three new species of leaflitter frogs from the upper Amazon forests: cryptic diversity within Pristimantis "ockendeni" (Anura: Strabomantidae) in Ecuador. Zootaxa 1784: 11–38.	2	0		04.11.2001	TRUE	09.04.2008	TRUE	06.06.2008	TRUE		2001-11-04	2008-04-09	2008-06-06		2348	2406	77.1945	79.1014	6.43288	6.59178
474	ECUADOR	MAINLAND	256370	Pristimantis	607	Pristimantis kichwarum	2008	PT	46	0	NO	AFTER	14.04.2003	TRUE	09.04.2008	TRUE	06.06.2008	TRUE	Elmer, K. R., and D. C. Cannatella. 2008. Three new species of leaflitter frogs from the upper Amazon forests: cryptic diversity within Pristimantis "ockendeni" (Anura: Strabomantidae) in Ecuador. Zootaxa 1784: 11–38.	2	0		14.04.2003	TRUE	09.04.2008	TRUE	06.06.2008	TRUE		2003-04-14	2008-04-09	2008-06-06		1822	1880	59.9014	61.8082	4.99178	5.15068
475	ECUADOR	MAINLAND	256370	Pristimantis	607	Pristimantis amaguanae	2020	HT	2	0	YES	DURING	12.10.2008	TRUE	05.09.2020	TRUE	16.11.2020	TRUE	Ron, S. R., J. C. Carrión-Olmedo, M. A. Caminer, Y. Sagredo, M. J. Navarrete, J. A. Ortega, A. Varela-Jaramillo, G. A Maldonado-Castro, and C. Terán. 2020. Three new species of frogs of the genus Pristimantis (Anura, Strabomantidae) with a redefinition of the P. lacrimosus species group. ZooKeys 993: 121–155 (https://doi.org/10.3897/zookeys.993.53559).	9	1		12.10.2008	TRUE	05.09.2020	TRUE	16.11.2020	TRUE		2008-10-12	2020-09-05	2020-11-16		4346	4418	142.882	145.249	11.9068	12.1041
476	ECUADOR	MAINLAND	256370	Pristimantis	607	Pristimantis nankints	2020	HT	3	0	YES	DURING	01.01.2018	TRUE	05.09.2020	TRUE	16.11.2020	TRUE	Ron, S. R., J. C. Carrión-Olmedo, M. A. Caminer, Y. Sagredo, M. J. Navarrete, J. A. Ortega, A. Varela-Jaramillo, G. A Maldonado-Castro, and C. Terán. 2020. Three new species of frogs of the genus Pristimantis (Anura, Strabomantidae) with a redefinition of the P. lacrimosus species group. ZooKeys 993: 121–155 (https://doi.org/10.3897/zookeys.993.53559).	9	1		01.01.2018	TRUE	05.09.2020	TRUE	16.11.2020	TRUE		2018-01-01	2020-09-05	2020-11-16		978	1050	32.1534	34.5205	2.67945	2.87671
477	ECUADOR	MAINLAND	256370	Pristimantis	607	Pristimantis nankints	2020	PT	3	0	YES	DURING	14.09.2017	TRUE	05.09.2020	TRUE	16.11.2020	TRUE	Ron, S. R., J. C. Carrión-Olmedo, M. A. Caminer, Y. Sagredo, M. J. Navarrete, J. A. Ortega, A. Varela-Jaramillo, G. A Maldonado-Castro, and C. Terán. 2020. Three new species of frogs of the genus Pristimantis (Anura, Strabomantidae) with a redefinition of the P. lacrimosus species group. ZooKeys 993: 121–155 (https://doi.org/10.3897/zookeys.993.53559).	9	1		14.09.2017	TRUE	05.09.2020	TRUE	16.11.2020	TRUE		2017-09-14	2020-09-05	2020-11-16		1087	1159	35.737	38.1041	2.97808	3.17534
478	ECUADOR	MAINLAND	256370	Pristimantis	607	Pristimantis romeroae	2020	HT	4	0	YES	DURING	21.03.2009	TRUE	05.09.2020	TRUE	16.11.2020	TRUE	Ron, S. R., J. C. Carrión-Olmedo, M. A. Caminer, Y. Sagredo, M. J. Navarrete, J. A. Ortega, A. Varela-Jaramillo, G. A Maldonado-Castro, and C. Terán. 2020. Three new species of frogs of the genus Pristimantis (Anura, Strabomantidae) with a redefinition of the P. lacrimosus species group. ZooKeys 993: 121–155 (https://doi.org/10.3897/zookeys.993.53559).	9	1		21.03.2009	TRUE	05.09.2020	TRUE	16.11.2020	TRUE		2009-03-21	2020-09-05	2020-11-16		4186	4258	137.622	139.989	11.4685	11.6658
479	ECUADOR	MAINLAND	256370	Pristimantis	607	Pristimantis anaiae	2022	HT	6	0	YES	DURING	17.02.2015	TRUE	29.06.2022	TRUE	17.10.2022	TRUE	Ortega, J. A., J. Brito-M., and S. R. Ron. 2022. Six new species of Pristimantis (Anura: Strabomantidae) from Llanganates National Park and Sangay National Park in Amazonian cloud forests of Ecuador. PeerJ 10 (e13761): 1–66 (DOI 10.7717/peerj.13761).	3	2		17.02.2015	TRUE	29.06.2022	TRUE	17.10.2022	TRUE		2015-02-17	2022-06-29	2022-10-17		2689	2799	88.4055	92.0219	7.36712	7.66849
480	ECUADOR	MAINLAND	256370	Pristimantis	607	Pristimantis anaiae	2022	PT	6	0	YES	DURING	14-27.02.2015	APROX	29.06.2022	TRUE	17.10.2022	TRUE	Ortega, J. A., J. Brito-M., and S. R. Ron. 2022. Six new species of Pristimantis (Anura: Strabomantidae) from Llanganates National Park and Sangay National Park in Amazonian cloud forests of Ecuador. PeerJ 10 (e13761): 1–66 (DOI 10.7717/peerj.13761).	3	2		20.02.2015	APROX	29.06.2022	TRUE	17.10.2022	TRUE		2015-02-20	2022-06-29	2022-10-17		2686	2796	88.3068	91.9233	7.3589	7.66027
481	ECUADOR	MAINLAND	256370	Pristimantis	607	Pristimantis glendae	2022	HT	5	0	YES	DURING	25.08.2013	TRUE	29.06.2022	TRUE	17.10.2022	TRUE	Ortega, J. A., J. Brito-M., and S. R. Ron. 2022. Six new species of Pristimantis (Anura: Strabomantidae) from Llanganates National Park and Sangay National Park in Amazonian cloud forests of Ecuador. PeerJ 10 (e13761): 1–66 (DOI 10.7717/peerj.13761).	3	2		25.08.2013	TRUE	29.06.2022	TRUE	17.10.2022	TRUE		2013-08-25	2022-06-29	2022-10-17		3230	3340	106.192	109.808	8.84932	9.15068
482	ECUADOR	MAINLAND	256370	Pristimantis	607	Pristimantis glendae	2022	PT	5	0	YES	DURING	21.10.2009	TRUE	29.06.2022	TRUE	17.10.2022	TRUE	Ortega, J. A., J. Brito-M., and S. R. Ron. 2022. Six new species of Pristimantis (Anura: Strabomantidae) from Llanganates National Park and Sangay National Park in Amazonian cloud forests of Ecuador. PeerJ 10 (e13761): 1–66 (DOI 10.7717/peerj.13761).	3	2		21.10.2009	TRUE	29.06.2022	TRUE	17.10.2022	TRUE		2009-10-21	2022-06-29	2022-10-17		4634	4744	152.351	155.967	12.6959	12.9973
483	ECUADOR	MAINLAND	256370	Pristimantis	607	Pristimantis kunam	2022	HT	1	0	YES	DURING	25.08.2013	TRUE	29.06.2022	TRUE	17.10.2022	TRUE	Ortega, J. A., J. Brito-M., and S. R. Ron. 2022. Six new species of Pristimantis (Anura: Strabomantidae) from Llanganates National Park and Sangay National Park in Amazonian cloud forests of Ecuador. PeerJ 10 (e13761): 1–66 (DOI 10.7717/peerj.13761).	3	2		25.08.2013	TRUE	29.06.2022	TRUE	17.10.2022	TRUE		2013-08-25	2022-06-29	2022-10-17		3230	3340	106.192	109.808	8.84932	9.15068
484	ECUADOR	MAINLAND	256370	Pristimantis	607	Pristimantis resistencia	2022	HT	4	0	YES	DURING	28.01.2017	TRUE	29.06.2022	TRUE	17.10.2022	TRUE	Ortega, J. A., J. Brito-M., and S. R. Ron. 2022. Six new species of Pristimantis (Anura: Strabomantidae) from Llanganates National Park and Sangay National Park in Amazonian cloud forests of Ecuador. PeerJ 10 (e13761): 1–66 (DOI 10.7717/peerj.13761).	3	2		28.01.2017	TRUE	29.06.2022	TRUE	17.10.2022	TRUE		2017-01-28	2022-06-29	2022-10-17		1978	2088	65.0301	68.6466	5.41918	5.72055
485	ECUADOR	MAINLAND	256370	Pristimantis	607	Pristimantis resistencia	2022	PT	4	0	YES	DURING	27.01.2017	TRUE	29.06.2022	TRUE	17.10.2022	TRUE	Ortega, J. A., J. Brito-M., and S. R. Ron. 2022. Six new species of Pristimantis (Anura: Strabomantidae) from Llanganates National Park and Sangay National Park in Amazonian cloud forests of Ecuador. PeerJ 10 (e13761): 1–66 (DOI 10.7717/peerj.13761).	3	2		27.01.2017	TRUE	29.06.2022	TRUE	17.10.2022	TRUE		2017-01-27	2022-06-29	2022-10-17		1979	2089	65.063	68.6795	5.42192	5.72329
486	ECUADOR	MAINLAND	256370	Pristimantis	607	Pristimantis tamia	2022	HT	39	0	YES	DURING	15.02.2015	TRUE	29.06.2022	TRUE	17.10.2022	TRUE	Ortega, J. A., J. Brito-M., and S. R. Ron. 2022. Six new species of Pristimantis (Anura: Strabomantidae) from Llanganates National Park and Sangay National Park in Amazonian cloud forests of Ecuador. PeerJ 10 (e13761): 1–66 (DOI 10.7717/peerj.13761).	3	2		15.02.2015	TRUE	29.06.2022	TRUE	17.10.2022	TRUE		2015-02-15	2022-06-29	2022-10-17		2691	2801	88.4712	92.0877	7.3726	7.67397
487	ECUADOR	MAINLAND	256370	Pristimantis	607	Pristimantis tamia	2022	PT	39	0	YES	DURING	14-27.02.2015	APROX	29.06.2022	TRUE	17.10.2022	TRUE	Ortega, J. A., J. Brito-M., and S. R. Ron. 2022. Six new species of Pristimantis (Anura: Strabomantidae) from Llanganates National Park and Sangay National Park in Amazonian cloud forests of Ecuador. PeerJ 10 (e13761): 1–66 (DOI 10.7717/peerj.13761).	3	2		20.02.2015	APROX	29.06.2022	TRUE	17.10.2022	TRUE		2015-02-20	2022-06-29	2022-10-17		2686	2796	88.3068	91.9233	7.3589	7.66027
488	ECUADOR	MAINLAND	256370	Pristimantis	607	Pristimantis venegasi	2022	HT	2	0	YES	DURING	26.01.2017	TRUE	29.06.2022	TRUE	17.10.2022	TRUE	Ortega, J. A., J. Brito-M., and S. R. Ron. 2022. Six new species of Pristimantis (Anura: Strabomantidae) from Llanganates National Park and Sangay National Park in Amazonian cloud forests of Ecuador. PeerJ 10 (e13761): 1–66 (DOI 10.7717/peerj.13761).	3	2		26.01.2017	TRUE	29.06.2022	TRUE	17.10.2022	TRUE		2017-01-26	2022-06-29	2022-10-17		1980	2090	65.0959	68.7123	5.42466	5.72603
489	ECUADOR	MAINLAND	256370	Pristimantis	607	Pristimantis venegasi	2022	PT	2	0	YES	DURING	12.12.2005	TRUE	29.06.2022	TRUE	17.10.2022	TRUE	Ortega, J. A., J. Brito-M., and S. R. Ron. 2022. Six new species of Pristimantis (Anura: Strabomantidae) from Llanganates National Park and Sangay National Park in Amazonian cloud forests of Ecuador. PeerJ 10 (e13761): 1–66 (DOI 10.7717/peerj.13761).	3	2		12.12.2005	TRUE	29.06.2022	TRUE	17.10.2022	TRUE		2005-12-12	2022-06-29	2022-10-17		6043	6153	198.674	202.29	16.5562	16.8575
490	ECUADOR	MAINLAND	256370	Pristimantis	607	Pristimantis andinodiabolus	2021	HT	7	0	YES	DURING	24.02.2017	TRUE	10.12.2020	TRUE	10.01.2021	TRUE	Sánchez-Nivicela, J. C., V. L. Urgilés, J. Cedeño-Palacios, H. Abad-Peñafiel, and J. M. Guayasamin. 2021. Una fantástica nueva especie del grupo Pristimantis orcesi de los Andes sur de Ecuador. Neotropical Biodiversity 6: 224–237 (https://doi.org/10.1080/23766808.2020.1869449).	5	3		24.02.2017	TRUE	10.12.2020	TRUE	10.01.2021	TRUE		2017-02-24	2020-12-10	2021-01-10		1385	1416	45.5342	46.5534	3.79452	3.87945
491	ECUADOR	MAINLAND	256370	Pristimantis	607	Pristimantis andinogigas	2019	HT	39	0	NO	AFTER	27.01.2010	TRUE	09.04.2019	TRUE	05.06.2019	TRUE	Yánez-Muñoz, M. H., D. Veintimilla-Yánez, D. Batallas-Revelo, and D. F. Cisneros-Heredia. 2019. A new giant Pristimantis (Anura, Craugastoridae) from the paramos of the Podocarpus National Park, southern Ecuador. ZooKeys 852: 137–156.	4	3		27.01.2010	TRUE	09.04.2019	TRUE	05.06.2019	TRUE		2010-01-27	2019-04-09	2019-06-05		3359	3416	110.433	112.307	9.20274	9.3589
492	ECUADOR	MAINLAND	256370	Pristimantis	607	Pristimantis andinogigas	2019	PT	39	0	NO	AFTER	09.12.2009	TRUE	09.04.2019	TRUE	05.06.2019	TRUE	Yánez-Muñoz, M. H., D. Veintimilla-Yánez, D. Batallas-Revelo, and D. F. Cisneros-Heredia. 2019. A new giant Pristimantis (Anura, Craugastoridae) from the paramos of the Podocarpus National Park, southern Ecuador. ZooKeys 852: 137–156.	4	3		09.12.2009	TRUE	09.04.2019	TRUE	05.06.2019	TRUE		2009-12-09	2019-04-09	2019-06-05		3408	3465	112.044	113.918	9.33699	9.49315
493	ECUADOR	MAINLAND	256370	Pristimantis	607	Pristimantis andinogigas	2019	PT	39	0	NO	AFTER	10.12.2009	TRUE	09.04.2019	TRUE	05.06.2019	TRUE	Yánez-Muñoz, M. H., D. Veintimilla-Yánez, D. Batallas-Revelo, and D. F. Cisneros-Heredia. 2019. A new giant Pristimantis (Anura, Craugastoridae) from the paramos of the Podocarpus National Park, southern Ecuador. ZooKeys 852: 137–156.	4	3		10.12.2009	TRUE	09.04.2019	TRUE	05.06.2019	TRUE		2009-12-10	2019-04-09	2019-06-05		3407	3464	112.011	113.885	9.33425	9.49041
494	ECUADOR	MAINLAND	256370	Pristimantis	607	Pristimantis andinogigas	2019	PT	39	0	NO	AFTER	06.01.2010	TRUE	09.04.2019	TRUE	05.06.2019	TRUE	Yánez-Muñoz, M. H., D. Veintimilla-Yánez, D. Batallas-Revelo, and D. F. Cisneros-Heredia. 2019. A new giant Pristimantis (Anura, Craugastoridae) from the paramos of the Podocarpus National Park, southern Ecuador. ZooKeys 852: 137–156.	4	3		06.01.2010	TRUE	09.04.2019	TRUE	05.06.2019	TRUE		2010-01-06	2019-04-09	2019-06-05		3380	3437	111.123	112.997	9.26027	9.41644
495	ECUADOR	MAINLAND	256370	Pristimantis	607	Pristimantis andinogigas	2019	PT	39	0	NO	AFTER	07.01.2010	TRUE	09.04.2019	TRUE	05.06.2019	TRUE	Yánez-Muñoz, M. H., D. Veintimilla-Yánez, D. Batallas-Revelo, and D. F. Cisneros-Heredia. 2019. A new giant Pristimantis (Anura, Craugastoridae) from the paramos of the Podocarpus National Park, southern Ecuador. ZooKeys 852: 137–156.	4	3		07.01.2010	TRUE	09.04.2019	TRUE	05.06.2019	TRUE		2010-01-07	2019-04-09	2019-06-05		3379	3436	111.09	112.964	9.25753	9.4137
496	ECUADOR	MAINLAND	256370	Pristimantis	607	Pristimantis andinogigas	2019	PT	39	0	NO	AFTER	13.01.2010	TRUE	09.04.2019	TRUE	05.06.2019	TRUE	Yánez-Muñoz, M. H., D. Veintimilla-Yánez, D. Batallas-Revelo, and D. F. Cisneros-Heredia. 2019. A new giant Pristimantis (Anura, Craugastoridae) from the paramos of the Podocarpus National Park, southern Ecuador. ZooKeys 852: 137–156.	4	3		13.01.2010	TRUE	09.04.2019	TRUE	05.06.2019	TRUE		2010-01-13	2019-04-09	2019-06-05		3373	3430	110.893	112.767	9.2411	9.39726
497	ECUADOR	MAINLAND	256370	Pristimantis	607	Pristimantis andinogigas	2019	PT	39	0	NO	AFTER	14.01.2010	TRUE	09.04.2019	TRUE	05.06.2019	TRUE	Yánez-Muñoz, M. H., D. Veintimilla-Yánez, D. Batallas-Revelo, and D. F. Cisneros-Heredia. 2019. A new giant Pristimantis (Anura, Craugastoridae) from the paramos of the Podocarpus National Park, southern Ecuador. ZooKeys 852: 137–156.	4	3		14.01.2010	TRUE	09.04.2019	TRUE	05.06.2019	TRUE		2010-01-14	2019-04-09	2019-06-05		3372	3429	110.86	112.734	9.23836	9.39452
498	ECUADOR	MAINLAND	256370	Pristimantis	607	Pristimantis andinogigas	2019	PT	39	0	NO	AFTER	31.03.2010	TRUE	09.04.2019	TRUE	05.06.2019	TRUE	Yánez-Muñoz, M. H., D. Veintimilla-Yánez, D. Batallas-Revelo, and D. F. Cisneros-Heredia. 2019. A new giant Pristimantis (Anura, Craugastoridae) from the paramos of the Podocarpus National Park, southern Ecuador. ZooKeys 852: 137–156.	4	3		31.03.2010	TRUE	09.04.2019	TRUE	05.06.2019	TRUE		2010-03-31	2019-04-09	2019-06-05		3296	3353	108.362	110.236	9.03014	9.1863
499	ECUADOR	MAINLAND	256370	Pristimantis	607	Pristimantis andinogigas	2019	PT	39	0	NO	AFTER	06.04.2010	TRUE	09.04.2019	TRUE	05.06.2019	TRUE	Yánez-Muñoz, M. H., D. Veintimilla-Yánez, D. Batallas-Revelo, and D. F. Cisneros-Heredia. 2019. A new giant Pristimantis (Anura, Craugastoridae) from the paramos of the Podocarpus National Park, southern Ecuador. ZooKeys 852: 137–156.	4	3		06.04.2010	TRUE	09.04.2019	TRUE	05.06.2019	TRUE		2010-04-06	2019-04-09	2019-06-05		3290	3347	108.164	110.038	9.0137	9.16986
500	ECUADOR	MAINLAND	256370	Pristimantis	607	Pristimantis andinogigas	2019	PT	39	0	NO	AFTER	07.04.2010	TRUE	09.04.2019	TRUE	05.06.2019	TRUE	Yánez-Muñoz, M. H., D. Veintimilla-Yánez, D. Batallas-Revelo, and D. F. Cisneros-Heredia. 2019. A new giant Pristimantis (Anura, Craugastoridae) from the paramos of the Podocarpus National Park, southern Ecuador. ZooKeys 852: 137–156.	4	3		07.04.2010	TRUE	09.04.2019	TRUE	05.06.2019	TRUE		2010-04-07	2019-04-09	2019-06-05		3289	3346	108.132	110.005	9.01096	9.16712
501	ECUADOR	MAINLAND	256370	Pristimantis	607	Pristimantis andinogigas	2019	PT	39	0	NO	AFTER	12.04.2010	TRUE	09.04.2019	TRUE	05.06.2019	TRUE	Yánez-Muñoz, M. H., D. Veintimilla-Yánez, D. Batallas-Revelo, and D. F. Cisneros-Heredia. 2019. A new giant Pristimantis (Anura, Craugastoridae) from the paramos of the Podocarpus National Park, southern Ecuador. ZooKeys 852: 137–156.	4	3		12.04.2010	TRUE	09.04.2019	TRUE	05.06.2019	TRUE		2010-04-12	2019-04-09	2019-06-05		3284	3341	107.967	109.841	8.99726	9.15342
502	ECUADOR	MAINLAND	256370	Pristimantis	607	Pristimantis andinogigas	2019	PT	39	0	NO	AFTER	14.04.2010	TRUE	09.04.2019	TRUE	05.06.2019	TRUE	Yánez-Muñoz, M. H., D. Veintimilla-Yánez, D. Batallas-Revelo, and D. F. Cisneros-Heredia. 2019. A new giant Pristimantis (Anura, Craugastoridae) from the paramos of the Podocarpus National Park, southern Ecuador. ZooKeys 852: 137–156.	4	3		14.04.2010	TRUE	09.04.2019	TRUE	05.06.2019	TRUE		2010-04-14	2019-04-09	2019-06-05		3282	3339	107.901	109.775	8.99178	9.14795
503	ECUADOR	MAINLAND	256370	Pristimantis	607	Pristimantis andinogigas	2019	PT	39	0	NO	AFTER	19.04.2010	TRUE	09.04.2019	TRUE	05.06.2019	TRUE	Yánez-Muñoz, M. H., D. Veintimilla-Yánez, D. Batallas-Revelo, and D. F. Cisneros-Heredia. 2019. A new giant Pristimantis (Anura, Craugastoridae) from the paramos of the Podocarpus National Park, southern Ecuador. ZooKeys 852: 137–156.	4	3		19.04.2010	TRUE	09.04.2019	TRUE	05.06.2019	TRUE		2010-04-19	2019-04-09	2019-06-05		3277	3334	107.737	109.611	8.97808	9.13425
504	ECUADOR	MAINLAND	256370	Pristimantis	607	Pristimantis andinogigas	2019	PT	39	0	NO	AFTER	22.04.2010	TRUE	09.04.2019	TRUE	05.06.2019	TRUE	Yánez-Muñoz, M. H., D. Veintimilla-Yánez, D. Batallas-Revelo, and D. F. Cisneros-Heredia. 2019. A new giant Pristimantis (Anura, Craugastoridae) from the paramos of the Podocarpus National Park, southern Ecuador. ZooKeys 852: 137–156.	4	3		22.04.2010	TRUE	09.04.2019	TRUE	05.06.2019	TRUE		2010-04-22	2019-04-09	2019-06-05		3274	3331	107.638	109.512	8.96986	9.12603
505	ECUADOR	MAINLAND	256370	Pristimantis	607	Pristimantis andinognomus	2008	HT	40	0	NO	AFTER	17.09.2001	TRUE	15.08.2008	TRUE	SEP 2008	APROX	Lehr, E., and L. A. Coloma. 2008. A minute new Ecuadorian Andean frog (Anura: Strabomantidae, Pristimantis). Herpetologica 64: 354–367.	2	1		17.09.2001	TRUE	15.08.2008	TRUE	15.09.2008	APROX		2001-09-17	2008-08-15	2008-09-15		2524	2555	82.9808	84	6.91507	7
506	ECUADOR	MAINLAND	256370	Pristimantis	607	Pristimantis andinognomus	2008	PT	40	0	NO	AFTER	16.08.2003	TRUE	15.08.2008	TRUE	SEP 2008	APROX	Lehr, E., and L. A. Coloma. 2008. A minute new Ecuadorian Andean frog (Anura: Strabomantidae, Pristimantis). Herpetologica 64: 354–367.	2	1		16.08.2003	TRUE	15.08.2008	TRUE	15.09.2008	APROX		2003-08-16	2008-08-15	2008-09-15		1826	1857	60.0329	61.0521	5.00274	5.08767
507	ECUADOR	MAINLAND	256370	Pristimantis	607	Pristimantis andinognomus	2008	PT	40	0	NO	AFTER	30.10.2000	TRUE	15.08.2008	TRUE	SEP 2008	APROX	Lehr, E., and L. A. Coloma. 2008. A minute new Ecuadorian Andean frog (Anura: Strabomantidae, Pristimantis). Herpetologica 64: 354–367.	2	1		30.10.2000	TRUE	15.08.2008	TRUE	15.09.2008	APROX		2000-10-30	2008-08-15	2008-09-15		2846	2877	93.5671	94.5863	7.79726	7.88219
508	ECUADOR	MAINLAND	256370	Pristimantis	607	Pristimantis andinognomus	2008	PT	40	0	NO	AFTER	18.02.2001	TRUE	15.08.2008	TRUE	SEP 2008	APROX	Lehr, E., and L. A. Coloma. 2008. A minute new Ecuadorian Andean frog (Anura: Strabomantidae, Pristimantis). Herpetologica 64: 354–367.	2	1		18.02.2001	TRUE	15.08.2008	TRUE	15.09.2008	APROX		2001-02-18	2008-08-15	2008-09-15		2735	2766	89.9178	90.937	7.49315	7.57808
509	ECUADOR	MAINLAND	256370	Pristimantis	607	Pristimantis aquilonaris	2007	HT	15	0	NO	AFTER	25.04.2003	TRUE	02.07.2007	TRUE	DEC 2008	APROX	Lehr, E., C. Aguilar, K. Siu-Ting, and J. C. Jordán. 2007. Three new species of Pristimantis (Anura: Leptodactylidae) from the Cordillera de Huancabamba in northern Peru. Herpetologica 63: 519–536.	4	0		25.04.2003	TRUE	02.07.2007	TRUE	15.12.2008	APROX		2003-04-25	2007-07-02	2008-12-15		1529	2061	50.2685	67.7589	4.18904	5.64658
510	ECUADOR	MAINLAND	256370	Pristimantis	607	Pristimantis aquilonaris	2007	PT	15	0	NO	AFTER	24-28.04.2003	APROX	02.07.2007	TRUE	DEC 2008	APROX	Lehr, E., C. Aguilar, K. Siu-Ting, and J. C. Jordán. 2007. Three new species of Pristimantis (Anura: Leptodactylidae) from the Cordillera de Huancabamba in northern Peru. Herpetologica 63: 519–536.	4	0		26.04.2003	APROX	02.07.2007	TRUE	15.12.2008	APROX		2003-04-26	2007-07-02	2008-12-15		1528	2060	50.2356	67.726	4.1863	5.64384
511	ECUADOR	MAINLAND	256370	Pristimantis	607	Pristimantis aquilonaris	2007	PT	15	0	NO	AFTER	22.07.2004	TRUE	02.07.2007	TRUE	DEC 2008	APROX	Lehr, E., C. Aguilar, K. Siu-Ting, and J. C. Jordán. 2007. Three new species of Pristimantis (Anura: Leptodactylidae) from the Cordillera de Huancabamba in northern Peru. Herpetologica 63: 519–536.	4	0		22.07.2004	TRUE	02.07.2007	TRUE	15.12.2008	APROX		2004-07-22	2007-07-02	2008-12-15		1075	1607	35.3425	52.8329	2.94521	4.40274
512	ECUADOR	MAINLAND	256370	Pristimantis	607	Pristimantis aquilonaris	2007	PT	15	0	NO	AFTER	26.07.2004	TRUE	02.07.2007	TRUE	DEC 2008	APROX	Lehr, E., C. Aguilar, K. Siu-Ting, and J. C. Jordán. 2007. Three new species of Pristimantis (Anura: Leptodactylidae) from the Cordillera de Huancabamba in northern Peru. Herpetologica 63: 519–536.	4	0		26.07.2004	TRUE	02.07.2007	TRUE	15.12.2008	APROX		2004-07-26	2007-07-02	2008-12-15		1071	1603	35.211	52.7014	2.93425	4.39178
513	ECUADOR	MAINLAND	256370	Pristimantis	607	Pristimantis caeruleonotus	2007	HT	14	0	NO	AFTER	19.07.2004	TRUE	02.07.2007	TRUE	DEC 2008	APROX	Lehr, E., C. Aguilar, K. Siu-Ting, and J. C. Jordán. 2007. Three new species of Pristimantis (Anura: Leptodactylidae) from the Cordillera de Huancabamba in northern Peru. Herpetologica 63: 519–536.	4	0		19.07.2004	TRUE	02.07.2007	TRUE	15.12.2008	APROX		2004-07-19	2007-07-02	2008-12-15		1078	1610	35.4411	52.9315	2.95342	4.41096
514	ECUADOR	MAINLAND	256370	Pristimantis	607	Pristimantis caeruleonotus	2007	PT	14	0	NO	AFTER	20.07.2004	TRUE	02.07.2007	TRUE	DEC 2008	APROX	Lehr, E., C. Aguilar, K. Siu-Ting, and J. C. Jordán. 2007. Three new species of Pristimantis (Anura: Leptodactylidae) from the Cordillera de Huancabamba in northern Peru. Herpetologica 63: 519–536.	4	0		20.07.2004	TRUE	02.07.2007	TRUE	15.12.2008	APROX		2004-07-20	2007-07-02	2008-12-15		1077	1609	35.4082	52.8986	2.95068	4.40822
515	ECUADOR	MAINLAND	256370	Pristimantis	607	Pristimantis caeruleonotus	2007	PT	14	0	NO	AFTER	22.07.2004	TRUE	02.07.2007	TRUE	DEC 2008	APROX	Lehr, E., C. Aguilar, K. Siu-Ting, and J. C. Jordán. 2007. Three new species of Pristimantis (Anura: Leptodactylidae) from the Cordillera de Huancabamba in northern Peru. Herpetologica 63: 519–536.	4	0		22.07.2004	TRUE	02.07.2007	TRUE	15.12.2008	APROX		2004-07-22	2007-07-02	2008-12-15		1075	1607	35.3425	52.8329	2.94521	4.40274
516	ECUADOR	MAINLAND	256370	Pristimantis	607	Pristimantis ardyae	2013	HT	1	0	NO	AFTER	18.01.2012	TRUE	15.10.2013	TRUE	09.12.2013	TRUE	Reyes-Puig, M. M., J. P. Reyes-Puig, and M. H. Yánez-Muñoz. 2013. Ranas terrestres del género Pristimantis (Anura: Craugastoridae) de la Reserva Ecológica Río Zúñag, Tungurahua, Ecuador: Lista anotada y descripción de una especie nueva. Avances en Ciencias e Ingeníerias. Sección B. Quito 5(2): B5–B13.	3	2		18.01.2012	TRUE	15.10.2013	TRUE	09.12.2013	TRUE		2012-01-18	2013-10-15	2013-12-09		636	691	20.9096	22.7178	1.74247	1.89315
517	ECUADOR	MAINLAND	256370	Pristimantis	607	Pristimantis atillo	2019	HT	45	0	YES	DURING	19.05.2009	TRUE	15.04.2019	TRUE	01.08.2019	TRUE	Páez, N. B., and S. R. Ron. 2019. Systematics of Huicundomantis, a new subgenus of Pristimantis (Anura, Strabomantidae) with extraordinary cryptic diversity and eleven new species. ZooKeys 868: 1–112.	2	1		19.05.2009	TRUE	15.04.2019	TRUE	01.08.2019	TRUE		2009-05-19	2019-04-15	2019-08-01		3618	3726	118.948	122.499	9.91233	10.2082
518	ECUADOR	MAINLAND	256370	Pristimantis	607	Pristimantis atillo	2019	PT	45	0	YES	DURING	DEC 1991	APROX	15.04.2019	TRUE	01.08.2019	TRUE	Páez, N. B., and S. R. Ron. 2019. Systematics of Huicundomantis, a new subgenus of Pristimantis (Anura, Strabomantidae) with extraordinary cryptic diversity and eleven new species. ZooKeys 868: 1–112.	2	1		15.12.1991	APROX	15.04.2019	TRUE	01.08.2019	TRUE		1991-12-15	2019-04-15	2019-08-01		9983	10091	328.208	331.759	27.3507	27.6466
519	ECUADOR	MAINLAND	256370	Pristimantis	607	Pristimantis atillo	2019	PT	45	0	YES	DURING	JAN 1991	APROX	15.04.2019	TRUE	01.08.2019	TRUE	Páez, N. B., and S. R. Ron. 2019. Systematics of Huicundomantis, a new subgenus of Pristimantis (Anura, Strabomantidae) with extraordinary cryptic diversity and eleven new species. ZooKeys 868: 1–112.	2	1		15.01.1991	APROX	15.04.2019	TRUE	01.08.2019	TRUE		1991-01-15	2019-04-15	2019-08-01		10317	10425	339.189	342.74	28.2658	28.5616
520	ECUADOR	MAINLAND	256370	Pristimantis	607	Pristimantis atillo	2019	PT	45	0	YES	DURING	MAY 2003	APROX	15.04.2019	TRUE	01.08.2019	TRUE	Páez, N. B., and S. R. Ron. 2019. Systematics of Huicundomantis, a new subgenus of Pristimantis (Anura, Strabomantidae) with extraordinary cryptic diversity and eleven new species. ZooKeys 868: 1–112.	2	1		15.05.2003	APROX	15.04.2019	TRUE	01.08.2019	TRUE		2003-05-15	2019-04-15	2019-08-01		5814	5922	191.145	194.696	15.9288	16.2247
521	ECUADOR	MAINLAND	256370	Pristimantis	607	Pristimantis atillo	2019	PT	45	0	YES	DURING	APR 2006	APROX	15.04.2019	TRUE	01.08.2019	TRUE	Páez, N. B., and S. R. Ron. 2019. Systematics of Huicundomantis, a new subgenus of Pristimantis (Anura, Strabomantidae) with extraordinary cryptic diversity and eleven new species. ZooKeys 868: 1–112.	2	1		15.04.2006	APROX	15.04.2019	TRUE	01.08.2019	TRUE		2006-04-15	2019-04-15	2019-08-01		4748	4856	156.099	159.649	13.0082	13.3041
522	ECUADOR	MAINLAND	256370	Pristimantis	607	Pristimantis atillo	2019	PT	45	0	YES	DURING	MAY 2002	APROX	15.04.2019	TRUE	01.08.2019	TRUE	Páez, N. B., and S. R. Ron. 2019. Systematics of Huicundomantis, a new subgenus of Pristimantis (Anura, Strabomantidae) with extraordinary cryptic diversity and eleven new species. ZooKeys 868: 1–112.	2	1		15.05.2002	APROX	15.04.2019	TRUE	01.08.2019	TRUE		2002-05-15	2019-04-15	2019-08-01		6179	6287	203.145	206.696	16.9288	17.2247
523	ECUADOR	MAINLAND	256370	Pristimantis	607	Pristimantis atillo	2019	PT	45	0	YES	DURING	18.05.2009	TRUE	15.04.2019	TRUE	01.08.2019	TRUE	Páez, N. B., and S. R. Ron. 2019. Systematics of Huicundomantis, a new subgenus of Pristimantis (Anura, Strabomantidae) with extraordinary cryptic diversity and eleven new species. ZooKeys 868: 1–112.	2	1		18.05.2009	TRUE	15.04.2019	TRUE	01.08.2019	TRUE		2009-05-18	2019-04-15	2019-08-01		3619	3727	118.981	122.532	9.91507	10.211
524	ECUADOR	MAINLAND	256370	Pristimantis	607	Pristimantis atillo	2019	PT	45	0	YES	DURING	MAR 2015	APROX	15.04.2019	TRUE	01.08.2019	TRUE	Páez, N. B., and S. R. Ron. 2019. Systematics of Huicundomantis, a new subgenus of Pristimantis (Anura, Strabomantidae) with extraordinary cryptic diversity and eleven new species. ZooKeys 868: 1–112.	2	1		15.03.2015	APROX	15.04.2019	TRUE	01.08.2019	TRUE		2015-03-15	2019-04-15	2019-08-01		1492	1600	49.0521	52.6027	4.08767	4.38356
525	ECUADOR	MAINLAND	256370	Pristimantis	607	Pristimantis chomskyi	2019	HT	12	0	YES	DURING	27.09.2009	TRUE	15.04.2019	TRUE	01.08.2019	TRUE	Páez, N. B., and S. R. Ron. 2019. Systematics of Huicundomantis, a new subgenus of Pristimantis (Anura, Strabomantidae) with extraordinary cryptic diversity and eleven new species. ZooKeys 868: 1–112.	2	1		27.09.2009	TRUE	15.04.2019	TRUE	01.08.2019	TRUE		2009-09-27	2019-04-15	2019-08-01		3487	3595	114.641	118.192	9.55342	9.84932
526	ECUADOR	MAINLAND	256370	Pristimantis	607	Pristimantis gloria	2019	HT	60	0	YES	DURING	01.05.2014	TRUE	15.04.2019	TRUE	01.08.2019	TRUE	Páez, N. B., and S. R. Ron. 2019. Systematics of Huicundomantis, a new subgenus of Pristimantis (Anura, Strabomantidae) with extraordinary cryptic diversity and eleven new species. ZooKeys 868: 1–112.	2	1		01.05.2014	TRUE	15.04.2019	TRUE	01.08.2019	TRUE		2014-05-01	2019-04-15	2019-08-01		1810	1918	59.5068	63.0575	4.9589	5.25479
527	ECUADOR	MAINLAND	256370	Pristimantis	607	Pristimantis gloria	2019	PT	60	0	YES	DURING	25.07.1989	TRUE	15.04.2019	TRUE	01.08.2019	TRUE	Páez, N. B., and S. R. Ron. 2019. Systematics of Huicundomantis, a new subgenus of Pristimantis (Anura, Strabomantidae) with extraordinary cryptic diversity and eleven new species. ZooKeys 868: 1–112.	2	1		25.07.1989	TRUE	15.04.2019	TRUE	01.08.2019	TRUE		1989-07-25	2019-04-15	2019-08-01		10856	10964	356.91	360.46	29.7425	30.0384
528	ECUADOR	MAINLAND	256370	Pristimantis	607	Pristimantis gloria	2019	PT	60	0	YES	DURING	27.11.1992	TRUE	15.04.2019	TRUE	01.08.2019	TRUE	Páez, N. B., and S. R. Ron. 2019. Systematics of Huicundomantis, a new subgenus of Pristimantis (Anura, Strabomantidae) with extraordinary cryptic diversity and eleven new species. ZooKeys 868: 1–112.	2	1		27.11.1992	TRUE	15.04.2019	TRUE	01.08.2019	TRUE		1992-11-27	2019-04-15	2019-08-01		9635	9743	316.767	320.318	26.3973	26.6932
529	ECUADOR	MAINLAND	256370	Pristimantis	607	Pristimantis gloria	2019	PT	60	0	YES	DURING	SEP 2001	APROX	15.04.2019	TRUE	01.08.2019	TRUE	Páez, N. B., and S. R. Ron. 2019. Systematics of Huicundomantis, a new subgenus of Pristimantis (Anura, Strabomantidae) with extraordinary cryptic diversity and eleven new species. ZooKeys 868: 1–112.	2	1		15.09.2001	APROX	15.04.2019	TRUE	01.08.2019	TRUE		2001-09-15	2019-04-15	2019-08-01		6421	6529	211.101	214.652	17.5918	17.8877
530	ECUADOR	MAINLAND	256370	Pristimantis	607	Pristimantis gloria	2019	PT	60	0	YES	DURING	28.08.2009	TRUE	15.04.2019	TRUE	01.08.2019	TRUE	Páez, N. B., and S. R. Ron. 2019. Systematics of Huicundomantis, a new subgenus of Pristimantis (Anura, Strabomantidae) with extraordinary cryptic diversity and eleven new species. ZooKeys 868: 1–112.	2	1		28.08.2009	TRUE	15.04.2019	TRUE	01.08.2019	TRUE		2009-08-28	2019-04-15	2019-08-01		3517	3625	115.627	119.178	9.63562	9.93151
531	ECUADOR	MAINLAND	256370	Pristimantis	607	Pristimantis gloria	2019	PT	60	0	YES	DURING	06.12.2013	TRUE	15.04.2019	TRUE	01.08.2019	TRUE	Páez, N. B., and S. R. Ron. 2019. Systematics of Huicundomantis, a new subgenus of Pristimantis (Anura, Strabomantidae) with extraordinary cryptic diversity and eleven new species. ZooKeys 868: 1–112.	2	1		06.12.2013	TRUE	15.04.2019	TRUE	01.08.2019	TRUE		2013-12-06	2019-04-15	2019-08-01		1956	2064	64.3068	67.8575	5.3589	5.65479
532	ECUADOR	MAINLAND	256370	Pristimantis	607	Pristimantis gloria	2019	PT	60	0	YES	DURING	13.12.2015	TRUE	15.04.2019	TRUE	01.08.2019	TRUE	Páez, N. B., and S. R. Ron. 2019. Systematics of Huicundomantis, a new subgenus of Pristimantis (Anura, Strabomantidae) with extraordinary cryptic diversity and eleven new species. ZooKeys 868: 1–112.	2	1		13.12.2015	TRUE	15.04.2019	TRUE	01.08.2019	TRUE		2015-12-13	2019-04-15	2019-08-01		1219	1327	40.0767	43.6274	3.33973	3.63562
533	ECUADOR	MAINLAND	256370	Pristimantis	607	Pristimantis gloria	2019	PT	60	0	YES	DURING	01.12.1991	TRUE	15.04.2019	TRUE	01.08.2019	TRUE	Páez, N. B., and S. R. Ron. 2019. Systematics of Huicundomantis, a new subgenus of Pristimantis (Anura, Strabomantidae) with extraordinary cryptic diversity and eleven new species. ZooKeys 868: 1–112.	2	1		01.12.1991	TRUE	15.04.2019	TRUE	01.08.2019	TRUE		1991-12-01	2019-04-15	2019-08-01		9997	10105	328.668	332.219	27.389	27.6849
534	ECUADOR	MAINLAND	256370	Pristimantis	607	Pristimantis gloria	2019	PT	60	0	YES	DURING	20.04.1990	TRUE	15.04.2019	TRUE	01.08.2019	TRUE	Páez, N. B., and S. R. Ron. 2019. Systematics of Huicundomantis, a new subgenus of Pristimantis (Anura, Strabomantidae) with extraordinary cryptic diversity and eleven new species. ZooKeys 868: 1–112.	2	1		20.04.1990	TRUE	15.04.2019	TRUE	01.08.2019	TRUE		1990-04-20	2019-04-15	2019-08-01		10587	10695	348.066	351.616	29.0055	29.3014
535	ECUADOR	MAINLAND	256370	Pristimantis	607	Pristimantis gloria	2019	PT	60	0	YES	DURING	29.04.1990	TRUE	15.04.2019	TRUE	01.08.2019	TRUE	Páez, N. B., and S. R. Ron. 2019. Systematics of Huicundomantis, a new subgenus of Pristimantis (Anura, Strabomantidae) with extraordinary cryptic diversity and eleven new species. ZooKeys 868: 1–112.	2	1		29.04.1990	TRUE	15.04.2019	TRUE	01.08.2019	TRUE		1990-04-29	2019-04-15	2019-08-01		10578	10686	347.77	351.321	28.9808	29.2767
536	ECUADOR	MAINLAND	256370	Pristimantis	607	Pristimantis gloria	2019	PT	60	0	YES	DURING	OCT 2013	APROX	15.04.2019	TRUE	01.08.2019	TRUE	Páez, N. B., and S. R. Ron. 2019. Systematics of Huicundomantis, a new subgenus of Pristimantis (Anura, Strabomantidae) with extraordinary cryptic diversity and eleven new species. ZooKeys 868: 1–112.	2	1		15.10.2013	APROX	15.04.2019	TRUE	01.08.2019	TRUE		2013-10-15	2019-04-15	2019-08-01		2008	2116	66.0164	69.5671	5.50137	5.79726
537	ECUADOR	MAINLAND	256370	Pristimantis	607	Pristimantis gloria	2019	PT	60	0	YES	DURING	MAR 2003	APROX	15.04.2019	TRUE	01.08.2019	TRUE	Páez, N. B., and S. R. Ron. 2019. Systematics of Huicundomantis, a new subgenus of Pristimantis (Anura, Strabomantidae) with extraordinary cryptic diversity and eleven new species. ZooKeys 868: 1–112.	2	1		15.03.2003	APROX	15.04.2019	TRUE	01.08.2019	TRUE		2003-03-15	2019-04-15	2019-08-01		5875	5983	193.151	196.701	16.0959	16.3918
538	ECUADOR	MAINLAND	256370	Pristimantis	607	Pristimantis gloria	2019	PT	60	0	YES	DURING	14.09.2001	TRUE	15.04.2019	TRUE	01.08.2019	TRUE	Páez, N. B., and S. R. Ron. 2019. Systematics of Huicundomantis, a new subgenus of Pristimantis (Anura, Strabomantidae) with extraordinary cryptic diversity and eleven new species. ZooKeys 868: 1–112.	2	1		14.09.2001	TRUE	15.04.2019	TRUE	01.08.2019	TRUE		2001-09-14	2019-04-15	2019-08-01		6422	6530	211.134	214.685	17.5945	17.8904
539	ECUADOR	MAINLAND	256370	Pristimantis	607	Pristimantis gloria	2019	PT	60	0	YES	DURING	10.04.2003	TRUE	15.04.2019	TRUE	01.08.2019	TRUE	Páez, N. B., and S. R. Ron. 2019. Systematics of Huicundomantis, a new subgenus of Pristimantis (Anura, Strabomantidae) with extraordinary cryptic diversity and eleven new species. ZooKeys 868: 1–112.	2	1		10.04.2003	TRUE	15.04.2019	TRUE	01.08.2019	TRUE		2003-04-10	2019-04-15	2019-08-01		5849	5957	192.296	195.847	16.0247	16.3205
540	ECUADOR	MAINLAND	256370	Pristimantis	607	Pristimantis gloria	2019	PT	60	0	YES	DURING	10.08.2003	TRUE	15.04.2019	TRUE	01.08.2019	TRUE	Páez, N. B., and S. R. Ron. 2019. Systematics of Huicundomantis, a new subgenus of Pristimantis (Anura, Strabomantidae) with extraordinary cryptic diversity and eleven new species. ZooKeys 868: 1–112.	2	1		10.08.2003	TRUE	15.04.2019	TRUE	01.08.2019	TRUE		2003-08-10	2019-04-15	2019-08-01		5727	5835	188.285	191.836	15.6904	15.9863
541	ECUADOR	MAINLAND	256370	Pristimantis	607	Pristimantis gloria	2019	PT	60	0	YES	DURING	02.11.2000	TRUE	15.04.2019	TRUE	01.08.2019	TRUE	Páez, N. B., and S. R. Ron. 2019. Systematics of Huicundomantis, a new subgenus of Pristimantis (Anura, Strabomantidae) with extraordinary cryptic diversity and eleven new species. ZooKeys 868: 1–112.	2	1		02.11.2000	TRUE	15.04.2019	TRUE	01.08.2019	TRUE		2000-11-02	2019-04-15	2019-08-01		6738	6846	221.523	225.074	18.4603	18.7562
542	ECUADOR	MAINLAND	256370	Pristimantis	607	Pristimantis gloria	2019	PT	60	0	YES	DURING	17.06.2008	TRUE	15.04.2019	TRUE	01.08.2019	TRUE	Páez, N. B., and S. R. Ron. 2019. Systematics of Huicundomantis, a new subgenus of Pristimantis (Anura, Strabomantidae) with extraordinary cryptic diversity and eleven new species. ZooKeys 868: 1–112.	2	1		17.06.2008	TRUE	15.04.2019	TRUE	01.08.2019	TRUE		2008-06-17	2019-04-15	2019-08-01		3954	4062	129.995	133.545	10.8329	11.1288
543	ECUADOR	MAINLAND	256370	Pristimantis	607	Pristimantis jimenezi	2019	HT	25	0	YES	DURING	21.08.2009	TRUE	15.04.2019	TRUE	01.08.2019	TRUE	Páez, N. B., and S. R. Ron. 2019. Systematics of Huicundomantis, a new subgenus of Pristimantis (Anura, Strabomantidae) with extraordinary cryptic diversity and eleven new species. ZooKeys 868: 1–112.	2	1		21.08.2009	TRUE	15.04.2019	TRUE	01.08.2019	TRUE		2009-08-21	2019-04-15	2019-08-01		3524	3632	115.858	119.408	9.65479	9.95068
544	ECUADOR	MAINLAND	256370	Pristimantis	607	Pristimantis jimenezi	2019	PT	25	0	YES	DURING	24.08.2009	TRUE	15.04.2019	TRUE	01.08.2019	TRUE	Páez, N. B., and S. R. Ron. 2019. Systematics of Huicundomantis, a new subgenus of Pristimantis (Anura, Strabomantidae) with extraordinary cryptic diversity and eleven new species. ZooKeys 868: 1–112.	2	1		24.08.2009	TRUE	15.04.2019	TRUE	01.08.2019	TRUE		2009-08-24	2019-04-15	2019-08-01		3521	3629	115.759	119.31	9.64658	9.94247
545	ECUADOR	MAINLAND	256370	Pristimantis	607	Pristimantis jimenezi	2019	PT	25	0	YES	DURING	16.01.2010	TRUE	15.04.2019	TRUE	01.08.2019	TRUE	Páez, N. B., and S. R. Ron. 2019. Systematics of Huicundomantis, a new subgenus of Pristimantis (Anura, Strabomantidae) with extraordinary cryptic diversity and eleven new species. ZooKeys 868: 1–112.	2	1		16.01.2010	TRUE	15.04.2019	TRUE	01.08.2019	TRUE		2010-01-16	2019-04-15	2019-08-01		3376	3484	110.992	114.542	9.24932	9.54521
546	ECUADOR	MAINLAND	256370	Pristimantis	607	Pristimantis jimenezi	2019	PT	25	0	YES	DURING	20.01.2010	TRUE	15.04.2019	TRUE	01.08.2019	TRUE	Páez, N. B., and S. R. Ron. 2019. Systematics of Huicundomantis, a new subgenus of Pristimantis (Anura, Strabomantidae) with extraordinary cryptic diversity and eleven new species. ZooKeys 868: 1–112.	2	1		20.01.2010	TRUE	15.04.2019	TRUE	01.08.2019	TRUE		2010-01-20	2019-04-15	2019-08-01		3372	3480	110.86	114.411	9.23836	9.53425
547	ECUADOR	MAINLAND	256370	Pristimantis	607	Pristimantis lutzae	2019	HT	33	0	YES	DURING	SEP 2007	APROX	15.04.2019	TRUE	01.08.2019	TRUE	Páez, N. B., and S. R. Ron. 2019. Systematics of Huicundomantis, a new subgenus of Pristimantis (Anura, Strabomantidae) with extraordinary cryptic diversity and eleven new species. ZooKeys 868: 1–112.	2	1		15.09.2007	APROX	15.04.2019	TRUE	01.08.2019	TRUE		2007-09-15	2019-04-15	2019-08-01		4230	4338	139.068	142.619	11.589	11.8849
548	ECUADOR	MAINLAND	256370	Pristimantis	607	Pristimantis lutzae	2019	PT	33	0	YES	DURING	DEC 2006	APROX	15.04.2019	TRUE	01.08.2019	TRUE	Páez, N. B., and S. R. Ron. 2019. Systematics of Huicundomantis, a new subgenus of Pristimantis (Anura, Strabomantidae) with extraordinary cryptic diversity and eleven new species. ZooKeys 868: 1–112.	2	1		15.12.2006	APROX	15.04.2019	TRUE	01.08.2019	TRUE		2006-12-15	2019-04-15	2019-08-01		4504	4612	148.077	151.627	12.3397	12.6356
549	ECUADOR	MAINLAND	256370	Pristimantis	607	Pristimantis lutzae	2019	PT	33	0	YES	DURING	MAR 2011	APROX	15.04.2019	TRUE	01.08.2019	TRUE	Páez, N. B., and S. R. Ron. 2019. Systematics of Huicundomantis, a new subgenus of Pristimantis (Anura, Strabomantidae) with extraordinary cryptic diversity and eleven new species. ZooKeys 868: 1–112.	2	1		15.03.2011	APROX	15.04.2019	TRUE	01.08.2019	TRUE		2011-03-15	2019-04-15	2019-08-01		2953	3061	97.0849	100.636	8.09041	8.3863
550	ECUADOR	MAINLAND	256370	Pristimantis	607	Pristimantis lutzae	2019	PT	33	0	YES	DURING	JUL 2011	APROX	15.04.2019	TRUE	01.08.2019	TRUE	Páez, N. B., and S. R. Ron. 2019. Systematics of Huicundomantis, a new subgenus of Pristimantis (Anura, Strabomantidae) with extraordinary cryptic diversity and eleven new species. ZooKeys 868: 1–112.	2	1		15.07.2011	APROX	15.04.2019	TRUE	01.08.2019	TRUE		2011-07-15	2019-04-15	2019-08-01		2831	2939	93.074	96.6247	7.75616	8.05205
551	ECUADOR	MAINLAND	256370	Pristimantis	607	Pristimantis lutzae	2019	PT	33	0	YES	DURING	FEB 2004	APROX	15.04.2019	TRUE	01.08.2019	TRUE	Páez, N. B., and S. R. Ron. 2019. Systematics of Huicundomantis, a new subgenus of Pristimantis (Anura, Strabomantidae) with extraordinary cryptic diversity and eleven new species. ZooKeys 868: 1–112.	2	1		14.02.2004	APROX	15.04.2019	TRUE	01.08.2019	TRUE		2004-02-14	2019-04-15	2019-08-01		5539	5647	182.104	185.655	15.1753	15.4712
552	ECUADOR	MAINLAND	256370	Pristimantis	607	Pristimantis lutzae	2019	PT	33	0	YES	DURING	DEC 2009	APROX	15.04.2019	TRUE	01.08.2019	TRUE	Páez, N. B., and S. R. Ron. 2019. Systematics of Huicundomantis, a new subgenus of Pristimantis (Anura, Strabomantidae) with extraordinary cryptic diversity and eleven new species. ZooKeys 868: 1–112.	2	1		15.12.2009	APROX	15.04.2019	TRUE	01.08.2019	TRUE		2009-12-15	2019-04-15	2019-08-01		3408	3516	112.044	115.595	9.33699	9.63288
553	ECUADOR	MAINLAND	256370	Pristimantis	607	Pristimantis lutzae	2019	PT	33	0	YES	DURING	JUL 2013	APROX	15.04.2019	TRUE	01.08.2019	TRUE	Páez, N. B., and S. R. Ron. 2019. Systematics of Huicundomantis, a new subgenus of Pristimantis (Anura, Strabomantidae) with extraordinary cryptic diversity and eleven new species. ZooKeys 868: 1–112.	2	1		15.07.2013	APROX	15.04.2019	TRUE	01.08.2019	TRUE		2013-07-15	2019-04-15	2019-08-01		2100	2208	69.0411	72.5918	5.75342	6.04932
554	ECUADOR	MAINLAND	256370	Pristimantis	607	Pristimantis multicolor	2019	HT	60	0	YES	DURING	10.12.2009	TRUE	15.04.2019	TRUE	01.08.2019	TRUE	Páez, N. B., and S. R. Ron. 2019. Systematics of Huicundomantis, a new subgenus of Pristimantis (Anura, Strabomantidae) with extraordinary cryptic diversity and eleven new species. ZooKeys 868: 1–112.	2	1		10.12.2009	TRUE	15.04.2019	TRUE	01.08.2019	TRUE		2009-12-10	2019-04-15	2019-08-01		3413	3521	112.208	115.759	9.35068	9.64658
555	ECUADOR	MAINLAND	256370	Pristimantis	607	Pristimantis multicolor	2019	PT	60	0	YES	DURING	12.10.2009	TRUE	15.04.2019	TRUE	01.08.2019	TRUE	Páez, N. B., and S. R. Ron. 2019. Systematics of Huicundomantis, a new subgenus of Pristimantis (Anura, Strabomantidae) with extraordinary cryptic diversity and eleven new species. ZooKeys 868: 1–112.	2	1		12.10.2009	TRUE	15.04.2019	TRUE	01.08.2019	TRUE		2009-10-12	2019-04-15	2019-08-01		3472	3580	114.148	117.699	9.51233	9.80822
556	ECUADOR	MAINLAND	256370	Pristimantis	607	Pristimantis multicolor	2019	PT	60	0	YES	DURING	21.04-02.05.2015	APROX	15.04.2019	TRUE	01.08.2019	TRUE	Páez, N. B., and S. R. Ron. 2019. Systematics of Huicundomantis, a new subgenus of Pristimantis (Anura, Strabomantidae) with extraordinary cryptic diversity and eleven new species. ZooKeys 868: 1–112.	2	1		28.04.2015	APROX	15.04.2019	TRUE	01.08.2019	TRUE		2015-04-28	2019-04-15	2019-08-01		1448	1556	47.6055	51.1562	3.96712	4.26301
557	ECUADOR	MAINLAND	256370	Pristimantis	607	Pristimantis nangaritza	2019	HT	18	0	YES	DURING	18.04.2009	TRUE	15.04.2019	TRUE	01.08.2019	TRUE	Páez, N. B., and S. R. Ron. 2019. Systematics of Huicundomantis, a new subgenus of Pristimantis (Anura, Strabomantidae) with extraordinary cryptic diversity and eleven new species. ZooKeys 868: 1–112.	2	1		18.04.2009	TRUE	15.04.2019	TRUE	01.08.2019	TRUE		2009-04-18	2019-04-15	2019-08-01		3649	3757	119.967	123.518	9.99726	10.2932
558	ECUADOR	MAINLAND	256370	Pristimantis	607	Pristimantis nangaritza	2019	PT	18	0	YES	DURING	APR 2009	APROX	15.04.2019	TRUE	01.08.2019	TRUE	Páez, N. B., and S. R. Ron. 2019. Systematics of Huicundomantis, a new subgenus of Pristimantis (Anura, Strabomantidae) with extraordinary cryptic diversity and eleven new species. ZooKeys 868: 1–112.	2	1		15.04.2009	APROX	15.04.2019	TRUE	01.08.2019	TRUE		2009-04-15	2019-04-15	2019-08-01		3652	3760	120.066	123.616	10.0055	10.3014
559	ECUADOR	MAINLAND	256370	Pristimantis	607	Pristimantis teslai	2019	HT	5	0	YES	DURING	11.11.2009	TRUE	15.04.2019	TRUE	01.08.2019	TRUE	Páez, N. B., and S. R. Ron. 2019. Systematics of Huicundomantis, a new subgenus of Pristimantis (Anura, Strabomantidae) with extraordinary cryptic diversity and eleven new species. ZooKeys 868: 1–112.	2	1		11.11.2009	TRUE	15.04.2019	TRUE	01.08.2019	TRUE		2009-11-11	2019-04-15	2019-08-01		3442	3550	113.162	116.712	9.43014	9.72603
560	ECUADOR	MAINLAND	256370	Pristimantis	607	Pristimantis teslai	2019	PT	5	0	YES	DURING	NOV 2009	APROX	15.04.2019	TRUE	01.08.2019	TRUE	Páez, N. B., and S. R. Ron. 2019. Systematics of Huicundomantis, a new subgenus of Pristimantis (Anura, Strabomantidae) with extraordinary cryptic diversity and eleven new species. ZooKeys 868: 1–112.	2	1		15.11.2009	APROX	15.04.2019	TRUE	01.08.2019	TRUE		2009-11-15	2019-04-15	2019-08-01		3438	3546	113.03	116.581	9.41918	9.71507
561	ECUADOR	MAINLAND	256370	Pristimantis	607	Pristimantis torresi	2019	HT	47	0	YES	DURING	21.02.2010	TRUE	15.04.2019	TRUE	01.08.2019	TRUE	Páez, N. B., and S. R. Ron. 2019. Systematics of Huicundomantis, a new subgenus of Pristimantis (Anura, Strabomantidae) with extraordinary cryptic diversity and eleven new species. ZooKeys 868: 1–112.	2	1		21.02.2010	TRUE	15.04.2019	TRUE	01.08.2019	TRUE		2010-02-21	2019-04-15	2019-08-01		3340	3448	109.808	113.359	9.15068	9.44658
562	ECUADOR	MAINLAND	256370	Pristimantis	607	Pristimantis torresi	2019	PT	47	0	YES	DURING	03.11.2009	TRUE	15.04.2019	TRUE	01.08.2019	TRUE	Páez, N. B., and S. R. Ron. 2019. Systematics of Huicundomantis, a new subgenus of Pristimantis (Anura, Strabomantidae) with extraordinary cryptic diversity and eleven new species. ZooKeys 868: 1–112.	2	1		03.11.2009	TRUE	15.04.2019	TRUE	01.08.2019	TRUE		2009-11-03	2019-04-15	2019-08-01		3450	3558	113.425	116.975	9.45205	9.74795
563	ECUADOR	MAINLAND	256370	Pristimantis	607	Pristimantis torresi	2019	PT	47	0	YES	DURING	27.02.2010	TRUE	15.04.2019	TRUE	01.08.2019	TRUE	Páez, N. B., and S. R. Ron. 2019. Systematics of Huicundomantis, a new subgenus of Pristimantis (Anura, Strabomantidae) with extraordinary cryptic diversity and eleven new species. ZooKeys 868: 1–112.	2	1		27.02.2010	TRUE	15.04.2019	TRUE	01.08.2019	TRUE		2010-02-27	2019-04-15	2019-08-01		3334	3442	109.611	113.162	9.13425	9.43014
564	ECUADOR	MAINLAND	256370	Pristimantis	607	Pristimantis torresi	2019	PT	47	0	YES	DURING	AUG 2016	APROX	15.04.2019	TRUE	01.08.2019	TRUE	Páez, N. B., and S. R. Ron. 2019. Systematics of Huicundomantis, a new subgenus of Pristimantis (Anura, Strabomantidae) with extraordinary cryptic diversity and eleven new species. ZooKeys 868: 1–112.	2	1		15.08.2016	APROX	15.04.2019	TRUE	01.08.2019	TRUE		2016-08-15	2019-04-15	2019-08-01		973	1081	31.989	35.5397	2.66575	2.96164
565	ECUADOR	MAINLAND	256370	Pristimantis	607	Pristimantis torresi	2019	PT	47	0	YES	DURING	NOV 2016	APROX	15.04.2019	TRUE	01.08.2019	TRUE	Páez, N. B., and S. R. Ron. 2019. Systematics of Huicundomantis, a new subgenus of Pristimantis (Anura, Strabomantidae) with extraordinary cryptic diversity and eleven new species. ZooKeys 868: 1–112.	2	1		15.11.2016	APROX	15.04.2019	TRUE	01.08.2019	TRUE		2016-11-15	2019-04-15	2019-08-01		881	989	28.9644	32.5151	2.4137	2.70959
566	ECUADOR	MAINLAND	256370	Pristimantis	607	Pristimantis totoroi	2019	HT	42	0	YES	DURING	14.12.2001	TRUE	15.04.2019	TRUE	01.08.2019	TRUE	Páez, N. B., and S. R. Ron. 2019. Systematics of Huicundomantis, a new subgenus of Pristimantis (Anura, Strabomantidae) with extraordinary cryptic diversity and eleven new species. ZooKeys 868: 1–112.	2	1		14.12.2001	TRUE	15.04.2019	TRUE	01.08.2019	TRUE		2001-12-14	2019-04-15	2019-08-01		6331	6439	208.142	211.693	17.3452	17.6411
567	ECUADOR	MAINLAND	256370	Pristimantis	607	Pristimantis totoroi	2019	PT	42	0	YES	DURING	DEC 1987	APROX	15.04.2019	TRUE	01.08.2019	TRUE	Páez, N. B., and S. R. Ron. 2019. Systematics of Huicundomantis, a new subgenus of Pristimantis (Anura, Strabomantidae) with extraordinary cryptic diversity and eleven new species. ZooKeys 868: 1–112.	2	1		15.12.1987	APROX	15.04.2019	TRUE	01.08.2019	TRUE		1987-12-15	2019-04-15	2019-08-01		11444	11552	376.241	379.792	31.3534	31.6493
568	ECUADOR	MAINLAND	256370	Pristimantis	607	Pristimantis totoroi	2019	PT	42	0	YES	DURING	DEC 2000	APROX	15.04.2019	TRUE	01.08.2019	TRUE	Páez, N. B., and S. R. Ron. 2019. Systematics of Huicundomantis, a new subgenus of Pristimantis (Anura, Strabomantidae) with extraordinary cryptic diversity and eleven new species. ZooKeys 868: 1–112.	2	1		15.12.2000	APROX	15.04.2019	TRUE	01.08.2019	TRUE		2000-12-15	2019-04-15	2019-08-01		6695	6803	220.11	223.66	18.3425	18.6384
569	ECUADOR	MAINLAND	256370	Pristimantis	607	Pristimantis totoroi	2019	PT	42	0	YES	DURING	JAN 2001	APROX	15.04.2019	TRUE	01.08.2019	TRUE	Páez, N. B., and S. R. Ron. 2019. Systematics of Huicundomantis, a new subgenus of Pristimantis (Anura, Strabomantidae) with extraordinary cryptic diversity and eleven new species. ZooKeys 868: 1–112.	2	1		15.01.2001	APROX	15.04.2019	TRUE	01.08.2019	TRUE		2001-01-15	2019-04-15	2019-08-01		6664	6772	219.09	222.641	18.2575	18.5534
570	ECUADOR	MAINLAND	256370	Pristimantis	607	Pristimantis totoroi	2019	PT	42	0	YES	DURING	OCT 2000	APROX	15.04.2019	TRUE	01.08.2019	TRUE	Páez, N. B., and S. R. Ron. 2019. Systematics of Huicundomantis, a new subgenus of Pristimantis (Anura, Strabomantidae) with extraordinary cryptic diversity and eleven new species. ZooKeys 868: 1–112.	2	1		15.10.2000	APROX	15.04.2019	TRUE	01.08.2019	TRUE		2000-10-15	2019-04-15	2019-08-01		6756	6864	222.115	225.666	18.5096	18.8055
571	ECUADOR	MAINLAND	256370	Pristimantis	607	Pristimantis totoroi	2019	PT	42	0	YES	DURING	AUG 2001	APROX	15.04.2019	TRUE	01.08.2019	TRUE	Páez, N. B., and S. R. Ron. 2019. Systematics of Huicundomantis, a new subgenus of Pristimantis (Anura, Strabomantidae) with extraordinary cryptic diversity and eleven new species. ZooKeys 868: 1–112.	2	1		15.08.2001	APROX	15.04.2019	TRUE	01.08.2019	TRUE		2001-08-15	2019-04-15	2019-08-01		6452	6560	212.121	215.671	17.6767	17.9726
572	ECUADOR	MAINLAND	256370	Pristimantis	607	Pristimantis totoroi	2019	PT	42	0	YES	DURING	DEC 2001	APROX	15.04.2019	TRUE	01.08.2019	TRUE	Páez, N. B., and S. R. Ron. 2019. Systematics of Huicundomantis, a new subgenus of Pristimantis (Anura, Strabomantidae) with extraordinary cryptic diversity and eleven new species. ZooKeys 868: 1–112.	2	1		15.12.2001	APROX	15.04.2019	TRUE	01.08.2019	TRUE		2001-12-15	2019-04-15	2019-08-01		6330	6438	208.11	211.66	17.3425	17.6384
573	ECUADOR	MAINLAND	256370	Pristimantis	607	Pristimantis totoroi	2019	PT	42	0	YES	DURING	JUL 2002	APROX	15.04.2019	TRUE	01.08.2019	TRUE	Páez, N. B., and S. R. Ron. 2019. Systematics of Huicundomantis, a new subgenus of Pristimantis (Anura, Strabomantidae) with extraordinary cryptic diversity and eleven new species. ZooKeys 868: 1–112.	2	1		15.07.2002	APROX	15.04.2019	TRUE	01.08.2019	TRUE		2002-07-15	2019-04-15	2019-08-01		6118	6226	201.14	204.69	16.7616	17.0575
574	ECUADOR	MAINLAND	256370	Pristimantis	607	Pristimantis totoroi	2019	PT	42	0	YES	DURING	NOV 2002	APROX	15.04.2019	TRUE	01.08.2019	TRUE	Páez, N. B., and S. R. Ron. 2019. Systematics of Huicundomantis, a new subgenus of Pristimantis (Anura, Strabomantidae) with extraordinary cryptic diversity and eleven new species. ZooKeys 868: 1–112.	2	1		15.11.2002	APROX	15.04.2019	TRUE	01.08.2019	TRUE		2002-11-15	2019-04-15	2019-08-01		5995	6103	197.096	200.647	16.4247	16.7205
575	ECUADOR	MAINLAND	256370	Pristimantis	607	Pristimantis totoroi	2019	PT	42	0	YES	DURING	NOV 2014	APROX	15.04.2019	TRUE	01.08.2019	TRUE	Páez, N. B., and S. R. Ron. 2019. Systematics of Huicundomantis, a new subgenus of Pristimantis (Anura, Strabomantidae) with extraordinary cryptic diversity and eleven new species. ZooKeys 868: 1–112.	2	1		15.11.2014	APROX	15.04.2019	TRUE	01.08.2019	TRUE		2014-11-15	2019-04-15	2019-08-01		1612	1720	52.9973	56.5479	4.41644	4.71233
576	ECUADOR	MAINLAND	256370	Pristimantis	607	Pristimantis totoroi	2019	PT	42	0	YES	DURING	DEC 1984	APROX	15.04.2019	TRUE	01.08.2019	TRUE	Páez, N. B., and S. R. Ron. 2019. Systematics of Huicundomantis, a new subgenus of Pristimantis (Anura, Strabomantidae) with extraordinary cryptic diversity and eleven new species. ZooKeys 868: 1–112.	2	1		15.12.1984	APROX	15.04.2019	TRUE	01.08.2019	TRUE		1984-12-15	2019-04-15	2019-08-01		12539	12647	412.241	415.792	34.3534	34.6493
577	ECUADOR	MAINLAND	256370	Pristimantis	607	Pristimantis verrucolatus	2019	HT	18	0	YES	DURING	21.01.2010	TRUE	15.04.2019	TRUE	01.08.2019	TRUE	Páez, N. B., and S. R. Ron. 2019. Systematics of Huicundomantis, a new subgenus of Pristimantis (Anura, Strabomantidae) with extraordinary cryptic diversity and eleven new species. ZooKeys 868: 1–112.	2	1		21.01.2010	TRUE	15.04.2019	TRUE	01.08.2019	TRUE		2010-01-21	2019-04-15	2019-08-01		3371	3479	110.827	114.378	9.23562	9.53151
578	ECUADOR	MAINLAND	256370	Pristimantis	607	Pristimantis verrucolatus	2019	PT	18	0	YES	DURING	AUG 2009	APROX	15.04.2019	TRUE	01.08.2019	TRUE	Páez, N. B., and S. R. Ron. 2019. Systematics of Huicundomantis, a new subgenus of Pristimantis (Anura, Strabomantidae) with extraordinary cryptic diversity and eleven new species. ZooKeys 868: 1–112.	2	1		15.08.2009	APROX	15.04.2019	TRUE	01.08.2019	TRUE		2009-08-15	2019-04-15	2019-08-01		3530	3638	116.055	119.605	9.67123	9.96712
579	ECUADOR	MAINLAND	256370	Pristimantis	607	Pristimantis verrucolatus	2019	PT	18	0	YES	DURING	JAN 2010	APROX	15.04.2019	TRUE	01.08.2019	TRUE	Páez, N. B., and S. R. Ron. 2019. Systematics of Huicundomantis, a new subgenus of Pristimantis (Anura, Strabomantidae) with extraordinary cryptic diversity and eleven new species. ZooKeys 868: 1–112.	2	1		15.01.2010	APROX	15.04.2019	TRUE	01.08.2019	TRUE		2010-01-15	2019-04-15	2019-08-01		3377	3485	111.025	114.575	9.25205	9.54795
580	ECUADOR	MAINLAND	256370	Pristimantis	607	Pristimantis aureolineatus	2006	HT	23	0	NO	AFTER	07.05.2002	TRUE	19.12.2005	TRUE	JUN 2006	APROX	Guayasamin, J. M., S. R. Ron, D. F. Cisneros-Heredia, W. W. Lamar, and S. F. McCracken. 2006. A new species of frog of the Eleutherodactylus lacrimosus assemblage (Leptodactylidae) from the western Amazon Basin, with comments on the utility of canopy surveys in lowland rainforest. Herpetologica 62: 191–202.	5	3		07.05.2002	TRUE	19.12.2005	TRUE	15.06.2006	APROX		2002-05-07	2005-12-19	2006-06-15		1322	1500	43.463	49.3151	3.62192	4.10959
581	ECUADOR	MAINLAND	256370	Pristimantis	607	Pristimantis aureolineatus	2006	PT	23	0	NO	AFTER	03.12.2001	TRUE	19.12.2005	TRUE	JUN 2006	APROX	Guayasamin, J. M., S. R. Ron, D. F. Cisneros-Heredia, W. W. Lamar, and S. F. McCracken. 2006. A new species of frog of the Eleutherodactylus lacrimosus assemblage (Leptodactylidae) from the western Amazon Basin, with comments on the utility of canopy surveys in lowland rainforest. Herpetologica 62: 191–202.	5	3		03.12.2001	TRUE	19.12.2005	TRUE	15.06.2006	APROX		2001-12-03	2005-12-19	2006-06-15		1477	1655	48.5589	54.411	4.04658	4.53425
582	ECUADOR	MAINLAND	256370	Pristimantis	607	Pristimantis aureolineatus	2006	PT	23	0	NO	AFTER	15.02.2001	TRUE	19.12.2005	TRUE	JUN 2006	APROX	Guayasamin, J. M., S. R. Ron, D. F. Cisneros-Heredia, W. W. Lamar, and S. F. McCracken. 2006. A new species of frog of the Eleutherodactylus lacrimosus assemblage (Leptodactylidae) from the western Amazon Basin, with comments on the utility of canopy surveys in lowland rainforest. Herpetologica 62: 191–202.	5	3		15.02.2001	TRUE	19.12.2005	TRUE	15.06.2006	APROX		2001-02-15	2005-12-19	2006-06-15		1768	1946	58.126	63.9781	4.84384	5.33151
583	ECUADOR	MAINLAND	256370	Pristimantis	607	Pristimantis aureolineatus	2006	PT	23	0	NO	AFTER	31.07.2001	TRUE	19.12.2005	TRUE	JUN 2006	APROX	Guayasamin, J. M., S. R. Ron, D. F. Cisneros-Heredia, W. W. Lamar, and S. F. McCracken. 2006. A new species of frog of the Eleutherodactylus lacrimosus assemblage (Leptodactylidae) from the western Amazon Basin, with comments on the utility of canopy surveys in lowland rainforest. Herpetologica 62: 191–202.	5	3		31.07.2001	TRUE	19.12.2005	TRUE	15.06.2006	APROX		2001-07-31	2005-12-19	2006-06-15		1602	1780	52.6685	58.5205	4.38904	4.87671
584	ECUADOR	MAINLAND	256370	Pristimantis	607	Pristimantis aureolineatus	2006	PT	23	0	NO	AFTER	15.08.2002	TRUE	19.12.2005	TRUE	JUN 2006	APROX	Guayasamin, J. M., S. R. Ron, D. F. Cisneros-Heredia, W. W. Lamar, and S. F. McCracken. 2006. A new species of frog of the Eleutherodactylus lacrimosus assemblage (Leptodactylidae) from the western Amazon Basin, with comments on the utility of canopy surveys in lowland rainforest. Herpetologica 62: 191–202.	5	3		15.08.2002	TRUE	19.12.2005	TRUE	15.06.2006	APROX		2002-08-15	2005-12-19	2006-06-15		1222	1400	40.1753	46.0274	3.34795	3.83562
585	ECUADOR	MAINLAND	256370	Pristimantis	607	Pristimantis aureolineatus	2006	PT	23	0	NO	AFTER	18.05.2004	TRUE	19.12.2005	TRUE	JUN 2006	APROX	Guayasamin, J. M., S. R. Ron, D. F. Cisneros-Heredia, W. W. Lamar, and S. F. McCracken. 2006. A new species of frog of the Eleutherodactylus lacrimosus assemblage (Leptodactylidae) from the western Amazon Basin, with comments on the utility of canopy surveys in lowland rainforest. Herpetologica 62: 191–202.	5	3		18.05.2004	TRUE	19.12.2005	TRUE	15.06.2006	APROX		2004-05-18	2005-12-19	2006-06-15		580	758	19.0685	24.9205	1.58904	2.07671
586	ECUADOR	MAINLAND	256370	Pristimantis	607	Pristimantis aureolineatus	2006	PT	23	0	NO	AFTER	31.07.2004	TRUE	19.12.2005	TRUE	JUN 2006	APROX	Guayasamin, J. M., S. R. Ron, D. F. Cisneros-Heredia, W. W. Lamar, and S. F. McCracken. 2006. A new species of frog of the Eleutherodactylus lacrimosus assemblage (Leptodactylidae) from the western Amazon Basin, with comments on the utility of canopy surveys in lowland rainforest. Herpetologica 62: 191–202.	5	3		31.07.2004	TRUE	19.12.2005	TRUE	15.06.2006	APROX		2004-07-31	2005-12-19	2006-06-15		506	684	16.6356	22.4877	1.3863	1.87397
587	ECUADOR	MAINLAND	256370	Pristimantis	607	Pristimantis aureolineatus	2006	PT	23	0	NO	AFTER	08.08.2004	TRUE	19.12.2005	TRUE	JUN 2006	APROX	Guayasamin, J. M., S. R. Ron, D. F. Cisneros-Heredia, W. W. Lamar, and S. F. McCracken. 2006. A new species of frog of the Eleutherodactylus lacrimosus assemblage (Leptodactylidae) from the western Amazon Basin, with comments on the utility of canopy surveys in lowland rainforest. Herpetologica 62: 191–202.	5	3		08.08.2004	TRUE	19.12.2005	TRUE	15.06.2006	APROX		2004-08-08	2005-12-19	2006-06-15		498	676	16.3726	22.2247	1.36438	1.85205
588	ECUADOR	MAINLAND	256370	Pristimantis	607	Pristimantis aureolineatus	2006	PT	23	0	NO	AFTER	22.11.1966	TRUE	19.12.2005	TRUE	JUN 2006	APROX	Guayasamin, J. M., S. R. Ron, D. F. Cisneros-Heredia, W. W. Lamar, and S. F. McCracken. 2006. A new species of frog of the Eleutherodactylus lacrimosus assemblage (Leptodactylidae) from the western Amazon Basin, with comments on the utility of canopy surveys in lowland rainforest. Herpetologica 62: 191–202.	5	3		22.11.1966	TRUE	19.12.2005	TRUE	15.06.2006	APROX		1966-11-22	2005-12-19	2006-06-15		14272	14450	469.216	475.068	39.1014	39.589
589	ECUADOR	MAINLAND	256370	Pristimantis	607	Pristimantis aureolineatus	2006	PT	23	0	NO	AFTER	16.08.1966	TRUE	19.12.2005	TRUE	JUN 2006	APROX	Guayasamin, J. M., S. R. Ron, D. F. Cisneros-Heredia, W. W. Lamar, and S. F. McCracken. 2006. A new species of frog of the Eleutherodactylus lacrimosus assemblage (Leptodactylidae) from the western Amazon Basin, with comments on the utility of canopy surveys in lowland rainforest. Herpetologica 62: 191–202.	5	3		16.08.1966	TRUE	19.12.2005	TRUE	15.06.2006	APROX		1966-08-16	2005-12-19	2006-06-15		14370	14548	472.438	478.29	39.3699	39.8575
590	ECUADOR	MAINLAND	256370	Pristimantis	607	Pristimantis aureolineatus	2006	PT	23	0	NO	AFTER	14.07.1968	TRUE	19.12.2005	TRUE	JUN 2006	APROX	Guayasamin, J. M., S. R. Ron, D. F. Cisneros-Heredia, W. W. Lamar, and S. F. McCracken. 2006. A new species of frog of the Eleutherodactylus lacrimosus assemblage (Leptodactylidae) from the western Amazon Basin, with comments on the utility of canopy surveys in lowland rainforest. Herpetologica 62: 191–202.	5	3		14.07.1968	TRUE	19.12.2005	TRUE	15.06.2006	APROX		1968-07-14	2005-12-19	2006-06-15		13672	13850	449.49	455.342	37.4575	37.9452
591	ECUADOR	MAINLAND	256370	Pristimantis	607	Pristimantis aureolineatus	2006	PT	23	0	NO	AFTER	05.10.1971	TRUE	19.12.2005	TRUE	JUN 2006	APROX	Guayasamin, J. M., S. R. Ron, D. F. Cisneros-Heredia, W. W. Lamar, and S. F. McCracken. 2006. A new species of frog of the Eleutherodactylus lacrimosus assemblage (Leptodactylidae) from the western Amazon Basin, with comments on the utility of canopy surveys in lowland rainforest. Herpetologica 62: 191–202.	5	3		05.10.1971	TRUE	19.12.2005	TRUE	15.06.2006	APROX		1971-10-05	2005-12-19	2006-06-15		12494	12672	410.762	416.614	34.2301	34.7178
592	ECUADOR	MAINLAND	256370	Pristimantis	607	Pristimantis aureolineatus	2006	PT	23	0	NO	AFTER	25.02.1972	TRUE	19.12.2005	TRUE	JUN 2006	APROX	Guayasamin, J. M., S. R. Ron, D. F. Cisneros-Heredia, W. W. Lamar, and S. F. McCracken. 2006. A new species of frog of the Eleutherodactylus lacrimosus assemblage (Leptodactylidae) from the western Amazon Basin, with comments on the utility of canopy surveys in lowland rainforest. Herpetologica 62: 191–202.	5	3		25.02.1972	TRUE	19.12.2005	TRUE	15.06.2006	APROX		1972-02-25	2005-12-19	2006-06-15		12351	12529	406.06	411.912	33.8384	34.326
593	ECUADOR	MAINLAND	256370	Pristimantis	607	Pristimantis aureolineatus	2006	PT	23	0	NO	AFTER	17.06.1992	TRUE	19.12.2005	TRUE	JUN 2006	APROX	Guayasamin, J. M., S. R. Ron, D. F. Cisneros-Heredia, W. W. Lamar, and S. F. McCracken. 2006. A new species of frog of the Eleutherodactylus lacrimosus assemblage (Leptodactylidae) from the western Amazon Basin, with comments on the utility of canopy surveys in lowland rainforest. Herpetologica 62: 191–202.	5	3		17.06.1992	TRUE	19.12.2005	TRUE	15.06.2006	APROX		1992-06-17	2005-12-19	2006-06-15		4933	5111	162.181	168.033	13.5151	14.0027
594	ECUADOR	MAINLAND	256370	Pristimantis	607	Pristimantis bambu	2011	HT	25	0	YES	DURING	07.01.2010	TRUE	15.04.2011	TRUE	12.05.2011	TRUE	Arteaga-Navarro, A. F., and J. M. Guayasamin. 2011. A new frog of the genus Pristimantis (Amphibia: Strabomantidae) from the high Andes of southeastern Ecuador, discovered using morphological and molecular data. Zootaxa 2876: 17–29.	2	1		07.01.2010	TRUE	15.04.2011	TRUE	12.05.2011	TRUE		2010-01-07	2011-04-15	2011-05-12		463	490	15.2219	16.1096	1.26849	1.34247
595	ECUADOR	MAINLAND	256370	Pristimantis	607	Pristimantis bambu	2011	PT	25	0	YES	DURING	JAN 2010	APROX	15.04.2011	TRUE	12.05.2011	TRUE	Arteaga-Navarro, A. F., and J. M. Guayasamin. 2011. A new frog of the genus Pristimantis (Amphibia: Strabomantidae) from the high Andes of southeastern Ecuador, discovered using morphological and molecular data. Zootaxa 2876: 17–29.	2	1		15.01.2010	APROX	15.04.2011	TRUE	12.05.2011	TRUE		2010-01-15	2011-04-15	2011-05-12		455	482	14.9589	15.8466	1.24658	1.32055
596	ECUADOR	MAINLAND	256370	Pristimantis	607	Pristimantis bambu	2011	PT	25	0	YES	DURING	MAR 2010	APROX	15.04.2011	TRUE	12.05.2011	TRUE	Arteaga-Navarro, A. F., and J. M. Guayasamin. 2011. A new frog of the genus Pristimantis (Amphibia: Strabomantidae) from the high Andes of southeastern Ecuador, discovered using morphological and molecular data. Zootaxa 2876: 17–29.	2	1		15.03.2010	APROX	15.04.2011	TRUE	12.05.2011	TRUE		2010-03-15	2011-04-15	2011-05-12		396	423	13.0192	13.9068	1.08493	1.1589
597	ECUADOR	MAINLAND	256370	Pristimantis	607	Pristimantis barrigai	2018	HT	2	0	NO	AFTER	27.06.2009	TRUE	05.03.2018	TRUE	MAY 2018	APROX	Brito-M., J., and A. Almendáriz C. 2018. Una especie nueva de rana Pristimantis (Amphibia: Strabomantidae) de ojos rojos de la Cordillera de Cóndor, Ecuador. Cuadernos de Herpetología 32: 31–40.	2	2		27.06.2009	TRUE	05.03.2018	TRUE	15.05.2018	APROX		2009-06-27	2018-03-05	2018-05-15		3173	3244	104.318	106.652	8.69315	8.88767
598	ECUADOR	MAINLAND	256370	Pristimantis	607	Pristimantis bellae	2012	HT	9	0	NO	AFTER	09.05.2008	TRUE	24.01.2012	TRUE	30.03.2012	TRUE	Reyes-Puig, J. P., and M. H. Yánez-Muñoz. 2012. Una nueva especie de Pristimantis (Anura: Craugastoridae) del corredor ecológico Llangantes-Sangay, Andes de Ecuador. Papéis Avulsos de Zoologia. São Paulo 52: 81–91.	2	2		09.05.2008	TRUE	24.01.2012	TRUE	30.03.2012	TRUE		2008-05-09	2012-01-24	2012-03-30		1355	1421	44.5479	46.7178	3.71233	3.89315
599	ECUADOR	MAINLAND	256370	Pristimantis	607	Pristimantis bellae	2012	PT	9	0	NO	AFTER	13.05.2008	TRUE	24.01.2012	TRUE	30.03.2012	TRUE	Reyes-Puig, J. P., and M. H. Yánez-Muñoz. 2012. Una nueva especie de Pristimantis (Anura: Craugastoridae) del corredor ecológico Llangantes-Sangay, Andes de Ecuador. Papéis Avulsos de Zoologia. São Paulo 52: 81–91.	2	2		13.05.2008	TRUE	24.01.2012	TRUE	30.03.2012	TRUE		2008-05-13	2012-01-24	2012-03-30		1351	1417	44.4164	46.5863	3.70137	3.88219
600	ECUADOR	MAINLAND	256370	Pristimantis	607	Pristimantis bellae	2012	PT	9	0	NO	AFTER	17.11.2009	TRUE	24.01.2012	TRUE	30.03.2012	TRUE	Reyes-Puig, J. P., and M. H. Yánez-Muñoz. 2012. Una nueva especie de Pristimantis (Anura: Craugastoridae) del corredor ecológico Llangantes-Sangay, Andes de Ecuador. Papéis Avulsos de Zoologia. São Paulo 52: 81–91.	2	2		17.11.2009	TRUE	24.01.2012	TRUE	30.03.2012	TRUE		2009-11-17	2012-01-24	2012-03-30		798	864	26.2356	28.4055	2.1863	2.36712
601	ECUADOR	MAINLAND	256370	Pristimantis	607	Pristimantis bellae	2012	PT	9	0	NO	AFTER	16.10.2009	TRUE	24.01.2012	TRUE	30.03.2012	TRUE	Reyes-Puig, J. P., and M. H. Yánez-Muñoz. 2012. Una nueva especie de Pristimantis (Anura: Craugastoridae) del corredor ecológico Llangantes-Sangay, Andes de Ecuador. Papéis Avulsos de Zoologia. São Paulo 52: 81–91.	2	2		16.10.2009	TRUE	24.01.2012	TRUE	30.03.2012	TRUE		2009-10-16	2012-01-24	2012-03-30		830	896	27.2877	29.4575	2.27397	2.45479
602	ECUADOR	MAINLAND	256370	Pristimantis	607	Pristimantis bicantus	2009	HT	78	0	NO	AFTER	10.01.2001	TRUE	04.08.2009	TRUE	04.09.2009	TRUE	Guayasamin, J. M., and W. C. Funk. 2009. The amphibian community at Yanayacu Biological Station, Ecuador, with a comparison of vertical microhabitat use among Pristimantis species and the description of a new species of the Pristimantis myersi group. Zootaxa 2220: 41–66.	2	1		10.01.2001	TRUE	04.08.2009	TRUE	04.09.2009	TRUE		2001-01-10	2009-08-04	2009-09-04		3128	3159	102.838	103.858	8.56986	8.65479
603	ECUADOR	MAINLAND	256370	Pristimantis	607	Pristimantis bicantus	2009	PT	78	0	NO	AFTER	02.01.2001	TRUE	04.08.2009	TRUE	04.09.2009	TRUE	Guayasamin, J. M., and W. C. Funk. 2009. The amphibian community at Yanayacu Biological Station, Ecuador, with a comparison of vertical microhabitat use among Pristimantis species and the description of a new species of the Pristimantis myersi group. Zootaxa 2220: 41–66.	2	1		02.01.2001	TRUE	04.08.2009	TRUE	04.09.2009	TRUE		2001-01-02	2009-08-04	2009-09-04		3136	3167	103.101	104.121	8.59178	8.67671
604	ECUADOR	MAINLAND	256370	Pristimantis	607	Pristimantis bicantus	2009	PT	78	0	NO	AFTER	03.01.2005	TRUE	04.08.2009	TRUE	04.09.2009	TRUE	Guayasamin, J. M., and W. C. Funk. 2009. The amphibian community at Yanayacu Biological Station, Ecuador, with a comparison of vertical microhabitat use among Pristimantis species and the description of a new species of the Pristimantis myersi group. Zootaxa 2220: 41–66.	2	1		03.01.2005	TRUE	04.08.2009	TRUE	04.09.2009	TRUE		2005-01-03	2009-08-04	2009-09-04		1674	1705	55.0356	56.0548	4.5863	4.67123
605	ECUADOR	MAINLAND	256370	Pristimantis	607	Pristimantis bicantus	2009	PT	78	0	NO	AFTER	29.12.2000	TRUE	04.08.2009	TRUE	04.09.2009	TRUE	Guayasamin, J. M., and W. C. Funk. 2009. The amphibian community at Yanayacu Biological Station, Ecuador, with a comparison of vertical microhabitat use among Pristimantis species and the description of a new species of the Pristimantis myersi group. Zootaxa 2220: 41–66.	2	1		29.12.2000	TRUE	04.08.2009	TRUE	04.09.2009	TRUE		2000-12-29	2009-08-04	2009-09-04		3140	3171	103.233	104.252	8.60274	8.68767
606	ECUADOR	MAINLAND	256370	Pristimantis	607	Pristimantis bicantus	2009	PT	78	0	NO	AFTER	14.01.2002	TRUE	04.08.2009	TRUE	04.09.2009	TRUE	Guayasamin, J. M., and W. C. Funk. 2009. The amphibian community at Yanayacu Biological Station, Ecuador, with a comparison of vertical microhabitat use among Pristimantis species and the description of a new species of the Pristimantis myersi group. Zootaxa 2220: 41–66.	2	1		14.01.2002	TRUE	04.08.2009	TRUE	04.09.2009	TRUE		2002-01-14	2009-08-04	2009-09-04		2759	2790	90.7068	91.726	7.5589	7.64384
607	ECUADOR	MAINLAND	256370	Pristimantis	607	Pristimantis bicantus	2009	PT	78	0	NO	AFTER	11.01.2001	TRUE	04.08.2009	TRUE	04.09.2009	TRUE	Guayasamin, J. M., and W. C. Funk. 2009. The amphibian community at Yanayacu Biological Station, Ecuador, with a comparison of vertical microhabitat use among Pristimantis species and the description of a new species of the Pristimantis myersi group. Zootaxa 2220: 41–66.	2	1		11.01.2001	TRUE	04.08.2009	TRUE	04.09.2009	TRUE		2001-01-11	2009-08-04	2009-09-04		3127	3158	102.805	103.825	8.56712	8.65205
608	ECUADOR	MAINLAND	256370	Pristimantis	607	Pristimantis bicantus	2009	PT	78	0	NO	AFTER	01.01.2001	TRUE	04.08.2009	TRUE	04.09.2009	TRUE	Guayasamin, J. M., and W. C. Funk. 2009. The amphibian community at Yanayacu Biological Station, Ecuador, with a comparison of vertical microhabitat use among Pristimantis species and the description of a new species of the Pristimantis myersi group. Zootaxa 2220: 41–66.	2	1		01.01.2001	TRUE	04.08.2009	TRUE	04.09.2009	TRUE		2001-01-01	2009-08-04	2009-09-04		3137	3168	103.134	104.153	8.59452	8.67945
609	ECUADOR	MAINLAND	256370	Pristimantis	607	Pristimantis bicantus	2009	PT	78	0	NO	AFTER	25.10.2002	TRUE	04.08.2009	TRUE	04.09.2009	TRUE	Guayasamin, J. M., and W. C. Funk. 2009. The amphibian community at Yanayacu Biological Station, Ecuador, with a comparison of vertical microhabitat use among Pristimantis species and the description of a new species of the Pristimantis myersi group. Zootaxa 2220: 41–66.	2	1		25.10.2002	TRUE	04.08.2009	TRUE	04.09.2009	TRUE		2002-10-25	2009-08-04	2009-09-04		2475	2506	81.3699	82.389	6.78082	6.86575
610	ECUADOR	MAINLAND	256370	Pristimantis	607	Pristimantis bicantus	2009	PT	78	0	NO	AFTER	10.01.2001	TRUE	04.08.2009	TRUE	04.09.2009	TRUE	Guayasamin, J. M., and W. C. Funk. 2009. The amphibian community at Yanayacu Biological Station, Ecuador, with a comparison of vertical microhabitat use among Pristimantis species and the description of a new species of the Pristimantis myersi group. Zootaxa 2220: 41–66.	2	1		10.01.2001	TRUE	04.08.2009	TRUE	04.09.2009	TRUE		2001-01-10	2009-08-04	2009-09-04		3128	3159	102.838	103.858	8.56986	8.65479
611	ECUADOR	MAINLAND	256370	Pristimantis	607	Pristimantis bicantus	2009	PT	78	0	NO	AFTER	11.01.2005	TRUE	04.08.2009	TRUE	04.09.2009	TRUE	Guayasamin, J. M., and W. C. Funk. 2009. The amphibian community at Yanayacu Biological Station, Ecuador, with a comparison of vertical microhabitat use among Pristimantis species and the description of a new species of the Pristimantis myersi group. Zootaxa 2220: 41–66.	2	1		11.01.2005	TRUE	04.08.2009	TRUE	04.09.2009	TRUE		2005-01-11	2009-08-04	2009-09-04		1666	1697	54.7726	55.7918	4.56438	4.64932
612	ECUADOR	MAINLAND	256370	Pristimantis	607	Pristimantis bicantus	2009	PT	78	0	NO	AFTER	17.01.2002	TRUE	04.08.2009	TRUE	04.09.2009	TRUE	Guayasamin, J. M., and W. C. Funk. 2009. The amphibian community at Yanayacu Biological Station, Ecuador, with a comparison of vertical microhabitat use among Pristimantis species and the description of a new species of the Pristimantis myersi group. Zootaxa 2220: 41–66.	2	1		17.01.2002	TRUE	04.08.2009	TRUE	04.09.2009	TRUE		2002-01-17	2009-08-04	2009-09-04		2756	2787	90.6082	91.6274	7.55068	7.63562
613	ECUADOR	MAINLAND	256370	Pristimantis	607	Pristimantis bicantus	2009	PT	78	0	NO	AFTER	18.01.2002	TRUE	04.08.2009	TRUE	04.09.2009	TRUE	Guayasamin, J. M., and W. C. Funk. 2009. The amphibian community at Yanayacu Biological Station, Ecuador, with a comparison of vertical microhabitat use among Pristimantis species and the description of a new species of the Pristimantis myersi group. Zootaxa 2220: 41–66.	2	1		18.01.2002	TRUE	04.08.2009	TRUE	04.09.2009	TRUE		2002-01-18	2009-08-04	2009-09-04		2755	2786	90.5753	91.5945	7.54795	7.63288
614	ECUADOR	MAINLAND	256370	Pristimantis	607	Pristimantis bicantus	2009	PT	78	0	NO	AFTER	15.01.2002	TRUE	04.08.2009	TRUE	04.09.2009	TRUE	Guayasamin, J. M., and W. C. Funk. 2009. The amphibian community at Yanayacu Biological Station, Ecuador, with a comparison of vertical microhabitat use among Pristimantis species and the description of a new species of the Pristimantis myersi group. Zootaxa 2220: 41–66.	2	1		15.01.2002	TRUE	04.08.2009	TRUE	04.09.2009	TRUE		2002-01-15	2009-08-04	2009-09-04		2758	2789	90.674	91.6932	7.55616	7.6411
615	ECUADOR	MAINLAND	256370	Pristimantis	607	Pristimantis bicantus	2009	PT	78	0	NO	AFTER	15.08.2002	TRUE	04.08.2009	TRUE	04.09.2009	TRUE	Guayasamin, J. M., and W. C. Funk. 2009. The amphibian community at Yanayacu Biological Station, Ecuador, with a comparison of vertical microhabitat use among Pristimantis species and the description of a new species of the Pristimantis myersi group. Zootaxa 2220: 41–66.	2	1		15.08.2002	TRUE	04.08.2009	TRUE	04.09.2009	TRUE		2002-08-15	2009-08-04	2009-09-04		2546	2577	83.7041	84.7233	6.97534	7.06027
616	ECUADOR	MAINLAND	256370	Pristimantis	607	Pristimantis bicantus	2009	PT	78	0	NO	AFTER	05.01.2002	TRUE	04.08.2009	TRUE	04.09.2009	TRUE	Guayasamin, J. M., and W. C. Funk. 2009. The amphibian community at Yanayacu Biological Station, Ecuador, with a comparison of vertical microhabitat use among Pristimantis species and the description of a new species of the Pristimantis myersi group. Zootaxa 2220: 41–66.	2	1		05.01.2002	TRUE	04.08.2009	TRUE	04.09.2009	TRUE		2002-01-05	2009-08-04	2009-09-04		2768	2799	91.0027	92.0219	7.58356	7.66849
617	ECUADOR	MAINLAND	256370	Pristimantis	607	Pristimantis bicantus	2009	PT	78	0	NO	AFTER	06.01.2005	TRUE	04.08.2009	TRUE	04.09.2009	TRUE	Guayasamin, J. M., and W. C. Funk. 2009. The amphibian community at Yanayacu Biological Station, Ecuador, with a comparison of vertical microhabitat use among Pristimantis species and the description of a new species of the Pristimantis myersi group. Zootaxa 2220: 41–66.	2	1		06.01.2005	TRUE	04.08.2009	TRUE	04.09.2009	TRUE		2005-01-06	2009-08-04	2009-09-04		1671	1702	54.937	55.9562	4.57808	4.66301
618	ECUADOR	MAINLAND	256370	Pristimantis	607	Pristimantis bicantus	2009	PT	78	0	NO	AFTER	16.01.2001	TRUE	04.08.2009	TRUE	04.09.2009	TRUE	Guayasamin, J. M., and W. C. Funk. 2009. The amphibian community at Yanayacu Biological Station, Ecuador, with a comparison of vertical microhabitat use among Pristimantis species and the description of a new species of the Pristimantis myersi group. Zootaxa 2220: 41–66.	2	1		16.01.2001	TRUE	04.08.2009	TRUE	04.09.2009	TRUE		2001-01-16	2009-08-04	2009-09-04		3122	3153	102.641	103.66	8.55342	8.63836
619	ECUADOR	MAINLAND	256370	Pristimantis	607	Pristimantis buenaventura	2016	HT	20	0	YES	DURING	24.12.2013	TRUE	03.03.2016	TRUE	27.04.2016	TRUE	Arteaga-Navarro, A. F., R. A. Pyron, N. Peñafiel, P. Romero-Barreto, J. Culebras, L. Bustamante, M. H. Yánez-Muñoz, and J. M. Guayasamin. 2016. Comparative phylogeography reveals cryptic diversity and repeated patterns of cladogenesis for amphibians and reptiles in northwestern Ecuador. PLoS (Public Library of Science) One 11(4: e0151746): 1–40.	8	2		24.12.2013	TRUE	03.03.2016	TRUE	27.04.2016	TRUE		2013-12-24	2016-03-03	2016-04-27		800	855	26.3014	28.1096	2.19178	2.34247
620	ECUADOR	MAINLAND	256370	Pristimantis	607	Pristimantis buenaventura	2016	PT	20	0	YES	DURING	DEC 2013	APROX	03.03.2016	TRUE	27.04.2016	TRUE	Arteaga-Navarro, A. F., R. A. Pyron, N. Peñafiel, P. Romero-Barreto, J. Culebras, L. Bustamante, M. H. Yánez-Muñoz, and J. M. Guayasamin. 2016. Comparative phylogeography reveals cryptic diversity and repeated patterns of cladogenesis for amphibians and reptiles in northwestern Ecuador. PLoS (Public Library of Science) One 11(4: e0151746): 1–40.	8	2		15.12.2013	APROX	03.03.2016	TRUE	27.04.2016	TRUE		2013-12-15	2016-03-03	2016-04-27		809	864	26.5973	28.4055	2.21644	2.36712
621	ECUADOR	MAINLAND	256370	Pristimantis	607	Pristimantis buenaventura	2016	PT	20	0	YES	DURING	NOV 2013	APROX	03.03.2016	TRUE	27.04.2016	TRUE	Arteaga-Navarro, A. F., R. A. Pyron, N. Peñafiel, P. Romero-Barreto, J. Culebras, L. Bustamante, M. H. Yánez-Muñoz, and J. M. Guayasamin. 2016. Comparative phylogeography reveals cryptic diversity and repeated patterns of cladogenesis for amphibians and reptiles in northwestern Ecuador. PLoS (Public Library of Science) One 11(4: e0151746): 1–40.	8	2		15.11.2013	APROX	03.03.2016	TRUE	27.04.2016	TRUE		2013-11-15	2016-03-03	2016-04-27		839	894	27.5836	29.3918	2.29863	2.44932
622	ECUADOR	MAINLAND	256370	Pristimantis	607	Pristimantis buenaventura	2016	PT	20	0	YES	DURING	FEB 2014	APROX	03.03.2016	TRUE	27.04.2016	TRUE	Arteaga-Navarro, A. F., R. A. Pyron, N. Peñafiel, P. Romero-Barreto, J. Culebras, L. Bustamante, M. H. Yánez-Muñoz, and J. M. Guayasamin. 2016. Comparative phylogeography reveals cryptic diversity and repeated patterns of cladogenesis for amphibians and reptiles in northwestern Ecuador. PLoS (Public Library of Science) One 11(4: e0151746): 1–40.	8	2		14.02.2014	APROX	03.03.2016	TRUE	27.04.2016	TRUE		2014-02-14	2016-03-03	2016-04-27		748	803	24.5918	26.4	2.04932	2.2
623	ECUADOR	MAINLAND	256370	Pristimantis	607	Pristimantis buenaventura	2016	PT	20	0	YES	DURING	APR 2012	APROX	03.03.2016	TRUE	27.04.2016	TRUE	Arteaga-Navarro, A. F., R. A. Pyron, N. Peñafiel, P. Romero-Barreto, J. Culebras, L. Bustamante, M. H. Yánez-Muñoz, and J. M. Guayasamin. 2016. Comparative phylogeography reveals cryptic diversity and repeated patterns of cladogenesis for amphibians and reptiles in northwestern Ecuador. PLoS (Public Library of Science) One 11(4: e0151746): 1–40.	8	2		15.04.2012	APROX	03.03.2016	TRUE	27.04.2016	TRUE		2012-04-15	2016-03-03	2016-04-27		1418	1473	46.6192	48.4274	3.88493	4.03562
624	ECUADOR	MAINLAND	256370	Pristimantis	607	Pristimantis buenaventura	2016	PT	20	0	YES	DURING	SEP 2012	APROX	03.03.2016	TRUE	27.04.2016	TRUE	Arteaga-Navarro, A. F., R. A. Pyron, N. Peñafiel, P. Romero-Barreto, J. Culebras, L. Bustamante, M. H. Yánez-Muñoz, and J. M. Guayasamin. 2016. Comparative phylogeography reveals cryptic diversity and repeated patterns of cladogenesis for amphibians and reptiles in northwestern Ecuador. PLoS (Public Library of Science) One 11(4: e0151746): 1–40.	8	2		15.09.2012	APROX	03.03.2016	TRUE	27.04.2016	TRUE		2012-09-15	2016-03-03	2016-04-27		1265	1320	41.589	43.3973	3.46575	3.61644
625	ECUADOR	MAINLAND	256370	Pristimantis	607	Pristimantis nietoi	2016	HT	8	0	YES	DURING	11.11.2014	TRUE	03.03.2016	TRUE	27.04.2016	TRUE	Arteaga-Navarro, A. F., R. A. Pyron, N. Peñafiel, P. Romero-Barreto, J. Culebras, L. Bustamante, M. H. Yánez-Muñoz, and J. M. Guayasamin. 2016. Comparative phylogeography reveals cryptic diversity and repeated patterns of cladogenesis for amphibians and reptiles in northwestern Ecuador. PLoS (Public Library of Science) One 11(4: e0151746): 1–40.	8	2		11.11.2014	TRUE	03.03.2016	TRUE	27.04.2016	TRUE		2014-11-11	2016-03-03	2016-04-27		478	533	15.7151	17.5233	1.30959	1.46027
626	ECUADOR	MAINLAND	256370	Pristimantis	607	Pristimantis nietoi	2016	PT	8	0	YES	DURING	JUN 2013	APROX	03.03.2016	TRUE	27.04.2016	TRUE	Arteaga-Navarro, A. F., R. A. Pyron, N. Peñafiel, P. Romero-Barreto, J. Culebras, L. Bustamante, M. H. Yánez-Muñoz, and J. M. Guayasamin. 2016. Comparative phylogeography reveals cryptic diversity and repeated patterns of cladogenesis for amphibians and reptiles in northwestern Ecuador. PLoS (Public Library of Science) One 11(4: e0151746): 1–40.	8	2		15.06.2013	APROX	03.03.2016	TRUE	27.04.2016	TRUE		2013-06-15	2016-03-03	2016-04-27		992	1047	32.6137	34.4219	2.71781	2.86849
627	ECUADOR	MAINLAND	256370	Pristimantis	607	Pristimantis nietoi	2016	PT	8	0	YES	DURING	NOV 2014	APROX	03.03.2016	TRUE	27.04.2016	TRUE	Arteaga-Navarro, A. F., R. A. Pyron, N. Peñafiel, P. Romero-Barreto, J. Culebras, L. Bustamante, M. H. Yánez-Muñoz, and J. M. Guayasamin. 2016. Comparative phylogeography reveals cryptic diversity and repeated patterns of cladogenesis for amphibians and reptiles in northwestern Ecuador. PLoS (Public Library of Science) One 11(4: e0151746): 1–40.	8	2		15.11.2014	APROX	03.03.2016	TRUE	27.04.2016	TRUE		2014-11-15	2016-03-03	2016-04-27		474	529	15.5836	17.3918	1.29863	1.44932
628	ECUADOR	MAINLAND	256370	Pristimantis	607	Pristimantis nietoi	2016	PT	8	0	YES	DURING	AUG 2012	APROX	03.03.2016	TRUE	27.04.2016	TRUE	Arteaga-Navarro, A. F., R. A. Pyron, N. Peñafiel, P. Romero-Barreto, J. Culebras, L. Bustamante, M. H. Yánez-Muñoz, and J. M. Guayasamin. 2016. Comparative phylogeography reveals cryptic diversity and repeated patterns of cladogenesis for amphibians and reptiles in northwestern Ecuador. PLoS (Public Library of Science) One 11(4: e0151746): 1–40.	8	2		15.08.2012	APROX	03.03.2016	TRUE	27.04.2016	TRUE		2012-08-15	2016-03-03	2016-04-27		1296	1351	42.6082	44.4164	3.55068	3.70137
629	ECUADOR	MAINLAND	256370	Pristimantis	607	Pristimantis burtoniorum	2022	HT	6	0	NO	AFTER	02.03.2018	TRUE	15.11.2021	TRUE	10.01.2022	TRUE	Reyes-Puig, J. P., C. Reyes-Puig, D. Franco-Mena, L. Jost, and M. H. Yánez-Muñoz. 2022. Strong differentiation between amphibian communities on two adjacent mountains in the Upper Rio Pastaza watershed of Ecuador, with descriptions of two new species of terrestrial frogs. ZooKeys 1081: 35–87 (doi: 10.3897/zookeys.1081.71488).	5	3		02.03.2018	TRUE	15.11.2021	TRUE	10.01.2022	TRUE		2018-03-02	2021-11-15	2022-01-10		1354	1410	44.5151	46.3562	3.70959	3.86301
630	ECUADOR	MAINLAND	256370	Pristimantis	607	Pristimantis maryanneae	2022	HT	5	0	NO	AFTER	26.02.2018	TRUE	15.11.2021	TRUE	10.01.2022	TRUE	Reyes-Puig, J. P., C. Reyes-Puig, D. Franco-Mena, L. Jost, and M. H. Yánez-Muñoz. 2022. Strong differentiation between amphibian communities on two adjacent mountains in the Upper Rio Pastaza watershed of Ecuador, with descriptions of two new species of terrestrial frogs. ZooKeys 1081: 35–87 (doi: 10.3897/zookeys.1081.71488).	5	3		26.02.2018	TRUE	15.11.2021	TRUE	10.01.2022	TRUE		2018-02-26	2021-11-15	2022-01-10		1358	1414	44.6466	46.4877	3.72055	3.87397
631	ECUADOR	MAINLAND	256370	Pristimantis	607	Pristimantis maryanneae	2022	PT	5	0	NO	AFTER	27.02.2018	TRUE	15.11.2021	TRUE	10.01.2022	TRUE	Reyes-Puig, J. P., C. Reyes-Puig, D. Franco-Mena, L. Jost, and M. H. Yánez-Muñoz. 2022. Strong differentiation between amphibian communities on two adjacent mountains in the Upper Rio Pastaza watershed of Ecuador, with descriptions of two new species of terrestrial frogs. ZooKeys 1081: 35–87 (doi: 10.3897/zookeys.1081.71488).	5	3		27.02.2018	TRUE	15.11.2021	TRUE	10.01.2022	TRUE		2018-02-27	2021-11-15	2022-01-10		1357	1413	44.6137	46.4548	3.71781	3.87123
632	ECUADOR	MAINLAND	256370	Pristimantis	607	Pristimantis maryanneae	2022	PT	5	0	NO	AFTER	15.02.2018	TRUE	15.11.2021	TRUE	10.01.2022	TRUE	Reyes-Puig, J. P., C. Reyes-Puig, D. Franco-Mena, L. Jost, and M. H. Yánez-Muñoz. 2022. Strong differentiation between amphibian communities on two adjacent mountains in the Upper Rio Pastaza watershed of Ecuador, with descriptions of two new species of terrestrial frogs. ZooKeys 1081: 35–87 (doi: 10.3897/zookeys.1081.71488).	5	3		15.02.2018	TRUE	15.11.2021	TRUE	10.01.2022	TRUE		2018-02-15	2021-11-15	2022-01-10		1369	1425	45.0082	46.8493	3.75068	3.90411
633	ECUADOR	MAINLAND	256370	Pristimantis	607	Pristimantis cajanuma	2019	HT	17	0	YES	DURING	28.06.2018	TRUE	23.06.2019	TRUE	18.07.2019	TRUE	Urgilés, V. L., P. Székely, D. Székely, N. Christodoulides, J. C. Sánchez-Nivicela, and A. E. Savage. 2019. Genetic delimitation of Pristimantis orestes (Lynch, 1979) and P. saturninoi Brito et al., 2017 and description of two new terrestrial frogs from the Pristimantis orestes species group (Anura, Strabomantidae) . ZooKeys 864: 111–146 (doi: 10.3897/zookeys.864.35102).	6	3		28.06.2018	TRUE	23.06.2019	TRUE	18.07.2019	TRUE		2018-06-28	2019-06-23	2019-07-18		360	385	11.8356	12.6575	0.986301	1.05479
634	ECUADOR	MAINLAND	256370	Pristimantis	607	Pristimantis cajanuma	2019	PT	17	0	YES	DURING	09.12.2018	TRUE	23.06.2019	TRUE	18.07.2019	TRUE	Urgilés, V. L., P. Székely, D. Székely, N. Christodoulides, J. C. Sánchez-Nivicela, and A. E. Savage. 2019. Genetic delimitation of Pristimantis orestes (Lynch, 1979) and P. saturninoi Brito et al., 2017 and description of two new terrestrial frogs from the Pristimantis orestes species group (Anura, Strabomantidae) . ZooKeys 864: 111–146 (doi: 10.3897/zookeys.864.35102).	6	3		09.12.2018	TRUE	23.06.2019	TRUE	18.07.2019	TRUE		2018-12-09	2019-06-23	2019-07-18		196	221	6.44384	7.26575	0.536986	0.605479
635	ECUADOR	MAINLAND	256370	Pristimantis	607	Pristimantis cajanuma	2019	PT	17	0	YES	DURING	05.01.2019	TRUE	23.06.2019	TRUE	18.07.2019	TRUE	Urgilés, V. L., P. Székely, D. Székely, N. Christodoulides, J. C. Sánchez-Nivicela, and A. E. Savage. 2019. Genetic delimitation of Pristimantis orestes (Lynch, 1979) and P. saturninoi Brito et al., 2017 and description of two new terrestrial frogs from the Pristimantis orestes species group (Anura, Strabomantidae) . ZooKeys 864: 111–146 (doi: 10.3897/zookeys.864.35102).	6	3		05.01.2019	TRUE	23.06.2019	TRUE	18.07.2019	TRUE		2019-01-05	2019-06-23	2019-07-18		169	194	5.55616	6.37808	0.463014	0.531507
636	ECUADOR	MAINLAND	256370	Pristimantis	607	Pristimantis caniari	2018	HT	5	0	NO	AFTER	27.06.2009	TRUE	31.06.2017	TRUE	15.04.2018	TRUE	Rámírez-Jaramillo, S. M., C. Reyes-Puig, D. Batallas-Revelo, and M. H. Yánez-Muñoz. 2018. Ranas terrestres en los ecosistemas surandinos de Ecuador IV: Una nueva especie de Pristimantis (Anura: Strabomantidae) de los páramos sur del Parque Nacional Sangay. Avances en Ciencias e Ingeníerias. Sección B. Quito 10(18): 1–18.	4	3		27.06.2009	TRUE	31.06.2017	TRUE	15.04.2018	TRUE		2009-06-27	2017-07-01	2018-04-15		2926	3214	96.1973	105.666	8.01644	8.80548
637	ECUADOR	MAINLAND	256370	Pristimantis	607	Pristimantis carlosceroni	2013	HT	1	0	NO	AFTER	11.07.2008	TRUE	06.05.2013	TRUE	31.07.2013	TRUE	Valencia, J. H., P. Bejarano-Muñoz, and M. H. Yánez-Muñoz. 2013. Una nueva especie de rana Pristimantis verde (Anura: Craugastoridae) de los bosques andinos del Distrito Metropolitano de Quito, Ecuador. Herpetotropicos. Mérida, Venezuela 9: 25–35.	3	1		11.07.2008	TRUE	06.05.2013	TRUE	31.07.2013	TRUE		2008-07-11	2013-05-06	2013-07-31		1760	1846	57.863	60.6904	4.82192	5.05753
638	ECUADOR	MAINLAND	256370	Pristimantis	607	Pristimantis cedros	2015	HT	12	0	YES	DURING	14.03.2012	TRUE	22.09.2015	TRUE	NOV 2015	APROX	Hutter, C. R., and J. M. Guayasamin. 2015. Cryptic diversity concealed in the Andean cloud forests: two new species of rainfrogs (Pristimantis) uncovered by molecular and bioacoustic data. Neotropical Biodiversity 1: 35–59.	2	2		14.03.2012	TRUE	22.09.2015	TRUE	15.11.2015	APROX		2012-03-14	2015-09-22	2015-11-15		1287	1341	42.3123	44.0877	3.52603	3.67397
639	ECUADOR	MAINLAND	256370	Pristimantis	607	Pristimantis pahuma	2015	HT	10	0	YES	DURING	08.06.2012	TRUE	22.09.2015	TRUE	NOV 2015	APROX	Hutter, C. R., and J. M. Guayasamin. 2015. Cryptic diversity concealed in the Andean cloud forests: two new species of rainfrogs (Pristimantis) uncovered by molecular and bioacoustic data. Neotropical Biodiversity 1: 35–59.	2	2		08.06.2012	TRUE	22.09.2015	TRUE	15.11.2015	APROX		2012-06-08	2015-09-22	2015-11-15		1201	1255	39.4849	41.2603	3.29041	3.43836
640	ECUADOR	MAINLAND	256370	Pristimantis	607	Pristimantis pahuma	2015	PT	10	0	YES	DURING	14.05-12.06.2012	APROX	22.09.2015	TRUE	NOV 2015	APROX	Hutter, C. R., and J. M. Guayasamin. 2015. Cryptic diversity concealed in the Andean cloud forests: two new species of rainfrogs (Pristimantis) uncovered by molecular and bioacoustic data. Neotropical Biodiversity 1: 35–59.	2	2		30.05.2012	APROX	22.09.2015	TRUE	15.11.2015	APROX		2012-05-30	2015-09-22	2015-11-15		1210	1264	39.7808	41.5562	3.31507	3.46301
641	ECUADOR	MAINLAND	256370	Pristimantis	607	Pristimantis chocoensis	2020	HT	21	0	YES	DURING	17.04.2012	TRUE	13.01.2020	TRUE	22.12.2020	TRUE	Reyes-Puig, C., M. H. Yánez-Muñoz, J. A. Ortega, and S. R. Ron. 2020. Relaciones filogenéticas del subgénero Hypodictyon (Anura: Strabomantidae: Pristimantis) con la descripción de tres especies nuevas de la región del Chocó. Revista Mexicana de Biodiversidad 91 (e913013): 1–38 (https://doi.org/10.22201/ib.20078706e.2020.91.3013).	4	3		17.04.2012	TRUE	13.01.2020	TRUE	22.12.2020	TRUE		2012-04-17	2020-01-13	2020-12-22		2827	3171	92.9425	104.252	7.74521	8.68767
642	ECUADOR	MAINLAND	256370	Pristimantis	607	Pristimantis chocoensis	2020	PT	21	0	YES	DURING	17.08.2004	TRUE	13.01.2020	TRUE	22.12.2020	TRUE	Reyes-Puig, C., M. H. Yánez-Muñoz, J. A. Ortega, and S. R. Ron. 2020. Relaciones filogenéticas del subgénero Hypodictyon (Anura: Strabomantidae: Pristimantis) con la descripción de tres especies nuevas de la región del Chocó. Revista Mexicana de Biodiversidad 91 (e913013): 1–38 (https://doi.org/10.22201/ib.20078706e.2020.91.3013).	4	3		17.08.2004	TRUE	13.01.2020	TRUE	22.12.2020	TRUE		2004-08-17	2020-01-13	2020-12-22		5627	5971	184.997	196.307	15.4164	16.3589
643	ECUADOR	MAINLAND	256370	Pristimantis	607	Pristimantis chocoensis	2020	PT	21	0	YES	DURING	04-05.08.2007	APROX	13.01.2020	TRUE	22.12.2020	TRUE	Reyes-Puig, C., M. H. Yánez-Muñoz, J. A. Ortega, and S. R. Ron. 2020. Relaciones filogenéticas del subgénero Hypodictyon (Anura: Strabomantidae: Pristimantis) con la descripción de tres especies nuevas de la región del Chocó. Revista Mexicana de Biodiversidad 91 (e913013): 1–38 (https://doi.org/10.22201/ib.20078706e.2020.91.3013).	4	3		04.08.2007	APROX	13.01.2020	TRUE	22.12.2020	TRUE		2007-08-04	2020-01-13	2020-12-22		4545	4889	149.425	160.734	12.4521	13.3945
644	ECUADOR	MAINLAND	256370	Pristimantis	607	Pristimantis chocoensis	2020	PT	21	0	YES	DURING	28.09.2005	TRUE	13.01.2020	TRUE	22.12.2020	TRUE	Reyes-Puig, C., M. H. Yánez-Muñoz, J. A. Ortega, and S. R. Ron. 2020. Relaciones filogenéticas del subgénero Hypodictyon (Anura: Strabomantidae: Pristimantis) con la descripción de tres especies nuevas de la región del Chocó. Revista Mexicana de Biodiversidad 91 (e913013): 1–38 (https://doi.org/10.22201/ib.20078706e.2020.91.3013).	4	3		28.09.2005	TRUE	13.01.2020	TRUE	22.12.2020	TRUE		2005-09-28	2020-01-13	2020-12-22		5220	5564	171.616	182.926	14.3014	15.2438
645	ECUADOR	MAINLAND	256370	Pristimantis	607	Pristimantis chocoensis	2020	PT	21	0	YES	DURING	1995	APROX	13.01.2020	TRUE	22.12.2020	TRUE	Reyes-Puig, C., M. H. Yánez-Muñoz, J. A. Ortega, and S. R. Ron. 2020. Relaciones filogenéticas del subgénero Hypodictyon (Anura: Strabomantidae: Pristimantis) con la descripción de tres especies nuevas de la región del Chocó. Revista Mexicana de Biodiversidad 91 (e913013): 1–38 (https://doi.org/10.22201/ib.20078706e.2020.91.3013).	4	3		01.07.1995	APROX	13.01.2020	TRUE	22.12.2020	TRUE		1995-07-01	2020-01-13	2020-12-22		8962	9306	294.641	305.951	24.5534	25.4959
646	ECUADOR	MAINLAND	256370	Pristimantis	607	Pristimantis chocoensis	2020	PT	21	0	YES	DURING	19.10.2016	TRUE	13.01.2020	TRUE	22.12.2020	TRUE	Reyes-Puig, C., M. H. Yánez-Muñoz, J. A. Ortega, and S. R. Ron. 2020. Relaciones filogenéticas del subgénero Hypodictyon (Anura: Strabomantidae: Pristimantis) con la descripción de tres especies nuevas de la región del Chocó. Revista Mexicana de Biodiversidad 91 (e913013): 1–38 (https://doi.org/10.22201/ib.20078706e.2020.91.3013).	4	3		19.10.2016	TRUE	13.01.2020	TRUE	22.12.2020	TRUE		2016-10-19	2020-01-13	2020-12-22		1181	1525	38.8274	50.137	3.23562	4.17808
647	ECUADOR	MAINLAND	256370	Pristimantis	607	Pristimantis cisnerosi	2020	HT	14	0	YES	DURING	22.09.2009	TRUE	13.01.2020	TRUE	22.12.2020	TRUE	Reyes-Puig, C., M. H. Yánez-Muñoz, J. A. Ortega, and S. R. Ron. 2020. Relaciones filogenéticas del subgénero Hypodictyon (Anura: Strabomantidae: Pristimantis) con la descripción de tres especies nuevas de la región del Chocó. Revista Mexicana de Biodiversidad 91 (e913013): 1–38 (https://doi.org/10.22201/ib.20078706e.2020.91.3013).	4	3		22.09.2009	TRUE	13.01.2020	TRUE	22.12.2020	TRUE		2009-09-22	2020-01-13	2020-12-22		3765	4109	123.781	135.09	10.3151	11.2575
648	ECUADOR	MAINLAND	256370	Pristimantis	607	Pristimantis cisnerosi	2020	PT	14	0	YES	DURING	1995	APROX	13.01.2020	TRUE	22.12.2020	TRUE	Reyes-Puig, C., M. H. Yánez-Muñoz, J. A. Ortega, and S. R. Ron. 2020. Relaciones filogenéticas del subgénero Hypodictyon (Anura: Strabomantidae: Pristimantis) con la descripción de tres especies nuevas de la región del Chocó. Revista Mexicana de Biodiversidad 91 (e913013): 1–38 (https://doi.org/10.22201/ib.20078706e.2020.91.3013).	4	3		01.07.1995	APROX	13.01.2020	TRUE	22.12.2020	TRUE		1995-07-01	2020-01-13	2020-12-22		8962	9306	294.641	305.951	24.5534	25.4959
649	ECUADOR	MAINLAND	256370	Pristimantis	607	Pristimantis cisnerosi	2020	PT	14	0	YES	DURING	13.10.2001	TRUE	13.01.2020	TRUE	22.12.2020	TRUE	Reyes-Puig, C., M. H. Yánez-Muñoz, J. A. Ortega, and S. R. Ron. 2020. Relaciones filogenéticas del subgénero Hypodictyon (Anura: Strabomantidae: Pristimantis) con la descripción de tres especies nuevas de la región del Chocó. Revista Mexicana de Biodiversidad 91 (e913013): 1–38 (https://doi.org/10.22201/ib.20078706e.2020.91.3013).	4	3		13.10.2001	TRUE	13.01.2020	TRUE	22.12.2020	TRUE		2001-10-13	2020-01-13	2020-12-22		6666	7010	219.156	230.466	18.263	19.2055
650	ECUADOR	MAINLAND	256370	Pristimantis	607	Pristimantis cisnerosi	2020	PT	14	0	YES	DURING	03.10.2009	TRUE	13.01.2020	TRUE	22.12.2020	TRUE	Reyes-Puig, C., M. H. Yánez-Muñoz, J. A. Ortega, and S. R. Ron. 2020. Relaciones filogenéticas del subgénero Hypodictyon (Anura: Strabomantidae: Pristimantis) con la descripción de tres especies nuevas de la región del Chocó. Revista Mexicana de Biodiversidad 91 (e913013): 1–38 (https://doi.org/10.22201/ib.20078706e.2020.91.3013).	4	3		03.10.2009	TRUE	13.01.2020	TRUE	22.12.2020	TRUE		2009-10-03	2020-01-13	2020-12-22		3754	4098	123.419	134.729	10.2849	11.2274
651	ECUADOR	MAINLAND	256370	Pristimantis	607	Pristimantis cisnerosi	2020	PT	14	0	YES	DURING	25.05.2006	TRUE	13.01.2020	TRUE	22.12.2020	TRUE	Reyes-Puig, C., M. H. Yánez-Muñoz, J. A. Ortega, and S. R. Ron. 2020. Relaciones filogenéticas del subgénero Hypodictyon (Anura: Strabomantidae: Pristimantis) con la descripción de tres especies nuevas de la región del Chocó. Revista Mexicana de Biodiversidad 91 (e913013): 1–38 (https://doi.org/10.22201/ib.20078706e.2020.91.3013).	4	3		25.05.2006	TRUE	13.01.2020	TRUE	22.12.2020	TRUE		2006-05-25	2020-01-13	2020-12-22		4981	5325	163.759	175.068	13.6466	14.589
652	ECUADOR	MAINLAND	256370	Pristimantis	607	Pristimantis cisnerosi	2020	PT	14	0	YES	DURING	OCT 2016	APROX	13.01.2020	TRUE	22.12.2020	TRUE	Reyes-Puig, C., M. H. Yánez-Muñoz, J. A. Ortega, and S. R. Ron. 2020. Relaciones filogenéticas del subgénero Hypodictyon (Anura: Strabomantidae: Pristimantis) con la descripción de tres especies nuevas de la región del Chocó. Revista Mexicana de Biodiversidad 91 (e913013): 1–38 (https://doi.org/10.22201/ib.20078706e.2020.91.3013).	4	3		15.10.2016	APROX	13.01.2020	TRUE	22.12.2020	TRUE		2016-10-15	2020-01-13	2020-12-22		1185	1529	38.9589	50.2685	3.24658	4.18904
653	ECUADOR	MAINLAND	256370	Pristimantis	607	Pristimantis cisnerosi	2020	PT	14	0	YES	DURING	01.06.1999	TRUE	13.01.2020	TRUE	22.12.2020	TRUE	Reyes-Puig, C., M. H. Yánez-Muñoz, J. A. Ortega, and S. R. Ron. 2020. Relaciones filogenéticas del subgénero Hypodictyon (Anura: Strabomantidae: Pristimantis) con la descripción de tres especies nuevas de la región del Chocó. Revista Mexicana de Biodiversidad 91 (e913013): 1–38 (https://doi.org/10.22201/ib.20078706e.2020.91.3013).	4	3		01.06.1999	TRUE	13.01.2020	TRUE	22.12.2020	TRUE		1999-06-01	2020-01-13	2020-12-22		7531	7875	247.595	258.904	20.6329	21.5753
654	ECUADOR	MAINLAND	256370	Pristimantis	607	Pristimantis colonensis	2007	HT	11	0	NO	AFTER	30.01.2004	TRUE	25.04.2007	TRUE	04.06.2007	TRUE	Mueses-Cisneros, J. J. 2007. Two new species of the genus Eleutherodactylus (Anura: Brachycephalidae) from Valle de Sibundoy, Putumayo, Colombia. Zootaxa 1498: 35–43.	1	0		30.01.2004	TRUE	25.04.2007	TRUE	04.06.2007	TRUE		2004-01-30	2007-04-25	2007-06-04		1181	1221	38.8274	40.1425	3.23562	3.34521
655	ECUADOR	MAINLAND	256370	Pristimantis	607	Pristimantis daquilemai	2021	HT	45	0	YES	DURING	10.02.2018	TRUE	16.11.2021	TRUE	01.12.2021	TRUE	Brito-Zapata, D., C. Reyes-Puig, D. F. Cisneros-Heredia, D. Zumel, and S. R. Ron. 2021. Description of a new minute frog of the genus Pristimantis (Anura: Strabomantidae) from Cordillera del Condor, Ecuador. Zootaxa 5072: 351–372 (https://doi.org/10.11646/zootaxa.5072.4.3).	5	3		10.02.2018	TRUE	16.11.2021	TRUE	01.12.2021	TRUE		2018-02-10	2021-11-16	2021-12-01		1375	1390	45.2055	45.6986	3.76712	3.80822
656	ECUADOR	MAINLAND	256370	Pristimantis	607	Pristimantis daquilemai	2021	PT	45	0	YES	DURING	12.01.2016	TRUE	16.11.2021	TRUE	01.12.2021	TRUE	Brito-Zapata, D., C. Reyes-Puig, D. F. Cisneros-Heredia, D. Zumel, and S. R. Ron. 2021. Description of a new minute frog of the genus Pristimantis (Anura: Strabomantidae) from Cordillera del Condor, Ecuador. Zootaxa 5072: 351–372 (https://doi.org/10.11646/zootaxa.5072.4.3).	5	3		12.01.2016	TRUE	16.11.2021	TRUE	01.12.2021	TRUE		2016-01-12	2021-11-16	2021-12-01		2135	2150	70.1918	70.6849	5.84932	5.89041
657	ECUADOR	MAINLAND	256370	Pristimantis	607	Pristimantis daquilemai	2021	PT	45	0	YES	DURING	30.06.2003	TRUE	16.11.2021	TRUE	01.12.2021	TRUE	Brito-Zapata, D., C. Reyes-Puig, D. F. Cisneros-Heredia, D. Zumel, and S. R. Ron. 2021. Description of a new minute frog of the genus Pristimantis (Anura: Strabomantidae) from Cordillera del Condor, Ecuador. Zootaxa 5072: 351–372 (https://doi.org/10.11646/zootaxa.5072.4.3).	5	3		30.06.2003	TRUE	16.11.2021	TRUE	01.12.2021	TRUE		2003-06-30	2021-11-16	2021-12-01		6714	6729	220.734	221.227	18.3945	18.4356
658	ECUADOR	MAINLAND	256370	Pristimantis	607	Pristimantis ecuadorensis	2017	HT	5	0	YES	DURING	14.01.2014	TRUE	01.02.2017	TRUE	22.03.2017	TRUE	Guayasamin, J. M., C. R. Hutter, E. E. Tapia, J. Culebras, N. Peñafiel, R. A. Pyron, C. Morochz, W. C. Funk, and A. F. Arteaga-Navarro. 2017. Diversification of the rainfrog Pristimantis ornatissimus in the lowlands and Andean foothills of Ecuador. PLoS (Public Library of Science) One 12(3:e0172615): 1–21.	9	2		14.01.2014	TRUE	01.02.2017	TRUE	22.03.2017	TRUE		2014-01-14	2017-02-01	2017-03-22		1114	1163	36.6247	38.2356	3.05205	3.1863
659	ECUADOR	MAINLAND	256370	Pristimantis	607	Pristimantis ecuadorensis	2017	PT	5	0	YES	DURING	1988	APROX	01.02.2017	TRUE	22.03.2017	TRUE	Guayasamin, J. M., C. R. Hutter, E. E. Tapia, J. Culebras, N. Peñafiel, R. A. Pyron, C. Morochz, W. C. Funk, and A. F. Arteaga-Navarro. 2017. Diversification of the rainfrog Pristimantis ornatissimus in the lowlands and Andean foothills of Ecuador. PLoS (Public Library of Science) One 12(3:e0172615): 1–21.	9	2		01.07.1988	APROX	01.02.2017	TRUE	22.03.2017	TRUE		1988-07-01	2017-02-01	2017-03-22		10442	10491	343.299	344.91	28.6082	28.7425
660	ECUADOR	MAINLAND	256370	Pristimantis	607	Pristimantis enigmaticus	2015	HT	23	0	YES	DURING	11.03.2009	TRUE	04.11.2015	TRUE	24.11.2015	TRUE	Ortega-Andrade, H. M., O. R. Rojas-Soto, J. H. Valencia, A. Espinosa de los Monteros, J. J. Morrone, S. R. Ron, and D. C. Cannatella. 2015. Insights from integrative systematics reveal cryptic diversity in Pristimantis frogs (Anura: Craugastoridae) from the Upper Amazon Basin. PLoS (Public Library of Science) One 10(11): e0143392: 1–43.	7	1		11.03.2009	TRUE	04.11.2015	TRUE	24.11.2015	TRUE		2009-03-11	2015-11-04	2015-11-24		2429	2449	79.8575	80.5151	6.65479	6.70959
661	ECUADOR	MAINLAND	256370	Pristimantis	607	Pristimantis enigmaticus	2015	PT	23	0	YES	DURING	19.08.2006	TRUE	04.11.2015	TRUE	24.11.2015	TRUE	Ortega-Andrade, H. M., O. R. Rojas-Soto, J. H. Valencia, A. Espinosa de los Monteros, J. J. Morrone, S. R. Ron, and D. C. Cannatella. 2015. Insights from integrative systematics reveal cryptic diversity in Pristimantis frogs (Anura: Craugastoridae) from the Upper Amazon Basin. PLoS (Public Library of Science) One 10(11): e0143392: 1–43.	7	1		19.08.2006	TRUE	04.11.2015	TRUE	24.11.2015	TRUE		2006-08-19	2015-11-04	2015-11-24		3364	3384	110.597	111.255	9.21644	9.27123
662	ECUADOR	MAINLAND	256370	Pristimantis	607	Pristimantis enigmaticus	2015	PT	23	0	YES	DURING	13.06.2010	TRUE	04.11.2015	TRUE	24.11.2015	TRUE	Ortega-Andrade, H. M., O. R. Rojas-Soto, J. H. Valencia, A. Espinosa de los Monteros, J. J. Morrone, S. R. Ron, and D. C. Cannatella. 2015. Insights from integrative systematics reveal cryptic diversity in Pristimantis frogs (Anura: Craugastoridae) from the Upper Amazon Basin. PLoS (Public Library of Science) One 10(11): e0143392: 1–43.	7	1		13.06.2010	TRUE	04.11.2015	TRUE	24.11.2015	TRUE		2010-06-13	2015-11-04	2015-11-24		1970	1990	64.7671	65.4247	5.39726	5.45205
663	ECUADOR	MAINLAND	256370	Pristimantis	607	Pristimantis enigmaticus	2015	PT	23	0	YES	DURING	19.09.2012	TRUE	04.11.2015	TRUE	24.11.2015	TRUE	Ortega-Andrade, H. M., O. R. Rojas-Soto, J. H. Valencia, A. Espinosa de los Monteros, J. J. Morrone, S. R. Ron, and D. C. Cannatella. 2015. Insights from integrative systematics reveal cryptic diversity in Pristimantis frogs (Anura: Craugastoridae) from the Upper Amazon Basin. PLoS (Public Library of Science) One 10(11): e0143392: 1–43.	7	1		19.09.2012	TRUE	04.11.2015	TRUE	24.11.2015	TRUE		2012-09-19	2015-11-04	2015-11-24		1141	1161	37.5123	38.1699	3.12603	3.18082
664	ECUADOR	MAINLAND	256370	Pristimantis	607	Pristimantis enigmaticus	2015	PT	23	0	YES	DURING	01.12.2008	TRUE	04.11.2015	TRUE	24.11.2015	TRUE	Ortega-Andrade, H. M., O. R. Rojas-Soto, J. H. Valencia, A. Espinosa de los Monteros, J. J. Morrone, S. R. Ron, and D. C. Cannatella. 2015. Insights from integrative systematics reveal cryptic diversity in Pristimantis frogs (Anura: Craugastoridae) from the Upper Amazon Basin. PLoS (Public Library of Science) One 10(11): e0143392: 1–43.	7	1		01.12.2008	TRUE	04.11.2015	TRUE	24.11.2015	TRUE		2008-12-01	2015-11-04	2015-11-24		2529	2549	83.1452	83.8027	6.92877	6.98356
665	ECUADOR	MAINLAND	256370	Pristimantis	607	Pristimantis enigmaticus	2015	PT	23	0	YES	DURING	28.01.2008	TRUE	04.11.2015	TRUE	24.11.2015	TRUE	Ortega-Andrade, H. M., O. R. Rojas-Soto, J. H. Valencia, A. Espinosa de los Monteros, J. J. Morrone, S. R. Ron, and D. C. Cannatella. 2015. Insights from integrative systematics reveal cryptic diversity in Pristimantis frogs (Anura: Craugastoridae) from the Upper Amazon Basin. PLoS (Public Library of Science) One 10(11): e0143392: 1–43.	7	1		28.01.2008	TRUE	04.11.2015	TRUE	24.11.2015	TRUE		2008-01-28	2015-11-04	2015-11-24		2837	2857	93.2712	93.9288	7.7726	7.8274
666	ECUADOR	MAINLAND	256370	Pristimantis	607	Pristimantis enigmaticus	2015	PT	23	0	YES	DURING	05.12.2008	TRUE	04.11.2015	TRUE	24.11.2015	TRUE	Ortega-Andrade, H. M., O. R. Rojas-Soto, J. H. Valencia, A. Espinosa de los Monteros, J. J. Morrone, S. R. Ron, and D. C. Cannatella. 2015. Insights from integrative systematics reveal cryptic diversity in Pristimantis frogs (Anura: Craugastoridae) from the Upper Amazon Basin. PLoS (Public Library of Science) One 10(11): e0143392: 1–43.	7	1		05.12.2008	TRUE	04.11.2015	TRUE	24.11.2015	TRUE		2008-12-05	2015-11-04	2015-11-24		2525	2545	83.0137	83.6712	6.91781	6.9726
667	ECUADOR	MAINLAND	256370	Pristimantis	607	Pristimantis enigmaticus	2015	PT	23	0	YES	DURING	30.07.2008	TRUE	04.11.2015	TRUE	24.11.2015	TRUE	Ortega-Andrade, H. M., O. R. Rojas-Soto, J. H. Valencia, A. Espinosa de los Monteros, J. J. Morrone, S. R. Ron, and D. C. Cannatella. 2015. Insights from integrative systematics reveal cryptic diversity in Pristimantis frogs (Anura: Craugastoridae) from the Upper Amazon Basin. PLoS (Public Library of Science) One 10(11): e0143392: 1–43.	7	1		30.07.2008	TRUE	04.11.2015	TRUE	24.11.2015	TRUE		2008-07-30	2015-11-04	2015-11-24		2653	2673	87.2219	87.8795	7.26849	7.32329
668	ECUADOR	MAINLAND	256370	Pristimantis	607	Pristimantis enigmaticus	2015	PT	23	0	YES	DURING	12.10.2008	TRUE	04.11.2015	TRUE	24.11.2015	TRUE	Ortega-Andrade, H. M., O. R. Rojas-Soto, J. H. Valencia, A. Espinosa de los Monteros, J. J. Morrone, S. R. Ron, and D. C. Cannatella. 2015. Insights from integrative systematics reveal cryptic diversity in Pristimantis frogs (Anura: Craugastoridae) from the Upper Amazon Basin. PLoS (Public Library of Science) One 10(11): e0143392: 1–43.	7	1		12.10.2008	TRUE	04.11.2015	TRUE	24.11.2015	TRUE		2008-10-12	2015-11-04	2015-11-24		2579	2599	84.789	85.4466	7.06575	7.12055
669	ECUADOR	MAINLAND	256370	Pristimantis	607	Pristimantis enigmaticus	2015	PT	23	0	YES	DURING	30.11.2012	TRUE	04.11.2015	TRUE	24.11.2015	TRUE	Ortega-Andrade, H. M., O. R. Rojas-Soto, J. H. Valencia, A. Espinosa de los Monteros, J. J. Morrone, S. R. Ron, and D. C. Cannatella. 2015. Insights from integrative systematics reveal cryptic diversity in Pristimantis frogs (Anura: Craugastoridae) from the Upper Amazon Basin. PLoS (Public Library of Science) One 10(11): e0143392: 1–43.	7	1		30.11.2012	TRUE	04.11.2015	TRUE	24.11.2015	TRUE		2012-11-30	2015-11-04	2015-11-24		1069	1089	35.1452	35.8027	2.92877	2.98356
670	ECUADOR	MAINLAND	256370	Pristimantis	607	Pristimantis enigmaticus	2015	PT	23	0	YES	DURING	26.03.2012	TRUE	04.11.2015	TRUE	24.11.2015	TRUE	Ortega-Andrade, H. M., O. R. Rojas-Soto, J. H. Valencia, A. Espinosa de los Monteros, J. J. Morrone, S. R. Ron, and D. C. Cannatella. 2015. Insights from integrative systematics reveal cryptic diversity in Pristimantis frogs (Anura: Craugastoridae) from the Upper Amazon Basin. PLoS (Public Library of Science) One 10(11): e0143392: 1–43.	7	1		26.03.2012	TRUE	04.11.2015	TRUE	24.11.2015	TRUE		2012-03-26	2015-11-04	2015-11-24		1318	1338	43.3315	43.989	3.61096	3.66575
671	ECUADOR	MAINLAND	256370	Pristimantis	607	Pristimantis enigmaticus	2015	PT	23	0	YES	DURING	22.03.2008	TRUE	04.11.2015	TRUE	24.11.2015	TRUE	Ortega-Andrade, H. M., O. R. Rojas-Soto, J. H. Valencia, A. Espinosa de los Monteros, J. J. Morrone, S. R. Ron, and D. C. Cannatella. 2015. Insights from integrative systematics reveal cryptic diversity in Pristimantis frogs (Anura: Craugastoridae) from the Upper Amazon Basin. PLoS (Public Library of Science) One 10(11): e0143392: 1–43.	7	1		22.03.2008	TRUE	04.11.2015	TRUE	24.11.2015	TRUE		2008-03-22	2015-11-04	2015-11-24		2783	2803	91.4959	92.1534	7.62466	7.67945
672	ECUADOR	MAINLAND	256370	Pristimantis	607	Pristimantis enigmaticus	2015	PT	23	0	YES	DURING	11.04.2009	TRUE	04.11.2015	TRUE	24.11.2015	TRUE	Ortega-Andrade, H. M., O. R. Rojas-Soto, J. H. Valencia, A. Espinosa de los Monteros, J. J. Morrone, S. R. Ron, and D. C. Cannatella. 2015. Insights from integrative systematics reveal cryptic diversity in Pristimantis frogs (Anura: Craugastoridae) from the Upper Amazon Basin. PLoS (Public Library of Science) One 10(11): e0143392: 1–43.	7	1		11.04.2009	TRUE	04.11.2015	TRUE	24.11.2015	TRUE		2009-04-11	2015-11-04	2015-11-24		2398	2418	78.8384	79.4959	6.56986	6.62466
673	ECUADOR	MAINLAND	256370	Pristimantis	607	Pristimantis enigmaticus	2015	PT	23	0	YES	DURING	01.06.2006	TRUE	04.11.2015	TRUE	24.11.2015	TRUE	Ortega-Andrade, H. M., O. R. Rojas-Soto, J. H. Valencia, A. Espinosa de los Monteros, J. J. Morrone, S. R. Ron, and D. C. Cannatella. 2015. Insights from integrative systematics reveal cryptic diversity in Pristimantis frogs (Anura: Craugastoridae) from the Upper Amazon Basin. PLoS (Public Library of Science) One 10(11): e0143392: 1–43.	7	1		01.06.2006	TRUE	04.11.2015	TRUE	24.11.2015	TRUE		2006-06-01	2015-11-04	2015-11-24		3443	3463	113.195	113.852	9.43288	9.48767
674	ECUADOR	MAINLAND	256370	Pristimantis	607	Pristimantis enigmaticus	2015	PT	23	0	YES	DURING	30.03.2007	TRUE	04.11.2015	TRUE	24.11.2015	TRUE	Ortega-Andrade, H. M., O. R. Rojas-Soto, J. H. Valencia, A. Espinosa de los Monteros, J. J. Morrone, S. R. Ron, and D. C. Cannatella. 2015. Insights from integrative systematics reveal cryptic diversity in Pristimantis frogs (Anura: Craugastoridae) from the Upper Amazon Basin. PLoS (Public Library of Science) One 10(11): e0143392: 1–43.	7	1		30.03.2007	TRUE	04.11.2015	TRUE	24.11.2015	TRUE		2007-03-30	2015-11-04	2015-11-24		3141	3161	103.266	103.923	8.60548	8.66027
675	ECUADOR	MAINLAND	256370	Pristimantis	607	Pristimantis enigmaticus	2015	PT	23	0	YES	DURING	24.06.2010	TRUE	04.11.2015	TRUE	24.11.2015	TRUE	Ortega-Andrade, H. M., O. R. Rojas-Soto, J. H. Valencia, A. Espinosa de los Monteros, J. J. Morrone, S. R. Ron, and D. C. Cannatella. 2015. Insights from integrative systematics reveal cryptic diversity in Pristimantis frogs (Anura: Craugastoridae) from the Upper Amazon Basin. PLoS (Public Library of Science) One 10(11): e0143392: 1–43.	7	1		24.06.2010	TRUE	04.11.2015	TRUE	24.11.2015	TRUE		2010-06-24	2015-11-04	2015-11-24		1959	1979	64.4055	65.063	5.36712	5.42192
676	ECUADOR	MAINLAND	256370	Pristimantis	607	Pristimantis enigmaticus	2015	PT	23	0	YES	DURING	01.01.1933	TRUE	04.11.2015	TRUE	24.11.2015	TRUE	Ortega-Andrade, H. M., O. R. Rojas-Soto, J. H. Valencia, A. Espinosa de los Monteros, J. J. Morrone, S. R. Ron, and D. C. Cannatella. 2015. Insights from integrative systematics reveal cryptic diversity in Pristimantis frogs (Anura: Craugastoridae) from the Upper Amazon Basin. PLoS (Public Library of Science) One 10(11): e0143392: 1–43.	7	1		01.01.1933	TRUE	04.11.2015	TRUE	24.11.2015	TRUE		1933-01-01	2015-11-04	2015-11-24		30257	30277	994.751	995.408	82.8959	82.9507
677	ECUADOR	MAINLAND	256370	Pristimantis	607	Pristimantis enigmaticus	2015	PT	23	0	YES	DURING	01.03.2008	TRUE	04.11.2015	TRUE	24.11.2015	TRUE	Ortega-Andrade, H. M., O. R. Rojas-Soto, J. H. Valencia, A. Espinosa de los Monteros, J. J. Morrone, S. R. Ron, and D. C. Cannatella. 2015. Insights from integrative systematics reveal cryptic diversity in Pristimantis frogs (Anura: Craugastoridae) from the Upper Amazon Basin. PLoS (Public Library of Science) One 10(11): e0143392: 1–43.	7	1		01.03.2008	TRUE	04.11.2015	TRUE	24.11.2015	TRUE		2008-03-01	2015-11-04	2015-11-24		2804	2824	92.1863	92.8438	7.68219	7.73699
678	ECUADOR	MAINLAND	256370	Pristimantis	607	Pristimantis enigmaticus	2015	PT	23	0	YES	DURING	01.09.2008	TRUE	04.11.2015	TRUE	24.11.2015	TRUE	Ortega-Andrade, H. M., O. R. Rojas-Soto, J. H. Valencia, A. Espinosa de los Monteros, J. J. Morrone, S. R. Ron, and D. C. Cannatella. 2015. Insights from integrative systematics reveal cryptic diversity in Pristimantis frogs (Anura: Craugastoridae) from the Upper Amazon Basin. PLoS (Public Library of Science) One 10(11): e0143392: 1–43.	7	1		01.09.2008	TRUE	04.11.2015	TRUE	24.11.2015	TRUE		2008-09-01	2015-11-04	2015-11-24		2620	2640	86.137	86.7945	7.17808	7.23288
679	ECUADOR	MAINLAND	256370	Pristimantis	607	Pristimantis limoncochensis	2015	HT	19	0	YES	DURING	27.02.2007	TRUE	04.11.2015	TRUE	24.11.2015	TRUE	Ortega-Andrade, H. M., O. R. Rojas-Soto, J. H. Valencia, A. Espinosa de los Monteros, J. J. Morrone, S. R. Ron, and D. C. Cannatella. 2015. Insights from integrative systematics reveal cryptic diversity in Pristimantis frogs (Anura: Craugastoridae) from the Upper Amazon Basin. PLoS (Public Library of Science) One 10(11): e0143392: 1–43.	7	1		27.02.2007	TRUE	04.11.2015	TRUE	24.11.2015	TRUE		2007-02-27	2015-11-04	2015-11-24		3172	3192	104.285	104.942	8.69041	8.74521
680	ECUADOR	MAINLAND	256370	Pristimantis	607	Pristimantis limoncochensis	2015	PT	19	0	YES	DURING	06.02.2003	TRUE	04.11.2015	TRUE	24.11.2015	TRUE	Ortega-Andrade, H. M., O. R. Rojas-Soto, J. H. Valencia, A. Espinosa de los Monteros, J. J. Morrone, S. R. Ron, and D. C. Cannatella. 2015. Insights from integrative systematics reveal cryptic diversity in Pristimantis frogs (Anura: Craugastoridae) from the Upper Amazon Basin. PLoS (Public Library of Science) One 10(11): e0143392: 1–43.	7	1		06.02.2003	TRUE	04.11.2015	TRUE	24.11.2015	TRUE		2003-02-06	2015-11-04	2015-11-24		4654	4674	153.008	153.666	12.7507	12.8055
681	ECUADOR	MAINLAND	256370	Pristimantis	607	Pristimantis limoncochensis	2015	PT	19	0	YES	DURING	15.01.1995	TRUE	04.11.2015	TRUE	24.11.2015	TRUE	Ortega-Andrade, H. M., O. R. Rojas-Soto, J. H. Valencia, A. Espinosa de los Monteros, J. J. Morrone, S. R. Ron, and D. C. Cannatella. 2015. Insights from integrative systematics reveal cryptic diversity in Pristimantis frogs (Anura: Craugastoridae) from the Upper Amazon Basin. PLoS (Public Library of Science) One 10(11): e0143392: 1–43.	7	1		15.01.1995	TRUE	04.11.2015	TRUE	24.11.2015	TRUE		1995-01-15	2015-11-04	2015-11-24		7598	7618	249.797	250.455	20.8164	20.8712
682	ECUADOR	MAINLAND	256370	Pristimantis	607	Pristimantis limoncochensis	2015	PT	19	0	YES	DURING	25.07.2013	TRUE	04.11.2015	TRUE	24.11.2015	TRUE	Ortega-Andrade, H. M., O. R. Rojas-Soto, J. H. Valencia, A. Espinosa de los Monteros, J. J. Morrone, S. R. Ron, and D. C. Cannatella. 2015. Insights from integrative systematics reveal cryptic diversity in Pristimantis frogs (Anura: Craugastoridae) from the Upper Amazon Basin. PLoS (Public Library of Science) One 10(11): e0143392: 1–43.	7	1		25.07.2013	TRUE	04.11.2015	TRUE	24.11.2015	TRUE		2013-07-25	2015-11-04	2015-11-24		832	852	27.3534	28.011	2.27945	2.33425
683	ECUADOR	MAINLAND	256370	Pristimantis	607	Pristimantis limoncochensis	2015	PT	19	0	YES	DURING	26.04.2003	TRUE	04.11.2015	TRUE	24.11.2015	TRUE	Ortega-Andrade, H. M., O. R. Rojas-Soto, J. H. Valencia, A. Espinosa de los Monteros, J. J. Morrone, S. R. Ron, and D. C. Cannatella. 2015. Insights from integrative systematics reveal cryptic diversity in Pristimantis frogs (Anura: Craugastoridae) from the Upper Amazon Basin. PLoS (Public Library of Science) One 10(11): e0143392: 1–43.	7	1		26.04.2003	TRUE	04.11.2015	TRUE	24.11.2015	TRUE		2003-04-26	2015-11-04	2015-11-24		4575	4595	150.411	151.068	12.5342	12.589
684	ECUADOR	MAINLAND	256370	Pristimantis	607	Pristimantis limoncochensis	2015	PT	19	0	YES	DURING	10.04.1996	TRUE	04.11.2015	TRUE	24.11.2015	TRUE	Ortega-Andrade, H. M., O. R. Rojas-Soto, J. H. Valencia, A. Espinosa de los Monteros, J. J. Morrone, S. R. Ron, and D. C. Cannatella. 2015. Insights from integrative systematics reveal cryptic diversity in Pristimantis frogs (Anura: Craugastoridae) from the Upper Amazon Basin. PLoS (Public Library of Science) One 10(11): e0143392: 1–43.	7	1		10.04.1996	TRUE	04.11.2015	TRUE	24.11.2015	TRUE		1996-04-10	2015-11-04	2015-11-24		7147	7167	234.97	235.627	19.5808	19.6356
685	ECUADOR	MAINLAND	256370	Pristimantis	607	Pristimantis limoncochensis	2015	PT	19	0	YES	DURING	13.03.2005	TRUE	04.11.2015	TRUE	24.11.2015	TRUE	Ortega-Andrade, H. M., O. R. Rojas-Soto, J. H. Valencia, A. Espinosa de los Monteros, J. J. Morrone, S. R. Ron, and D. C. Cannatella. 2015. Insights from integrative systematics reveal cryptic diversity in Pristimantis frogs (Anura: Craugastoridae) from the Upper Amazon Basin. PLoS (Public Library of Science) One 10(11): e0143392: 1–43.	7	1		13.03.2005	TRUE	04.11.2015	TRUE	24.11.2015	TRUE		2005-03-13	2015-11-04	2015-11-24		3888	3908	127.825	128.482	10.6521	10.7068
686	ECUADOR	MAINLAND	256370	Pristimantis	607	Pristimantis limoncochensis	2015	PT	19	0	YES	DURING	17.03.2012	TRUE	04.11.2015	TRUE	24.11.2015	TRUE	Ortega-Andrade, H. M., O. R. Rojas-Soto, J. H. Valencia, A. Espinosa de los Monteros, J. J. Morrone, S. R. Ron, and D. C. Cannatella. 2015. Insights from integrative systematics reveal cryptic diversity in Pristimantis frogs (Anura: Craugastoridae) from the Upper Amazon Basin. PLoS (Public Library of Science) One 10(11): e0143392: 1–43.	7	1		17.03.2012	TRUE	04.11.2015	TRUE	24.11.2015	TRUE		2012-03-17	2015-11-04	2015-11-24		1327	1347	43.6274	44.2849	3.63562	3.69041
687	ECUADOR	MAINLAND	256370	Pristimantis	607	Pristimantis limoncochensis	2015	PT	19	0	YES	DURING	09.05.2013	TRUE	04.11.2015	TRUE	24.11.2015	TRUE	Ortega-Andrade, H. M., O. R. Rojas-Soto, J. H. Valencia, A. Espinosa de los Monteros, J. J. Morrone, S. R. Ron, and D. C. Cannatella. 2015. Insights from integrative systematics reveal cryptic diversity in Pristimantis frogs (Anura: Craugastoridae) from the Upper Amazon Basin. PLoS (Public Library of Science) One 10(11): e0143392: 1–43.	7	1		09.05.2013	TRUE	04.11.2015	TRUE	24.11.2015	TRUE		2013-05-09	2015-11-04	2015-11-24		909	929	29.8849	30.5425	2.49041	2.54521
688	ECUADOR	MAINLAND	256370	Pristimantis	607	Pristimantis limoncochensis	2015	PT	19	0	YES	DURING	23.12.2008	TRUE	04.11.2015	TRUE	24.11.2015	TRUE	Ortega-Andrade, H. M., O. R. Rojas-Soto, J. H. Valencia, A. Espinosa de los Monteros, J. J. Morrone, S. R. Ron, and D. C. Cannatella. 2015. Insights from integrative systematics reveal cryptic diversity in Pristimantis frogs (Anura: Craugastoridae) from the Upper Amazon Basin. PLoS (Public Library of Science) One 10(11): e0143392: 1–43.	7	1		23.12.2008	TRUE	04.11.2015	TRUE	24.11.2015	TRUE		2008-12-23	2015-11-04	2015-11-24		2507	2527	82.4219	83.0795	6.86849	6.92329
689	ECUADOR	MAINLAND	256370	Pristimantis	607	Pristimantis limoncochensis	2015	PT	19	0	YES	DURING	05.02.2002	TRUE	04.11.2015	TRUE	24.11.2015	TRUE	Ortega-Andrade, H. M., O. R. Rojas-Soto, J. H. Valencia, A. Espinosa de los Monteros, J. J. Morrone, S. R. Ron, and D. C. Cannatella. 2015. Insights from integrative systematics reveal cryptic diversity in Pristimantis frogs (Anura: Craugastoridae) from the Upper Amazon Basin. PLoS (Public Library of Science) One 10(11): e0143392: 1–43.	7	1		05.02.2002	TRUE	04.11.2015	TRUE	24.11.2015	TRUE		2002-02-05	2015-11-04	2015-11-24		5020	5040	165.041	165.699	13.7534	13.8082
690	ECUADOR	MAINLAND	256370	Pristimantis	607	Pristimantis omeviridis	2015	HT	21	0	YES	DURING	08.03.2013	TRUE	04.11.2015	TRUE	24.11.2015	TRUE	Ortega-Andrade, H. M., O. R. Rojas-Soto, J. H. Valencia, A. Espinosa de los Monteros, J. J. Morrone, S. R. Ron, and D. C. Cannatella. 2015. Insights from integrative systematics reveal cryptic diversity in Pristimantis frogs (Anura: Craugastoridae) from the Upper Amazon Basin. PLoS (Public Library of Science) One 10(11): e0143392: 1–43.	7	1		08.03.2013	TRUE	04.11.2015	TRUE	24.11.2015	TRUE		2013-03-08	2015-11-04	2015-11-24		971	991	31.9233	32.5808	2.66027	2.71507
691	ECUADOR	MAINLAND	256370	Pristimantis	607	Pristimantis omeviridis	2015	PT	21	0	YES	DURING	04.10.2003	TRUE	04.11.2015	TRUE	24.11.2015	TRUE	Ortega-Andrade, H. M., O. R. Rojas-Soto, J. H. Valencia, A. Espinosa de los Monteros, J. J. Morrone, S. R. Ron, and D. C. Cannatella. 2015. Insights from integrative systematics reveal cryptic diversity in Pristimantis frogs (Anura: Craugastoridae) from the Upper Amazon Basin. PLoS (Public Library of Science) One 10(11): e0143392: 1–43.	7	1		04.10.2003	TRUE	04.11.2015	TRUE	24.11.2015	TRUE		2003-10-04	2015-11-04	2015-11-24		4414	4434	145.118	145.775	12.0932	12.1479
692	ECUADOR	MAINLAND	256370	Pristimantis	607	Pristimantis omeviridis	2015	PT	21	0	YES	DURING	24.05.1991	TRUE	04.11.2015	TRUE	24.11.2015	TRUE	Ortega-Andrade, H. M., O. R. Rojas-Soto, J. H. Valencia, A. Espinosa de los Monteros, J. J. Morrone, S. R. Ron, and D. C. Cannatella. 2015. Insights from integrative systematics reveal cryptic diversity in Pristimantis frogs (Anura: Craugastoridae) from the Upper Amazon Basin. PLoS (Public Library of Science) One 10(11): e0143392: 1–43.	7	1		24.05.1991	TRUE	04.11.2015	TRUE	24.11.2015	TRUE		1991-05-24	2015-11-04	2015-11-24		8930	8950	293.589	294.247	24.4658	24.5205
693	ECUADOR	MAINLAND	256370	Pristimantis	607	Pristimantis omeviridis	2015	PT	21	0	YES	DURING	27.06.1987	TRUE	04.11.2015	TRUE	24.11.2015	TRUE	Ortega-Andrade, H. M., O. R. Rojas-Soto, J. H. Valencia, A. Espinosa de los Monteros, J. J. Morrone, S. R. Ron, and D. C. Cannatella. 2015. Insights from integrative systematics reveal cryptic diversity in Pristimantis frogs (Anura: Craugastoridae) from the Upper Amazon Basin. PLoS (Public Library of Science) One 10(11): e0143392: 1–43.	7	1		27.06.1987	TRUE	04.11.2015	TRUE	24.11.2015	TRUE		1987-06-27	2015-11-04	2015-11-24		10357	10377	340.504	341.162	28.3753	28.4301
694	ECUADOR	MAINLAND	256370	Pristimantis	607	Pristimantis omeviridis	2015	PT	21	0	YES	DURING	16.02.2000	TRUE	04.11.2015	TRUE	24.11.2015	TRUE	Ortega-Andrade, H. M., O. R. Rojas-Soto, J. H. Valencia, A. Espinosa de los Monteros, J. J. Morrone, S. R. Ron, and D. C. Cannatella. 2015. Insights from integrative systematics reveal cryptic diversity in Pristimantis frogs (Anura: Craugastoridae) from the Upper Amazon Basin. PLoS (Public Library of Science) One 10(11): e0143392: 1–43.	7	1		16.02.2000	TRUE	04.11.2015	TRUE	24.11.2015	TRUE		2000-02-16	2015-11-04	2015-11-24		5740	5760	188.712	189.37	15.726	15.7808
695	ECUADOR	MAINLAND	256370	Pristimantis	607	Pristimantis omeviridis	2015	PT	21	0	YES	DURING	14.10.2009	TRUE	04.11.2015	TRUE	24.11.2015	TRUE	Ortega-Andrade, H. M., O. R. Rojas-Soto, J. H. Valencia, A. Espinosa de los Monteros, J. J. Morrone, S. R. Ron, and D. C. Cannatella. 2015. Insights from integrative systematics reveal cryptic diversity in Pristimantis frogs (Anura: Craugastoridae) from the Upper Amazon Basin. PLoS (Public Library of Science) One 10(11): e0143392: 1–43.	7	1		14.10.2009	TRUE	04.11.2015	TRUE	24.11.2015	TRUE		2009-10-14	2015-11-04	2015-11-24		2212	2232	72.7233	73.3808	6.06027	6.11507
696	ECUADOR	MAINLAND	256370	Pristimantis	607	Pristimantis omeviridis	2015	PT	21	0	YES	DURING	20.07.1996	TRUE	04.11.2015	TRUE	24.11.2015	TRUE	Ortega-Andrade, H. M., O. R. Rojas-Soto, J. H. Valencia, A. Espinosa de los Monteros, J. J. Morrone, S. R. Ron, and D. C. Cannatella. 2015. Insights from integrative systematics reveal cryptic diversity in Pristimantis frogs (Anura: Craugastoridae) from the Upper Amazon Basin. PLoS (Public Library of Science) One 10(11): e0143392: 1–43.	7	1		20.07.1996	TRUE	04.11.2015	TRUE	24.11.2015	TRUE		1996-07-20	2015-11-04	2015-11-24		7046	7066	231.649	232.307	19.3041	19.3589
697	ECUADOR	MAINLAND	256370	Pristimantis	607	Pristimantis omeviridis	2015	PT	21	0	YES	DURING	23.09.2000	TRUE	04.11.2015	TRUE	24.11.2015	TRUE	Ortega-Andrade, H. M., O. R. Rojas-Soto, J. H. Valencia, A. Espinosa de los Monteros, J. J. Morrone, S. R. Ron, and D. C. Cannatella. 2015. Insights from integrative systematics reveal cryptic diversity in Pristimantis frogs (Anura: Craugastoridae) from the Upper Amazon Basin. PLoS (Public Library of Science) One 10(11): e0143392: 1–43.	7	1		23.09.2000	TRUE	04.11.2015	TRUE	24.11.2015	TRUE		2000-09-23	2015-11-04	2015-11-24		5520	5540	181.479	182.137	15.1233	15.1781
698	ECUADOR	MAINLAND	256370	Pristimantis	607	Pristimantis omeviridis	2015	PT	21	0	YES	DURING	16.02.1996	TRUE	04.11.2015	TRUE	24.11.2015	TRUE	Ortega-Andrade, H. M., O. R. Rojas-Soto, J. H. Valencia, A. Espinosa de los Monteros, J. J. Morrone, S. R. Ron, and D. C. Cannatella. 2015. Insights from integrative systematics reveal cryptic diversity in Pristimantis frogs (Anura: Craugastoridae) from the Upper Amazon Basin. PLoS (Public Library of Science) One 10(11): e0143392: 1–43.	7	1		16.02.1996	TRUE	04.11.2015	TRUE	24.11.2015	TRUE		1996-02-16	2015-11-04	2015-11-24		7201	7221	236.745	237.403	19.7288	19.7836
699	ECUADOR	MAINLAND	256370	Pristimantis	607	Pristimantis omeviridis	2015	PT	21	0	YES	DURING	18.11.2001	TRUE	04.11.2015	TRUE	24.11.2015	TRUE	Ortega-Andrade, H. M., O. R. Rojas-Soto, J. H. Valencia, A. Espinosa de los Monteros, J. J. Morrone, S. R. Ron, and D. C. Cannatella. 2015. Insights from integrative systematics reveal cryptic diversity in Pristimantis frogs (Anura: Craugastoridae) from the Upper Amazon Basin. PLoS (Public Library of Science) One 10(11): e0143392: 1–43.	7	1		18.11.2001	TRUE	04.11.2015	TRUE	24.11.2015	TRUE		2001-11-18	2015-11-04	2015-11-24		5099	5119	167.638	168.296	13.9699	14.0247
700	ECUADOR	MAINLAND	256370	Pristimantis	607	Pristimantis omeviridis	2015	PT	21	0	YES	DURING	07.08.2001	TRUE	04.11.2015	TRUE	24.11.2015	TRUE	Ortega-Andrade, H. M., O. R. Rojas-Soto, J. H. Valencia, A. Espinosa de los Monteros, J. J. Morrone, S. R. Ron, and D. C. Cannatella. 2015. Insights from integrative systematics reveal cryptic diversity in Pristimantis frogs (Anura: Craugastoridae) from the Upper Amazon Basin. PLoS (Public Library of Science) One 10(11): e0143392: 1–43.	7	1		07.08.2001	TRUE	04.11.2015	TRUE	24.11.2015	TRUE		2001-08-07	2015-11-04	2015-11-24		5202	5222	171.025	171.682	14.2521	14.3068
701	ECUADOR	MAINLAND	256370	Pristimantis	607	Pristimantis omeviridis	2015	PT	21	0	YES	DURING	14.01.2002	TRUE	04.11.2015	TRUE	24.11.2015	TRUE	Ortega-Andrade, H. M., O. R. Rojas-Soto, J. H. Valencia, A. Espinosa de los Monteros, J. J. Morrone, S. R. Ron, and D. C. Cannatella. 2015. Insights from integrative systematics reveal cryptic diversity in Pristimantis frogs (Anura: Craugastoridae) from the Upper Amazon Basin. PLoS (Public Library of Science) One 10(11): e0143392: 1–43.	7	1		14.01.2002	TRUE	04.11.2015	TRUE	24.11.2015	TRUE		2002-01-14	2015-11-04	2015-11-24		5042	5062	165.764	166.422	13.8137	13.8685
702	ECUADOR	MAINLAND	256370	Pristimantis	607	Pristimantis omeviridis	2015	PT	21	0	YES	DURING	12.02.2000	TRUE	04.11.2015	TRUE	24.11.2015	TRUE	Ortega-Andrade, H. M., O. R. Rojas-Soto, J. H. Valencia, A. Espinosa de los Monteros, J. J. Morrone, S. R. Ron, and D. C. Cannatella. 2015. Insights from integrative systematics reveal cryptic diversity in Pristimantis frogs (Anura: Craugastoridae) from the Upper Amazon Basin. PLoS (Public Library of Science) One 10(11): e0143392: 1–43.	7	1		12.02.2000	TRUE	04.11.2015	TRUE	24.11.2015	TRUE		2000-02-12	2015-11-04	2015-11-24		5744	5764	188.844	189.501	15.737	15.7918
703	ECUADOR	MAINLAND	256370	Pristimantis	607	Pristimantis omeviridis	2015	PT	21	0	YES	DURING	24.11.1994	TRUE	04.11.2015	TRUE	24.11.2015	TRUE	Ortega-Andrade, H. M., O. R. Rojas-Soto, J. H. Valencia, A. Espinosa de los Monteros, J. J. Morrone, S. R. Ron, and D. C. Cannatella. 2015. Insights from integrative systematics reveal cryptic diversity in Pristimantis frogs (Anura: Craugastoridae) from the Upper Amazon Basin. PLoS (Public Library of Science) One 10(11): e0143392: 1–43.	7	1		24.11.1994	TRUE	04.11.2015	TRUE	24.11.2015	TRUE		1994-11-24	2015-11-04	2015-11-24		7650	7670	251.507	252.164	20.9589	21.0137
704	ECUADOR	MAINLAND	256370	Pristimantis	607	Pristimantis omeviridis	2015	PT	21	0	YES	DURING	02.02.1997	TRUE	04.11.2015	TRUE	24.11.2015	TRUE	Ortega-Andrade, H. M., O. R. Rojas-Soto, J. H. Valencia, A. Espinosa de los Monteros, J. J. Morrone, S. R. Ron, and D. C. Cannatella. 2015. Insights from integrative systematics reveal cryptic diversity in Pristimantis frogs (Anura: Craugastoridae) from the Upper Amazon Basin. PLoS (Public Library of Science) One 10(11): e0143392: 1–43.	7	1		02.02.1997	TRUE	04.11.2015	TRUE	24.11.2015	TRUE		1997-02-02	2015-11-04	2015-11-24		6849	6869	225.173	225.83	18.7644	18.8192
705	ECUADOR	MAINLAND	256370	Pristimantis	607	Pristimantis omeviridis	2015	PT	21	0	YES	DURING	25.02.1994	TRUE	04.11.2015	TRUE	24.11.2015	TRUE	Ortega-Andrade, H. M., O. R. Rojas-Soto, J. H. Valencia, A. Espinosa de los Monteros, J. J. Morrone, S. R. Ron, and D. C. Cannatella. 2015. Insights from integrative systematics reveal cryptic diversity in Pristimantis frogs (Anura: Craugastoridae) from the Upper Amazon Basin. PLoS (Public Library of Science) One 10(11): e0143392: 1–43.	7	1		25.02.1994	TRUE	04.11.2015	TRUE	24.11.2015	TRUE		1994-02-25	2015-11-04	2015-11-24		7922	7942	260.449	261.107	21.7041	21.7589
706	ECUADOR	MAINLAND	256370	Pristimantis	607	Pristimantis omeviridis	2015	PT	21	0	YES	DURING	26.02.2006	TRUE	04.11.2015	TRUE	24.11.2015	TRUE	Ortega-Andrade, H. M., O. R. Rojas-Soto, J. H. Valencia, A. Espinosa de los Monteros, J. J. Morrone, S. R. Ron, and D. C. Cannatella. 2015. Insights from integrative systematics reveal cryptic diversity in Pristimantis frogs (Anura: Craugastoridae) from the Upper Amazon Basin. PLoS (Public Library of Science) One 10(11): e0143392: 1–43.	7	1		26.02.2006	TRUE	04.11.2015	TRUE	24.11.2015	TRUE		2006-02-26	2015-11-04	2015-11-24		3538	3558	116.318	116.975	9.69315	9.74795
707	ECUADOR	MAINLAND	256370	Pristimantis	607	Pristimantis omeviridis	2015	PT	21	0	YES	DURING	10.08.2008	TRUE	04.11.2015	TRUE	24.11.2015	TRUE	Ortega-Andrade, H. M., O. R. Rojas-Soto, J. H. Valencia, A. Espinosa de los Monteros, J. J. Morrone, S. R. Ron, and D. C. Cannatella. 2015. Insights from integrative systematics reveal cryptic diversity in Pristimantis frogs (Anura: Craugastoridae) from the Upper Amazon Basin. PLoS (Public Library of Science) One 10(11): e0143392: 1–43.	7	1		10.08.2008	TRUE	04.11.2015	TRUE	24.11.2015	TRUE		2008-08-10	2015-11-04	2015-11-24		2642	2662	86.8603	87.5178	7.23836	7.29315
708	ECUADOR	MAINLAND	256370	Pristimantis	607	Pristimantis erythros	2018	HT	12	0	YES	DURING	OCT 2014	APROX	28.03.2018	TRUE	20.04.2018	TRUE	Sánchez-Nivicela, J. C., E. Celi-Piedra, V. Posse-Sarmiento, V. L. Urgilés, M. H. Yánez-Muñoz, and D. F. Cisneros-Heredia. 2018. A new species of Pristimantis (Anura, Craugastoridae) from the Cajas Massif, southern Ecuador. ZooKeys 751: 113–128.	6	4		15.10.2014	APROX	28.03.2018	TRUE	20.04.2018	TRUE		2014-10-15	2018-03-28	2018-04-20		1260	1283	41.4247	42.1808	3.45205	3.51507
709	ECUADOR	MAINLAND	256370	Pristimantis	607	Pristimantis erythros	2018	PT	12	0	YES	DURING	NOV 2014	APROX	28.03.2018	TRUE	20.04.2018	TRUE	Sánchez-Nivicela, J. C., E. Celi-Piedra, V. Posse-Sarmiento, V. L. Urgilés, M. H. Yánez-Muñoz, and D. F. Cisneros-Heredia. 2018. A new species of Pristimantis (Anura, Craugastoridae) from the Cajas Massif, southern Ecuador. ZooKeys 751: 113–128.	6	4		15.11.2014	APROX	28.03.2018	TRUE	20.04.2018	TRUE		2014-11-15	2018-03-28	2018-04-20		1229	1252	40.4055	41.1616	3.36712	3.43014
710	ECUADOR	MAINLAND	256370	Pristimantis	607	Pristimantis esmeraldas	2004	HT	29	0	NO	DURING	14.04.1993	TRUE	12.05.2003	TRUE	MAR 2004	APROX	Guayasamin, J. M. 2004. A new species of Eleutherodactylus (Anura: Leptodactylidae) from the northwestern lowlands of Ecuador. Herpetologica 60: 103–116.	1	1		14.04.1993	TRUE	12.05.2003	TRUE	15.03.2004	APROX		1993-04-14	2003-05-12	2004-03-15		3680	3988	120.986	131.112	10.0822	10.926
711	ECUADOR	MAINLAND	256370	Pristimantis	607	Pristimantis esmeraldas	2004	PT	29	0	NO	DURING	16.09.1992	TRUE	12.05.2003	TRUE	MAR 2004	APROX	Guayasamin, J. M. 2004. A new species of Eleutherodactylus (Anura: Leptodactylidae) from the northwestern lowlands of Ecuador. Herpetologica 60: 103–116.	1	1		16.09.1992	TRUE	12.05.2003	TRUE	15.03.2004	APROX		1992-09-16	2003-05-12	2004-03-15		3890	4198	127.89	138.016	10.6575	11.5014
712	ECUADOR	MAINLAND	256370	Pristimantis	607	Pristimantis gralarias	2018	HT	1	0	YES	DURING	29.02.2012	TRUE	29.10.2018	TRUE	06.12.2018	TRUE	Guayasamin, J. M., A. F. Arteaga-Navarro, and C. R. Hutter. 2018. A new (singleton) rainfrog of the Pristimantis myersi Group (Amphibia: Craugastoridae) from the northern Andes of Ecuador . Zootaxa 4527: 323–334.	3	2		29.02.2012	TRUE	29.10.2018	TRUE	06.12.2018	TRUE		2012-02-29	2018-10-29	2018-12-06		2434	2472	80.0219	81.2712	6.66849	6.7726
713	ECUADOR	MAINLAND	256370	Pristimantis	607	Pristimantis gualacenio	2014	HT	10	0	NO	AFTER	04.10.2013	TRUE	04.05.2014	TRUE	13.06.2014	TRUE	Urgilés, V. L., J. C. Sánchez-Nivicela, C. Nieves, and M. H. Yánez-Muñoz. 2014. Terrestrial frogs in southern Andean ecosystems of Ecuador I: Two new species of Pristimantis (Anura: Craugastoridae) of the eastern versant/Ranas terrestres en los ecosistemas surandinos de Ecuador I: Dos nuevas especies de Pristimantis (Anura: Craugastoridae) de la ladera oriental. Avances en Ciencias e Ingeníerias.…	4	3		04.10.2013	TRUE	04.05.2014	TRUE	13.06.2014	TRUE		2013-10-04	2014-05-04	2014-06-13		212	252	6.96986	8.28493	0.580822	0.690411
714	ECUADOR	MAINLAND	256370	Pristimantis	607	Pristimantis tinajillas	2014	HT	3	0	NO	AFTER	09.10.2013	TRUE	04.05.2014	TRUE	13.06.2014	TRUE	Urgilés, V. L., J. C. Sánchez-Nivicela, C. Nieves, and M. H. Yánez-Muñoz. 2014. Terrestrial frogs in southern Andean ecosystems of Ecuador I: Two new species of Pristimantis (Anura: Craugastoridae) of the eastern versant/Ranas terrestres en los ecosistemas surandinos de Ecuador I: Dos nuevas especies de Pristimantis (Anura: Craugastoridae) de la ladera oriental. Avances en Ciencias e Ingeníerias.…	4	3		09.10.2013	TRUE	04.05.2014	TRUE	13.06.2014	TRUE		2013-10-09	2014-05-04	2014-06-13		207	247	6.80548	8.12055	0.567123	0.676712
715	ECUADOR	MAINLAND	256370	Pristimantis	607	Pristimantis huicundo	2004	HT	15	0	NO	AFTER	26.08.2000	TRUE	NODATA	FALSE	SEP 2004	APROX	Guayasamin, J. M., D. Almeida-Reinoso, and F. Nogales-Sornosa. 2004. Two new species of frogs (Leptodactylidae: Eleutherodactylus) from the high Andes of northern Ecuador. Herpetological Monographs 18: 127–141.	3	1		26.08.2000	TRUE	NODATA	FALSE	15.09.2004	APROX		2000-08-26	#VALUE!	2004-09-15		#VALUE!	1481	#VALUE!	48.6904	#VALUE!	4.05753
716	ECUADOR	MAINLAND	256370	Pristimantis	607	Pristimantis huicundo	2004	HT	15	0	NO	AFTER	05.06.2001	TRUE	NODATA	FALSE	SEP 2004	APROX	Guayasamin, J. M., D. Almeida-Reinoso, and F. Nogales-Sornosa. 2004. Two new species of frogs (Leptodactylidae: Eleutherodactylus) from the high Andes of northern Ecuador. Herpetological Monographs 18: 127–141.	3	1		05.06.2001	TRUE	NODATA	FALSE	15.09.2004	APROX		2001-06-05	#VALUE!	2004-09-15		#VALUE!	1198	#VALUE!	39.3863	#VALUE!	3.28219
717	ECUADOR	MAINLAND	256370	Pristimantis	607	Pristimantis huicundo	2004	HT	15	0	NO	AFTER	AUG 2000	APROX	NODATA	FALSE	SEP 2004	APROX	Guayasamin, J. M., D. Almeida-Reinoso, and F. Nogales-Sornosa. 2004. Two new species of frogs (Leptodactylidae: Eleutherodactylus) from the high Andes of northern Ecuador. Herpetological Monographs 18: 127–141.	3	1		15.08.2000	APROX	NODATA	FALSE	15.09.2004	APROX		2000-08-15	#VALUE!	2004-09-15		#VALUE!	1492	#VALUE!	49.0521	#VALUE!	4.08767
718	ECUADOR	MAINLAND	256370	Pristimantis	607	Pristimantis ortizi	2004	HT	25	0	NO	AFTER	JUL 2001	APROX	NODATA	FALSE	SEP 2004	APROX	Guayasamin, J. M., D. Almeida-Reinoso, and F. Nogales-Sornosa. 2004. Two new species of frogs (Leptodactylidae: Eleutherodactylus) from the high Andes of northern Ecuador. Herpetological Monographs 18: 127–141.	3	1		15.07.2001	APROX	NODATA	FALSE	15.09.2004	APROX		2001-07-15	#VALUE!	2004-09-15		#VALUE!	1158	#VALUE!	38.0712	#VALUE!	3.1726
719	ECUADOR	MAINLAND	256370	Pristimantis	607	Pristimantis ortizi	2004	PT	25	0	NO	AFTER	10-14.07.2000	APROX	NODATA	FALSE	SEP 2004	APROX	Guayasamin, J. M., D. Almeida-Reinoso, and F. Nogales-Sornosa. 2004. Two new species of frogs (Leptodactylidae: Eleutherodactylus) from the high Andes of northern Ecuador. Herpetological Monographs 18: 127–141.	3	1		12.07.2000	APROX	NODATA	FALSE	15.09.2004	APROX		2000-07-12	#VALUE!	2004-09-15		#VALUE!	1526	#VALUE!	50.1699	#VALUE!	4.18082
720	ECUADOR	MAINLAND	256370	Pristimantis	607	Pristimantis ortizi	2004	PT	25	0	NO	AFTER	14.07.2000	TRUE	NODATA	FALSE	SEP 2004	APROX	Guayasamin, J. M., D. Almeida-Reinoso, and F. Nogales-Sornosa. 2004. Two new species of frogs (Leptodactylidae: Eleutherodactylus) from the high Andes of northern Ecuador. Herpetological Monographs 18: 127–141.	3	1		14.07.2000	TRUE	NODATA	FALSE	15.09.2004	APROX		2000-07-14	#VALUE!	2004-09-15		#VALUE!	1524	#VALUE!	50.1041	#VALUE!	4.17534
721	ECUADOR	MAINLAND	256370	Pristimantis	607	Pristimantis ortizi	2004	PT	25	0	NO	AFTER	01.08.2000	TRUE	NODATA	FALSE	SEP 2004	APROX	Guayasamin, J. M., D. Almeida-Reinoso, and F. Nogales-Sornosa. 2004. Two new species of frogs (Leptodactylidae: Eleutherodactylus) from the high Andes of northern Ecuador. Herpetological Monographs 18: 127–141.	3	1		01.08.2000	TRUE	NODATA	FALSE	15.09.2004	APROX		2000-08-01	#VALUE!	2004-09-15		#VALUE!	1506	#VALUE!	49.5123	#VALUE!	4.12603
722	ECUADOR	MAINLAND	256370	Pristimantis	607	Pristimantis ortizi	2004	PT	25	0	NO	AFTER	02.08.2000	TRUE	NODATA	FALSE	SEP 2004	APROX	Guayasamin, J. M., D. Almeida-Reinoso, and F. Nogales-Sornosa. 2004. Two new species of frogs (Leptodactylidae: Eleutherodactylus) from the high Andes of northern Ecuador. Herpetological Monographs 18: 127–141.	3	1		02.08.2000	TRUE	NODATA	FALSE	15.09.2004	APROX		2000-08-02	#VALUE!	2004-09-15		#VALUE!	1505	#VALUE!	49.4795	#VALUE!	4.12329
723	ECUADOR	MAINLAND	256370	Pristimantis	607	Pristimantis ortizi	2004	PT	25	0	NO	AFTER	03.08.2000	TRUE	NODATA	FALSE	SEP 2004	APROX	Guayasamin, J. M., D. Almeida-Reinoso, and F. Nogales-Sornosa. 2004. Two new species of frogs (Leptodactylidae: Eleutherodactylus) from the high Andes of northern Ecuador. Herpetological Monographs 18: 127–141.	3	1		03.08.2000	TRUE	NODATA	FALSE	15.09.2004	APROX		2000-08-03	#VALUE!	2004-09-15		#VALUE!	1504	#VALUE!	49.4466	#VALUE!	4.12055
724	ECUADOR	MAINLAND	256370	Pristimantis	607	Pristimantis ortizi	2004	PT	25	0	NO	AFTER	11.07.2000	TRUE	NODATA	FALSE	SEP 2004	APROX	Guayasamin, J. M., D. Almeida-Reinoso, and F. Nogales-Sornosa. 2004. Two new species of frogs (Leptodactylidae: Eleutherodactylus) from the high Andes of northern Ecuador. Herpetological Monographs 18: 127–141.	3	1		11.07.2000	TRUE	NODATA	FALSE	15.09.2004	APROX		2000-07-11	#VALUE!	2004-09-15		#VALUE!	1527	#VALUE!	50.2027	#VALUE!	4.18356
725	ECUADOR	MAINLAND	256370	Pristimantis	607	Pristimantis ortizi	2004	PT	25	0	NO	AFTER	19.08.2000	TRUE	NODATA	FALSE	SEP 2004	APROX	Guayasamin, J. M., D. Almeida-Reinoso, and F. Nogales-Sornosa. 2004. Two new species of frogs (Leptodactylidae: Eleutherodactylus) from the high Andes of northern Ecuador. Herpetological Monographs 18: 127–141.	3	1		19.08.2000	TRUE	NODATA	FALSE	15.09.2004	APROX		2000-08-19	#VALUE!	2004-09-15		#VALUE!	1488	#VALUE!	48.9205	#VALUE!	4.07671
726	ECUADOR	MAINLAND	256370	Pristimantis	607	Pristimantis ortizi	2004	PT	25	0	NO	AFTER	20.07.2001	TRUE	NODATA	FALSE	SEP 2004	APROX	Guayasamin, J. M., D. Almeida-Reinoso, and F. Nogales-Sornosa. 2004. Two new species of frogs (Leptodactylidae: Eleutherodactylus) from the high Andes of northern Ecuador. Herpetological Monographs 18: 127–141.	3	1		20.07.2001	TRUE	NODATA	FALSE	15.09.2004	APROX		2001-07-20	#VALUE!	2004-09-15		#VALUE!	1153	#VALUE!	37.9068	#VALUE!	3.1589
727	ECUADOR	MAINLAND	256370	Pristimantis	607	Pristimantis ortizi	2004	PT	25	0	NO	AFTER	17-19.07.2000	APROX	NODATA	FALSE	SEP 2004	APROX	Guayasamin, J. M., D. Almeida-Reinoso, and F. Nogales-Sornosa. 2004. Two new species of frogs (Leptodactylidae: Eleutherodactylus) from the high Andes of northern Ecuador. Herpetological Monographs 18: 127–141.	3	1		18.07.2000	APROX	NODATA	FALSE	15.09.2004	APROX		2000-07-18	#VALUE!	2004-09-15		#VALUE!	1520	#VALUE!	49.9726	#VALUE!	4.16438
728	ECUADOR	MAINLAND	256370	Pristimantis	607	Pristimantis ortizi	2004	PT	25	0	NO	AFTER	06.08.2000	TRUE	NODATA	FALSE	SEP 2004	APROX	Guayasamin, J. M., D. Almeida-Reinoso, and F. Nogales-Sornosa. 2004. Two new species of frogs (Leptodactylidae: Eleutherodactylus) from the high Andes of northern Ecuador. Herpetological Monographs 18: 127–141.	3	1		06.08.2000	TRUE	NODATA	FALSE	15.09.2004	APROX		2000-08-06	#VALUE!	2004-09-15		#VALUE!	1501	#VALUE!	49.3479	#VALUE!	4.11233
729	ECUADOR	MAINLAND	256370	Pristimantis	607	Pristimantis latericius	2014	HT	6	0	NO	AFTER	22.07.2012	TRUE	08.01.2014	TRUE	31.03.2014	TRUE	Batallas-Revelo, D., and J. Brito-M. 2014. Nueva especie de rana del género Pristimantis del grupo lacrimosus (Amphibia: Craugastoridae) del Parque Nacional Sangay, ecuador. Papéis Avulsos de Zoologia. São Paulo 54: 51–62.	2	2		22.07.2012	TRUE	08.01.2014	TRUE	31.03.2014	TRUE		2012-07-22	2014-01-08	2014-03-31		535	617	17.589	20.2849	1.46575	1.69041
730	ECUADOR	MAINLAND	256370	Pristimantis	607	Pristimantis latericius	2014	PT	6	0	NO	AFTER	28.11.2011	TRUE	08.01.2014	TRUE	31.03.2014	TRUE	Batallas-Revelo, D., and J. Brito-M. 2014. Nueva especie de rana del género Pristimantis del grupo lacrimosus (Amphibia: Craugastoridae) del Parque Nacional Sangay, ecuador. Papéis Avulsos de Zoologia. São Paulo 54: 51–62.	2	2		28.11.2011	TRUE	08.01.2014	TRUE	31.03.2014	TRUE		2011-11-28	2014-01-08	2014-03-31		772	854	25.3808	28.0767	2.11507	2.33973
731	ECUADOR	MAINLAND	256370	Pristimantis	607	Pristimantis latericius	2014	PT	6	0	NO	AFTER	29.02.2012	TRUE	08.01.2014	TRUE	31.03.2014	TRUE	Batallas-Revelo, D., and J. Brito-M. 2014. Nueva especie de rana del género Pristimantis del grupo lacrimosus (Amphibia: Craugastoridae) del Parque Nacional Sangay, ecuador. Papéis Avulsos de Zoologia. São Paulo 54: 51–62.	2	2		29.02.2012	TRUE	08.01.2014	TRUE	31.03.2014	TRUE		2012-02-29	2014-01-08	2014-03-31		679	761	22.3233	25.0192	1.86027	2.08493
732	ECUADOR	MAINLAND	256370	Pristimantis	607	Pristimantis ledzeppelin	2021	HT	3	0	NO	AFTER	20.02.2019	TRUE	04.06.2021	TRUE	13.06.2021	TRUE	Brito-Zapata, D., and C. Reyes-Puig. 2021. A new species of terrestrial-breeding frog Pristimantis (Anura: Strabomantidae) from the Cordillera del Cóndor, Zamora Chinchipe, Ecuador. Neotropical Biodiversity 7: 213–222	2	1		20.02.2019	TRUE	04.06.2021	TRUE	13.06.2021	TRUE		2019-02-20	2021-06-04	2021-06-13		835	844	27.4521	27.7479	2.28767	2.31233
733	ECUADOR	MAINLAND	256370	Pristimantis	607	Pristimantis llanganati	2016	HT	6	0	NO	AFTER	15.11.2009	TRUE	10.04.2016	TRUE	26.05.2016	TRUE	Navarrete, M. J., P. J. Venegas, and S. R. Ron. 2016. Two new species of frogs of the genus Pristimantis from Llanganates National Park in Ecuador with comments on the regional diversity of Ecuadorian Pristimantis (Anura, Craugastoridae). ZooKeys 593: 139–162.	3	1		15.11.2009	TRUE	10.04.2016	TRUE	26.05.2016	TRUE		2009-11-15	2016-04-10	2016-05-26		2338	2384	76.8658	78.3781	6.40548	6.53151
734	ECUADOR	MAINLAND	256370	Pristimantis	607	Pristimantis llanganati	2016	PT	6	0	NO	AFTER	14.11.2009	TRUE	10.04.2016	TRUE	26.05.2016	TRUE	Navarrete, M. J., P. J. Venegas, and S. R. Ron. 2016. Two new species of frogs of the genus Pristimantis from Llanganates National Park in Ecuador with comments on the regional diversity of Ecuadorian Pristimantis (Anura, Craugastoridae). ZooKeys 593: 139–162.	3	1		14.11.2009	TRUE	10.04.2016	TRUE	26.05.2016	TRUE		2009-11-14	2016-04-10	2016-05-26		2339	2385	76.8986	78.411	6.40822	6.53425
735	ECUADOR	MAINLAND	256370	Pristimantis	607	Pristimantis yanezi	2016	HT	4	0	NO	AFTER	17.11.2009	TRUE	10.04.2016	TRUE	26.05.2016	TRUE	Navarrete, M. J., P. J. Venegas, and S. R. Ron. 2016. Two new species of frogs of the genus Pristimantis from Llanganates National Park in Ecuador with comments on the regional diversity of Ecuadorian Pristimantis (Anura, Craugastoridae). ZooKeys 593: 139–162.	3	1		17.11.2009	TRUE	10.04.2016	TRUE	26.05.2016	TRUE		2009-11-17	2016-04-10	2016-05-26		2336	2382	76.8	78.3123	6.4	6.52603
736	ECUADOR	MAINLAND	256370	Pristimantis	607	Pristimantis yanezi	2016	PT	4	0	NO	AFTER	24.10.2009	TRUE	10.04.2016	TRUE	26.05.2016	TRUE	Navarrete, M. J., P. J. Venegas, and S. R. Ron. 2016. Two new species of frogs of the genus Pristimantis from Llanganates National Park in Ecuador with comments on the regional diversity of Ecuadorian Pristimantis (Anura, Craugastoridae). ZooKeys 593: 139–162.	3	1		24.10.2009	TRUE	10.04.2016	TRUE	26.05.2016	TRUE		2009-10-24	2016-04-10	2016-05-26		2360	2406	77.589	79.1014	6.46575	6.59178
737	ECUADOR	MAINLAND	256370	Pristimantis	607	Pristimantis lojanus	2021	HT	20	0	YES	DURING	14.07.2016	TRUE	24.09.2021	TRUE	27.10.2021	TRUE	Székely, P., D. Székely, L. Ordóñez-Delgado, D. Armijos-Ojeda, and J. Vörös. 2021. Our unknown neighbor: A new species of rain frog of the genus Pristimantis (Amphibia: Anura: Strabomantidae) from the city of Loja, southern Ecuador. PLoS (Public Library of Science) One 16(10: e0258454): 1–24 (https://doi.org/10.1371/journal.pone.0258454).	5	1		14.07.2016	TRUE	24.09.2021	TRUE	27.10.2021	TRUE		2016-07-14	2021-09-24	2021-10-27		1898	1931	62.4	63.4849	5.2	5.29041
738	ECUADOR	MAINLAND	256370	Pristimantis	607	Pristimantis lojanus	2021	PT	20	0	YES	DURING	25.10.2012	TRUE	24.09.2021	TRUE	27.10.2021	TRUE	Székely, P., D. Székely, L. Ordóñez-Delgado, D. Armijos-Ojeda, and J. Vörös. 2021. Our unknown neighbor: A new species of rain frog of the genus Pristimantis (Amphibia: Anura: Strabomantidae) from the city of Loja, southern Ecuador. PLoS (Public Library of Science) One 16(10: e0258454): 1–24 (https://doi.org/10.1371/journal.pone.0258454).	5	1		25.10.2012	TRUE	24.09.2021	TRUE	27.10.2021	TRUE		2012-10-25	2021-09-24	2021-10-27		3256	3289	107.047	108.132	8.92055	9.01096
739	ECUADOR	MAINLAND	256370	Pristimantis	607	Pristimantis lojanus	2021	PT	20	0	YES	DURING	23.05.2016	TRUE	24.09.2021	TRUE	27.10.2021	TRUE	Székely, P., D. Székely, L. Ordóñez-Delgado, D. Armijos-Ojeda, and J. Vörös. 2021. Our unknown neighbor: A new species of rain frog of the genus Pristimantis (Amphibia: Anura: Strabomantidae) from the city of Loja, southern Ecuador. PLoS (Public Library of Science) One 16(10: e0258454): 1–24 (https://doi.org/10.1371/journal.pone.0258454).	5	1		23.05.2016	TRUE	24.09.2021	TRUE	27.10.2021	TRUE		2016-05-23	2021-09-24	2021-10-27		1950	1983	64.1096	65.1945	5.34247	5.43288
740	ECUADOR	MAINLAND	256370	Pristimantis	607	Pristimantis lojanus	2021	PT	20	0	YES	DURING	07.07.2016	TRUE	24.09.2021	TRUE	27.10.2021	TRUE	Székely, P., D. Székely, L. Ordóñez-Delgado, D. Armijos-Ojeda, and J. Vörös. 2021. Our unknown neighbor: A new species of rain frog of the genus Pristimantis (Amphibia: Anura: Strabomantidae) from the city of Loja, southern Ecuador. PLoS (Public Library of Science) One 16(10: e0258454): 1–24 (https://doi.org/10.1371/journal.pone.0258454).	5	1		07.07.2016	TRUE	24.09.2021	TRUE	27.10.2021	TRUE		2016-07-07	2021-09-24	2021-10-27		1905	1938	62.6301	63.7151	5.21918	5.30959
741	ECUADOR	MAINLAND	256370	Pristimantis	607	Pristimantis lojanus	2021	PT	20	0	YES	DURING	28.01.2017	TRUE	24.09.2021	TRUE	27.10.2021	TRUE	Székely, P., D. Székely, L. Ordóñez-Delgado, D. Armijos-Ojeda, and J. Vörös. 2021. Our unknown neighbor: A new species of rain frog of the genus Pristimantis (Amphibia: Anura: Strabomantidae) from the city of Loja, southern Ecuador. PLoS (Public Library of Science) One 16(10: e0258454): 1–24 (https://doi.org/10.1371/journal.pone.0258454).	5	1		28.01.2017	TRUE	24.09.2021	TRUE	27.10.2021	TRUE		2017-01-28	2021-09-24	2021-10-27		1700	1733	55.8904	56.9753	4.65753	4.74795
742	ECUADOR	MAINLAND	256370	Pristimantis	607	Pristimantis lojanus	2021	PT	20	0	YES	DURING	13.06.2017	TRUE	24.09.2021	TRUE	27.10.2021	TRUE	Székely, P., D. Székely, L. Ordóñez-Delgado, D. Armijos-Ojeda, and J. Vörös. 2021. Our unknown neighbor: A new species of rain frog of the genus Pristimantis (Amphibia: Anura: Strabomantidae) from the city of Loja, southern Ecuador. PLoS (Public Library of Science) One 16(10: e0258454): 1–24 (https://doi.org/10.1371/journal.pone.0258454).	5	1		13.06.2017	TRUE	24.09.2021	TRUE	27.10.2021	TRUE		2017-06-13	2021-09-24	2021-10-27		1564	1597	51.4192	52.5041	4.28493	4.37534
743	ECUADOR	MAINLAND	256370	Pristimantis	607	Pristimantis lojanus	2021	PT	20	0	YES	DURING	11.09.2019	TRUE	24.09.2021	TRUE	27.10.2021	TRUE	Székely, P., D. Székely, L. Ordóñez-Delgado, D. Armijos-Ojeda, and J. Vörös. 2021. Our unknown neighbor: A new species of rain frog of the genus Pristimantis (Amphibia: Anura: Strabomantidae) from the city of Loja, southern Ecuador. PLoS (Public Library of Science) One 16(10: e0258454): 1–24 (https://doi.org/10.1371/journal.pone.0258454).	5	1		11.09.2019	TRUE	24.09.2021	TRUE	27.10.2021	TRUE		2019-09-11	2021-09-24	2021-10-27		744	777	24.4603	25.5452	2.03836	2.12877
744	ECUADOR	MAINLAND	256370	Pristimantis	607	Pristimantis lojanus	2021	PT	20	0	YES	DURING	25.09.2019	TRUE	24.09.2021	TRUE	27.10.2021	TRUE	Székely, P., D. Székely, L. Ordóñez-Delgado, D. Armijos-Ojeda, and J. Vörös. 2021. Our unknown neighbor: A new species of rain frog of the genus Pristimantis (Amphibia: Anura: Strabomantidae) from the city of Loja, southern Ecuador. PLoS (Public Library of Science) One 16(10: e0258454): 1–24 (https://doi.org/10.1371/journal.pone.0258454).	5	1		25.09.2019	TRUE	24.09.2021	TRUE	27.10.2021	TRUE		2019-09-25	2021-09-24	2021-10-27		730	763	24	25.0849	2	2.09041
745	ECUADOR	MAINLAND	256370	Pristimantis	607	Pristimantis lojanus	2021	PT	20	0	YES	DURING	01.07.2020	TRUE	24.09.2021	TRUE	27.10.2021	TRUE	Székely, P., D. Székely, L. Ordóñez-Delgado, D. Armijos-Ojeda, and J. Vörös. 2021. Our unknown neighbor: A new species of rain frog of the genus Pristimantis (Amphibia: Anura: Strabomantidae) from the city of Loja, southern Ecuador. PLoS (Public Library of Science) One 16(10: e0258454): 1–24 (https://doi.org/10.1371/journal.pone.0258454).	5	1		01.07.2020	TRUE	24.09.2021	TRUE	27.10.2021	TRUE		2020-07-01	2021-09-24	2021-10-27		450	483	14.7945	15.8795	1.23288	1.32329
746	ECUADOR	MAINLAND	256370	Pristimantis	607	Pristimantis lojanus	2021	PT	20	0	YES	DURING	16.10.2020	TRUE	24.09.2021	TRUE	27.10.2021	TRUE	Székely, P., D. Székely, L. Ordóñez-Delgado, D. Armijos-Ojeda, and J. Vörös. 2021. Our unknown neighbor: A new species of rain frog of the genus Pristimantis (Amphibia: Anura: Strabomantidae) from the city of Loja, southern Ecuador. PLoS (Public Library of Science) One 16(10: e0258454): 1–24 (https://doi.org/10.1371/journal.pone.0258454).	5	1		16.10.2020	TRUE	24.09.2021	TRUE	27.10.2021	TRUE		2020-10-16	2021-09-24	2021-10-27		343	376	11.2767	12.3616	0.939726	1.03014
747	ECUADOR	MAINLAND	256370	Pristimantis	607	Pristimantis lojanus	2021	PT	20	0	YES	DURING	26.02.2021	TRUE	24.09.2021	TRUE	27.10.2021	TRUE	Székely, P., D. Székely, L. Ordóñez-Delgado, D. Armijos-Ojeda, and J. Vörös. 2021. Our unknown neighbor: A new species of rain frog of the genus Pristimantis (Amphibia: Anura: Strabomantidae) from the city of Loja, southern Ecuador. PLoS (Public Library of Science) One 16(10: e0258454): 1–24 (https://doi.org/10.1371/journal.pone.0258454).	5	1		26.02.2021	TRUE	24.09.2021	TRUE	27.10.2021	TRUE		2021-02-26	2021-09-24	2021-10-27		210	243	6.90411	7.98904	0.575342	0.665753
748	ECUADOR	MAINLAND	256370	Pristimantis	607	Pristimantis loujosti	2011	HT	1	0	NO	AFTER	07.05.2008	TRUE	25.07.2010	TRUE	08.12.2010	TRUE	Yánez-Muñoz, M. H., D. F. Cisneros-Heredia, and J. P. Reyes-Puig. 2011 "2010". Una nueva especie de rana terrestre Pristimantis (Anura: Terrarana: Strabomantidae) de la cuenca alta del Río Pastaza, Ecuador. Avances en Ciencias e Ingeníerias. Sección B. Quito 2 (3): B28-B32.	3	3		07.05.2008	TRUE	25.07.2010	TRUE	08.12.2010	TRUE		2008-05-07	2010-07-25	2010-12-08		809	945	26.5973	31.0685	2.21644	2.58904
749	ECUADOR	MAINLAND	256370	Pristimantis	607	Pristimantis lucidosignatus	2009	HT	3	0	NO	AFTER	DEC 1984	APROX	12.02.2009	TRUE	JUN 2009	APROX	Rödder, D., and A. Schmitz. 2009. Two new Pristimantis (Anura, Strabomantidae) belonging to the myersi group from the Andean slopes of Ecuador. Revue Suisse de Zoologie 116: 275–288.	2	0		15.12.1984	APROX	12.02.2009	TRUE	15.06.2009	APROX		1984-12-15	2009-02-12	2009-06-15		8825	8948	290.137	294.181	24.1781	24.5151
750	ECUADOR	MAINLAND	256370	Pristimantis	607	Pristimantis lucidosignatus	2009	PT	3	0	NO	AFTER	APR 1986	APROX	12.02.2009	TRUE	JUN 2009	APROX	Rödder, D., and A. Schmitz. 2009. Two new Pristimantis (Anura, Strabomantidae) belonging to the myersi group from the Andean slopes of Ecuador. Revue Suisse de Zoologie 116: 275–288.	2	0		15.04.1986	APROX	12.02.2009	TRUE	15.06.2009	APROX		1986-04-15	2009-02-12	2009-06-15		8339	8462	274.159	278.203	22.8466	23.1836
751	ECUADOR	MAINLAND	256370	Pristimantis	607	Pristimantis onorei	2009	HT	4	0	NO	AFTER	DEC 1984	APROX	12.02.2009	TRUE	JUN 2009	APROX	Rödder, D., and A. Schmitz. 2009. Two new Pristimantis (Anura, Strabomantidae) belonging to the myersi group from the Andean slopes of Ecuador. Revue Suisse de Zoologie 116: 275–288.	2	0		15.12.1984	APROX	12.02.2009	TRUE	15.06.2009	APROX		1984-12-15	2009-02-12	2009-06-15		8825	8948	290.137	294.181	24.1781	24.5151
752	ECUADOR	MAINLAND	256370	Pristimantis	607	Pristimantis onorei	2009	PT	4	0	NO	AFTER	DEC 1985	APROX	12.02.2009	TRUE	JUN 2009	APROX	Rödder, D., and A. Schmitz. 2009. Two new Pristimantis (Anura, Strabomantidae) belonging to the myersi group from the Andean slopes of Ecuador. Revue Suisse de Zoologie 116: 275–288.	2	0		15.12.1985	APROX	12.02.2009	TRUE	15.06.2009	APROX		1985-12-15	2009-02-12	2009-06-15		8460	8583	278.137	282.181	23.1781	23.5151
753	ECUADOR	MAINLAND	256370	Pristimantis	607	Pristimantis onorei	2009	PT	4	0	NO	AFTER	FEB 1984	APROX	12.02.2009	TRUE	JUN 2009	APROX	Rödder, D., and A. Schmitz. 2009. Two new Pristimantis (Anura, Strabomantidae) belonging to the myersi group from the Andean slopes of Ecuador. Revue Suisse de Zoologie 116: 275–288.	2	0		14.02.1984	APROX	12.02.2009	TRUE	15.06.2009	APROX		1984-02-14	2009-02-12	2009-06-15		9130	9253	300.164	304.208	25.0137	25.3507
754	ECUADOR	MAINLAND	256370	Pristimantis	607	Pristimantis mallii	2019	HT	20	0	YES	DURING	17.01.2012	TRUE	31.01.2019	TRUE	19.03.2019	TRUE	Reyes-Puig, C., J. P. Reyes-Puig, D. A. Velarde-Garcéz, N. Dávalos, E. Mancero, M. J. Navarrete, M. H. Yánez-Muñoz, D. F. Cisneros-Heredia, and S. R. Ron. 2019. A new species of terrestrial frog Pristimantis (Strabomantidae) from the upper basin of the Pastaza River, Ecuador. ZooKeys 832: 113–133.	9	5		17.01.2012	TRUE	31.01.2019	TRUE	19.03.2019	TRUE		2012-01-17	2019-01-31	2019-03-19		2571	2618	84.526	86.0712	7.04384	7.1726
755	ECUADOR	MAINLAND	256370	Pristimantis	607	Pristimantis mallii	2019	PT	20	0	YES	DURING	01.01.2009	TRUE	31.01.2019	TRUE	19.03.2019	TRUE	Reyes-Puig, C., J. P. Reyes-Puig, D. A. Velarde-Garcéz, N. Dávalos, E. Mancero, M. J. Navarrete, M. H. Yánez-Muñoz, D. F. Cisneros-Heredia, and S. R. Ron. 2019. A new species of terrestrial frog Pristimantis (Strabomantidae) from the upper basin of the Pastaza River, Ecuador. ZooKeys 832: 113–133.	9	5		01.01.2009	TRUE	31.01.2019	TRUE	19.03.2019	TRUE		2009-01-01	2019-01-31	2019-03-19		3682	3729	121.052	122.597	10.0877	10.2164
756	ECUADOR	MAINLAND	256370	Pristimantis	607	Pristimantis mallii	2019	PT	20	0	YES	DURING	MAY 2008	APROX	31.01.2019	TRUE	19.03.2019	TRUE	Reyes-Puig, C., J. P. Reyes-Puig, D. A. Velarde-Garcéz, N. Dávalos, E. Mancero, M. J. Navarrete, M. H. Yánez-Muñoz, D. F. Cisneros-Heredia, and S. R. Ron. 2019. A new species of terrestrial frog Pristimantis (Strabomantidae) from the upper basin of the Pastaza River, Ecuador. ZooKeys 832: 113–133.	9	5		15.05.2008	APROX	31.01.2019	TRUE	19.03.2019	TRUE		2008-05-15	2019-01-31	2019-03-19		3913	3960	128.647	130.192	10.7205	10.8493
757	ECUADOR	MAINLAND	256370	Pristimantis	607	Pristimantis mallii	2019	PT	20	0	YES	DURING	07.10.2017	TRUE	31.01.2019	TRUE	19.03.2019	TRUE	Reyes-Puig, C., J. P. Reyes-Puig, D. A. Velarde-Garcéz, N. Dávalos, E. Mancero, M. J. Navarrete, M. H. Yánez-Muñoz, D. F. Cisneros-Heredia, and S. R. Ron. 2019. A new species of terrestrial frog Pristimantis (Strabomantidae) from the upper basin of the Pastaza River, Ecuador. ZooKeys 832: 113–133.	9	5		07.10.2017	TRUE	31.01.2019	TRUE	19.03.2019	TRUE		2017-10-07	2019-01-31	2019-03-19		481	528	15.8137	17.3589	1.31781	1.44658
758	ECUADOR	MAINLAND	256370	Pristimantis	607	Pristimantis mallii	2019	PT	20	0	YES	DURING	20.01.2012	TRUE	31.01.2019	TRUE	19.03.2019	TRUE	Reyes-Puig, C., J. P. Reyes-Puig, D. A. Velarde-Garcéz, N. Dávalos, E. Mancero, M. J. Navarrete, M. H. Yánez-Muñoz, D. F. Cisneros-Heredia, and S. R. Ron. 2019. A new species of terrestrial frog Pristimantis (Strabomantidae) from the upper basin of the Pastaza River, Ecuador. ZooKeys 832: 113–133.	9	5		20.01.2012	TRUE	31.01.2019	TRUE	19.03.2019	TRUE		2012-01-20	2019-01-31	2019-03-19		2568	2615	84.4274	85.9726	7.03562	7.16438
759	ECUADOR	MAINLAND	256370	Pristimantis	607	Pristimantis marcoreyesi	2015	HT	16	0	NO	AFTER	14.03.2014	TRUE	10.11.2014	TRUE	19.12.2014	TRUE	Reyes-Puig, J. P., C. Reyes-Puig, S. M. Rámírez-Jaramillo, M. B. Pérez-L., and M. H. Yánez-Muñoz. 2014. Tres nuevas especies de ranas terrestres Pristimantis (Anura: Craugastoridae) de la cuenca alta del Río Pastaza, Ecuador/Three new species of terrestrial frogs Pristimantis (Anura: Craugastoridae) from the upper basin of the Pastaza River, Ecuador. Avances en Ciencias e Ingeníerias. Sección B. …	5	3		14.03.2014	TRUE	10.11.2014	TRUE	19.12.2014	TRUE		2014-03-14	2014-11-10	2014-12-19		241	280	7.92329	9.20548	0.660274	0.767123
760	ECUADOR	MAINLAND	256370	Pristimantis	607	Pristimantis marcoreyesi	2015	PT	16	0	NO	AFTER	21.11.2006	TRUE	10.11.2014	TRUE	19.12.2014	TRUE	Reyes-Puig, J. P., C. Reyes-Puig, S. M. Rámírez-Jaramillo, M. B. Pérez-L., and M. H. Yánez-Muñoz. 2014. Tres nuevas especies de ranas terrestres Pristimantis (Anura: Craugastoridae) de la cuenca alta del Río Pastaza, Ecuador/Three new species of terrestrial frogs Pristimantis (Anura: Craugastoridae) from the upper basin of the Pastaza River, Ecuador. Avances en Ciencias e Ingeníerias. Sección B. …	5	3		21.11.2006	TRUE	10.11.2014	TRUE	19.12.2014	TRUE		2006-11-21	2014-11-10	2014-12-19		2911	2950	95.7041	96.9863	7.97534	8.08219
761	ECUADOR	MAINLAND	256370	Pristimantis	607	Pristimantis marcoreyesi	2015	PT	16	0	NO	AFTER	03.04.2007	TRUE	10.11.2014	TRUE	19.12.2014	TRUE	Reyes-Puig, J. P., C. Reyes-Puig, S. M. Rámírez-Jaramillo, M. B. Pérez-L., and M. H. Yánez-Muñoz. 2014. Tres nuevas especies de ranas terrestres Pristimantis (Anura: Craugastoridae) de la cuenca alta del Río Pastaza, Ecuador/Three new species of terrestrial frogs Pristimantis (Anura: Craugastoridae) from the upper basin of the Pastaza River, Ecuador. Avances en Ciencias e Ingeníerias. Sección B. …	5	3		03.04.2007	TRUE	10.11.2014	TRUE	19.12.2014	TRUE		2007-04-03	2014-11-10	2014-12-19		2778	2817	91.3315	92.6137	7.61096	7.71781
762	ECUADOR	MAINLAND	256370	Pristimantis	607	Pristimantis marcoreyesi	2015	PT	16	0	NO	AFTER	24.04.2007	TRUE	10.11.2014	TRUE	19.12.2014	TRUE	Reyes-Puig, J. P., C. Reyes-Puig, S. M. Rámírez-Jaramillo, M. B. Pérez-L., and M. H. Yánez-Muñoz. 2014. Tres nuevas especies de ranas terrestres Pristimantis (Anura: Craugastoridae) de la cuenca alta del Río Pastaza, Ecuador/Three new species of terrestrial frogs Pristimantis (Anura: Craugastoridae) from the upper basin of the Pastaza River, Ecuador. Avances en Ciencias e Ingeníerias. Sección B. …	5	3		24.04.2007	TRUE	10.11.2014	TRUE	19.12.2014	TRUE		2007-04-24	2014-11-10	2014-12-19		2757	2796	90.6411	91.9233	7.55342	7.66027
763	ECUADOR	MAINLAND	256370	Pristimantis	607	Pristimantis marcoreyesi	2015	PT	16	0	NO	AFTER	28.04.2007	TRUE	10.11.2014	TRUE	19.12.2014	TRUE	Reyes-Puig, J. P., C. Reyes-Puig, S. M. Rámírez-Jaramillo, M. B. Pérez-L., and M. H. Yánez-Muñoz. 2014. Tres nuevas especies de ranas terrestres Pristimantis (Anura: Craugastoridae) de la cuenca alta del Río Pastaza, Ecuador/Three new species of terrestrial frogs Pristimantis (Anura: Craugastoridae) from the upper basin of the Pastaza River, Ecuador. Avances en Ciencias e Ingeníerias. Sección B. …	5	3		28.04.2007	TRUE	10.11.2014	TRUE	19.12.2014	TRUE		2007-04-28	2014-11-10	2014-12-19		2753	2792	90.5096	91.7918	7.54247	7.64932
764	ECUADOR	MAINLAND	256370	Pristimantis	607	Pristimantis marcoreyesi	2015	PT	16	0	NO	AFTER	03.04.2008	TRUE	10.11.2014	TRUE	19.12.2014	TRUE	Reyes-Puig, J. P., C. Reyes-Puig, S. M. Rámírez-Jaramillo, M. B. Pérez-L., and M. H. Yánez-Muñoz. 2014. Tres nuevas especies de ranas terrestres Pristimantis (Anura: Craugastoridae) de la cuenca alta del Río Pastaza, Ecuador/Three new species of terrestrial frogs Pristimantis (Anura: Craugastoridae) from the upper basin of the Pastaza River, Ecuador. Avances en Ciencias e Ingeníerias. Sección B. …	5	3		03.04.2008	TRUE	10.11.2014	TRUE	19.12.2014	TRUE		2008-04-03	2014-11-10	2014-12-19		2412	2451	79.2986	80.5808	6.60822	6.71507
765	ECUADOR	MAINLAND	256370	Pristimantis	607	Pristimantis marcoreyesi	2015	PT	16	0	NO	AFTER	02.04.2007	TRUE	10.11.2014	TRUE	19.12.2014	TRUE	Reyes-Puig, J. P., C. Reyes-Puig, S. M. Rámírez-Jaramillo, M. B. Pérez-L., and M. H. Yánez-Muñoz. 2014. Tres nuevas especies de ranas terrestres Pristimantis (Anura: Craugastoridae) de la cuenca alta del Río Pastaza, Ecuador/Three new species of terrestrial frogs Pristimantis (Anura: Craugastoridae) from the upper basin of the Pastaza River, Ecuador. Avances en Ciencias e Ingeníerias. Sección B. …	5	3		02.04.2007	TRUE	10.11.2014	TRUE	19.12.2014	TRUE		2007-04-02	2014-11-10	2014-12-19		2779	2818	91.3644	92.6466	7.6137	7.72055
766	ECUADOR	MAINLAND	256370	Pristimantis	607	Pristimantis marcoreyesi	2015	PT	16	0	NO	AFTER	26.04.2007	TRUE	10.11.2014	TRUE	19.12.2014	TRUE	Reyes-Puig, J. P., C. Reyes-Puig, S. M. Rámírez-Jaramillo, M. B. Pérez-L., and M. H. Yánez-Muñoz. 2014. Tres nuevas especies de ranas terrestres Pristimantis (Anura: Craugastoridae) de la cuenca alta del Río Pastaza, Ecuador/Three new species of terrestrial frogs Pristimantis (Anura: Craugastoridae) from the upper basin of the Pastaza River, Ecuador. Avances en Ciencias e Ingeníerias. Sección B. …	5	3		26.04.2007	TRUE	10.11.2014	TRUE	19.12.2014	TRUE		2007-04-26	2014-11-10	2014-12-19		2755	2794	90.5753	91.8575	7.54795	7.65479
767	ECUADOR	MAINLAND	256370	Pristimantis	607	Pristimantis marcoreyesi	2015	PT	16	0	NO	AFTER	31.03.2007	TRUE	10.11.2014	TRUE	19.12.2014	TRUE	Reyes-Puig, J. P., C. Reyes-Puig, S. M. Rámírez-Jaramillo, M. B. Pérez-L., and M. H. Yánez-Muñoz. 2014. Tres nuevas especies de ranas terrestres Pristimantis (Anura: Craugastoridae) de la cuenca alta del Río Pastaza, Ecuador/Three new species of terrestrial frogs Pristimantis (Anura: Craugastoridae) from the upper basin of the Pastaza River, Ecuador. Avances en Ciencias e Ingeníerias. Sección B. …	5	3		31.03.2007	TRUE	10.11.2014	TRUE	19.12.2014	TRUE		2007-03-31	2014-11-10	2014-12-19		2781	2820	91.4301	92.7123	7.61918	7.72603
768	ECUADOR	MAINLAND	256370	Pristimantis	607	Pristimantis marcoreyesi	2015	PT	16	0	NO	AFTER	29.08.2007	TRUE	10.11.2014	TRUE	19.12.2014	TRUE	Reyes-Puig, J. P., C. Reyes-Puig, S. M. Rámírez-Jaramillo, M. B. Pérez-L., and M. H. Yánez-Muñoz. 2014. Tres nuevas especies de ranas terrestres Pristimantis (Anura: Craugastoridae) de la cuenca alta del Río Pastaza, Ecuador/Three new species of terrestrial frogs Pristimantis (Anura: Craugastoridae) from the upper basin of the Pastaza River, Ecuador. Avances en Ciencias e Ingeníerias. Sección B. …	5	3		29.08.2007	TRUE	10.11.2014	TRUE	19.12.2014	TRUE		2007-08-29	2014-11-10	2014-12-19		2630	2669	86.4658	87.7479	7.20548	7.31233
769	ECUADOR	MAINLAND	256370	Pristimantis	607	Pristimantis marcoreyesi	2015	PT	16	0	NO	AFTER	06.04.2007	TRUE	10.11.2014	TRUE	19.12.2014	TRUE	Reyes-Puig, J. P., C. Reyes-Puig, S. M. Rámírez-Jaramillo, M. B. Pérez-L., and M. H. Yánez-Muñoz. 2014. Tres nuevas especies de ranas terrestres Pristimantis (Anura: Craugastoridae) de la cuenca alta del Río Pastaza, Ecuador/Three new species of terrestrial frogs Pristimantis (Anura: Craugastoridae) from the upper basin of the Pastaza River, Ecuador. Avances en Ciencias e Ingeníerias. Sección B. …	5	3		06.04.2007	TRUE	10.11.2014	TRUE	19.12.2014	TRUE		2007-04-06	2014-11-10	2014-12-19		2775	2814	91.2329	92.5151	7.60274	7.70959
[truncated: 2,212 more rows]
