# Supplementary material for: Croaking for haste: How long does it take to describe a frog species since its discovery?
Source: PLoS One. 2026 Jan 23;21(1):e0323855. doi: 10.1371/journal.pone.0323855 (PMC12829843; doi:10.1371/journal.pone.0323855)
Supplement: S2 Table — Categorical and numerical variables used in models are also included. (XLSX) [file pone.0323855.s013.xlsx]

## Sheet: Hoja1
S2 Table. Lag times of collection (MEX_MIN_YEAR_COLPUB), description sensu stricto (MIN_YEAR_COLPUB) and overall process (MAX_YEAR_COLPUB) for each species and region. Categorical and numerical variables used in models are also included.
GENUS	SPECIES	MEAN_YEAR_COLPUB	MAX_YEAR_COLPUB	MIN_YEAR_COLPUB	MEX_MIN_YEAR_COLPUB	N_authors	N_aut_taxon	Region	INS_MAIN	Surface_km2	N_types	N_syn	Genetics_involved	SP_DEL	Sp_in_genus	Description_year	N_expeditions	N_species_x_paper
Adenomera	Adenomera simonstuarti	12.7397	13.2192	12.2192	1	2	0	ECUADOR	MAINLAND	256370	4	0	NO	AFTER	30	2010	3	1
Aglyptodactylus	Aglyptodactylus australis	11.5753	11.5753	11.5753	0	4	2	MADAGASCAR	INSULAR	587041	5	0	YES	AFTER	6	2015	1	2
Aglyptodactylus	Aglyptodactylus chorus	8.16712	13.6986	5.39726	8.30137	4	2	MADAGASCAR	INSULAR	587041	5	0	YES	AFTER	6	2015	2	2
Alcalus	Alcalus fontinalis	1.10753	1.44658	0.424658	1.02192	5	1	INDIA	MAINLAND	3287595	6	0	YES	BEFORE	6	2023	3	1
Allobates	Allobates fratisenescus	29.4781	34.0027	24.9534	9.04932	1	0	ECUADOR	MAINLAND	256370	4	0	NO	AFTER	63	2002	2	2
Allobates	Allobates insperatus	31.3	35.6247	23.263	12.3616	1	0	ECUADOR	MAINLAND	256370	98	0	NO	AFTER	63	2002	10	2
Amazophrynella	Amazophrynella siona	11.5129	17.7644	9.67945	8.08493	13	1	ECUADOR	MAINLAND	256370	67	0	YES	DURING	13	2018	4	1
Amolops	Amolops adicola	2.83699	2.84658	2.8274	0.0191781	5	3	INDIA	MAINLAND	3287595	5	0	YES	DURING	86	2021	1	1
Amolops	Amolops aniqiaoensis	0.419178	0.419178	0.419178	0	4	0	INDIA	MAINLAND	3287595	5	0	NO	BEFORE	86	2005	1	1
Amolops	Amolops assamensis	3.8137	3.8137	3.8137	0	6	1	INDIA	MAINLAND	3287595	9	0	NO	BEFORE	86	2008	1	1
Amolops	Amolops chanakya	4.47671	4.47671	4.47671	0	5	3	INDIA	MAINLAND	3287595	1	0	YES	BEFORE	86	2022	1	2
Amolops	Amolops indoburmanensis	7.57699	11.0164	5.95342	5.06301	4	0	INDIA	MAINLAND	3287595	14	0	YES	BEFORE	86	2012	4	1
Amolops	Amolops kohimaensis	2.74247	2.74247	2.74247	0	3	3	INDIA	MAINLAND	3287595	4	0	NO	BEFORE	86	2010	1	2
Amolops	Amolops nidorbellus	1.7726	2.74247	0.80274	1.93973	3	3	INDIA	MAINLAND	3287595	5	0	NO	BEFORE	86	2010	2	2
Amolops	Amolops siju	3.2411	3.2411	3.2411	0	4	3	INDIA	MAINLAND	3287595	4	0	YES	BEFORE	86	2023	1	1
Amolops	Amolops tawang	4.49041	4.49041	4.49041	0	5	3	INDIA	MAINLAND	3287595	1	0	YES	BEFORE	86	2022	1	2
Amolops	Amolops terraorchis	3.50685	3.50685	3.50685	0	5	3	INDIA	MAINLAND	3287595	5	0	YES	BEFORE	86	2022	1	1
Anilany	Anilany helenae	3.73425	3.73699	3.73151	0.00547945	1	0	MADAGASCAR	INSULAR	587041	2	0	NO	BEFORE	1	2000	1	1
Anodonthyla	Anodonthyla emilei	6.50548	7.0137	5.99726	1.01644	4	3	MADAGASCAR	INSULAR	587041	7	0	YES	AFTER	12	2010	2	4
Anodonthyla	Anodonthyla eximia	15.1781	15.1781	15.1781	0	11	5	MADAGASCAR	INSULAR	587041	1	0	YES	AFTER	12	2019	1	5
Anodonthyla	Anodonthyla hutchisoni	6.42387	8.36986	5.45753	2.91233	5	1	MADAGASCAR	INSULAR	587041	12	0	YES	BEFORE	12	2007	3	1
Anodonthyla	Anodonthyla jeanbai	4.65753	4.65753	4.65753	0	4	3	MADAGASCAR	INSULAR	587041	17	0	YES	AFTER	12	2010	1	4
Anodonthyla	Anodonthyla moramora	5.89384	9.33699	2.44658	6.89041	2	2	MADAGASCAR	INSULAR	587041	11	0	YES	BEFORE	12	2005	2	1
Anodonthyla	Anodonthyla theoi	2.91096	2.91233	2.90959	0.00273973	4	3	MADAGASCAR	INSULAR	587041	6	0	YES	AFTER	12	2010	1	4
Anodonthyla	Anodonthyla vallani	5.0137	5.0137	5.0137	0	4	3	MADAGASCAR	INSULAR	587041	2	0	YES	AFTER	12	2010	1	4
Asterophrys	Asterophrys foja	11.4959	11.4959	11.4959	0	3	2	MELANESIA	INSULAR	786000	1	0	NO	AFTER	8	2016	1	1
Asterophrys	Asterophrys marani	8.48658	11.1644	6.25205	4.91233	1	1	MELANESIA	INSULAR	786000	8	0	YES	AFTER	8	2009	3	1
Asterophrys	Asterophrys pullifer	5.72164	7.50411	2.51507	4.98904	1	1	MELANESIA	INSULAR	786000	27	0	NO	BEFORE	8	2006	4	1
Asterophrys	Asterophrys senglaubi	2.03151	2.03288	2.03014	0.00273973	3	1	MELANESIA	INSULAR	786000	6	0	YES	AFTER	8	2010	1	1
Astrobatrachus	Astrobatrachus kurichiyana	8.72877	8.72877	8.72877	0	9	2	INDIA	MAINLAND	3287595	3	0	YES	AFTER	1	2019	1	1
Atelopus	Atelopus guanujo	21.4329	38.1918	14.189	24.0027	1	1	ECUADOR	MAINLAND	256370	47	0	NO	AFTER	99	2002	7	2
Atelopus	Atelopus nanay	15.989	20.4685	12.8904	7.57808	1	1	ECUADOR	MAINLAND	256370	17	0	NO	AFTER	99	2002	3	2
Atelopus	Atelopus onorei	17.3644	17.3808	17.3479	0.0328767	4	1	ECUADOR	MAINLAND	256370	22	0	NO	AFTER	99	2007	1	2
Atelopus	Atelopus orcesi	21.9548	22.4548	21.4548	1	6	4	ECUADOR	MAINLAND	256370	2	0	NO	AFTER	99	2010	2	3
Atelopus	Atelopus pastuso	29.5627	42.526	17.4849	25.0411	6	4	ECUADOR	MAINLAND	256370	233	0	NO	AFTER	99	2010	11	3
Atelopus	Atelopus petersi	29.6197	45.1616	10.7918	34.3699	4	1	ECUADOR	MAINLAND	256370	51	0	NO	AFTER	99	2007	7	2
Atelopus	Atelopus podocarpus	27.0466	42.2301	15.737	26.4932	6	4	ECUADOR	MAINLAND	256370	18	0	NO	AFTER	99	2010	6	3
Austrochaperina	Austrochaperina adamantina	33.8219	33.8219	33.8219	0	1	0	MELANESIA	INSULAR	786000	1	0	NO	DURING	29	2000	1	17
Austrochaperina	Austrochaperina alexanderi	4.63151	4.63288	4.63014	0.00273973	3	2	MELANESIA	INSULAR	786000	5	0	NO	AFTER	29	2014	1	9
Austrochaperina	Austrochaperina aquilonia	22.8712	33.8466	11.8959	21.9507	1	0	MELANESIA	INSULAR	786000	2	0	NO	DURING	29	2000	2	17
Austrochaperina	Austrochaperina archboldi	40.5616	40.5616	40.5616	0	1	0	MELANESIA	INSULAR	786000	16	0	NO	DURING	29	2000	1	17
Austrochaperina	Austrochaperina beehleri	5.78082	6.0411	5.01644	1.02466	2	2	MELANESIA	INSULAR	786000	5	0	NO	AFTER	29	2019	2	3
Austrochaperina	Austrochaperina blumi	22.8959	24.9808	20.811	4.16986	1	0	MELANESIA	INSULAR	786000	14	0	NO	DURING	29	2000	2	17
Austrochaperina	Austrochaperina brachypus	14.7589	14.7589	14.7589	0	2	2	MELANESIA	INSULAR	786000	2	0	NO	AFTER	29	2019	1	3
Austrochaperina	Austrochaperina fulva	11.4904	11.4959	11.4849	0.0109589	2	2	MELANESIA	INSULAR	786000	3	0	NO	AFTER	29	2019	1	3
Austrochaperina	Austrochaperina kosarek	20.811	20.811	20.811	0	1	0	MELANESIA	INSULAR	786000	1	0	NO	DURING	29	2000	1	17
Austrochaperina	Austrochaperina laurae	4.63151	4.63288	4.63014	0.00273973	3	2	MELANESIA	INSULAR	786000	8	0	NO	AFTER	29	2014	1	9
Austrochaperina	Austrochaperina minutissima	9.49041	9.72877	9.02192	0.706849	1	1	MELANESIA	INSULAR	786000	5	0	NO	AFTER	29	2009	2	1
Austrochaperina	Austrochaperina novaebritanniae	34.2228	37.9863	30.6959	7.29041	1	0	MELANESIA	INSULAR	35144	69	0	NO	DURING	29	2000	3	17
Austrochaperina	Austrochaperina parkeri	26.1699	26.1699	26.1699	0	1	0	MELANESIA	INSULAR	786000	1	0	NO	DURING	29	2000	1	17
Austrochaperina	Austrochaperina rudolfarndti	16.5474	19.2219	14.3123	4.90959	1	1	MELANESIA	INSULAR	786000	5	0	NO	AFTER	29	2017	3	1
Austrochaperina	Austrochaperina septentrionalis	17.1671	17.2082	17.1205	0.0876712	2	2	MELANESIA	INSULAR	786000	6	0	NO	AFTER	29	2003	1	1
Austrochaperina	Austrochaperina yelaensis	43.5699	43.5699	43.5699	0	1	0	MELANESIA	INSULAR	1790	1	0	NO	DURING	29	2000	1	17
Barygenys	Barygenys apodasta	2.49425	2.90137	1.89041	1.01096	1	1	MELANESIA	INSULAR	1400	15	0	NO	BEFORE	9	2013	2	2
Barygenys	Barygenys resima	10.326	11.3589	9.29315	2.06575	1	1	MELANESIA	INSULAR	786000	2	0	NO	BEFORE	9	2013	2	2
Beddomixalus	Beddomixalus bijui	1.08219	1.12877	1.00274	0.126027	6	3	INDIA	MAINLAND	3287595	4	0	NO	BEFORE	1	2011	2	1
Beduka	Beduka amboli	7.62009	9.24932	6.31507	2.93425	5	2	INDIA	MAINLAND	3287595	8	0	YES	AFTER	2	2021	3	1
Blommersia	Blommersia angolafa	7.25714	20.1041	2.4137	17.6904	6	3	MADAGASCAR	INSULAR	587041	23	0	YES	AFTER	14	2010	6	1
Blommersia	Blommersia bara	18.073	22.537	10.5781	11.9589	8	7	MADAGASCAR	INSULAR	587041	31	0	YES	AFTER	14	2023	6	1
Blommersia	Blommersia dejongi	6.10274	7.63836	4.56712	3.07123	4	3	MADAGASCAR	INSULAR	587041	10	0	YES	AFTER	14	2010	2	2
Blommersia	Blommersia dupreezi	18.1123	18.1123	18.1123	0	4	3	MADAGASCAR	INSULAR	587041	16	0	YES	AFTER	14	2023	1	1
Blommersia	Blommersia galani	27.931	38.6849	4.56712	34.1178	4	3	MADAGASCAR	INSULAR	587041	16	0	YES	AFTER	14	2010	4	2
Blommersia	Blommersia nataliae (Mayotte)	7.98356	7.98356	7.98356	0	4	0	MADAGASCAR	INSULAR	587041	12	0	YES	AFTER	14	2020	1	1
Blommersia	Blommersia sarotra	5.03288	8.03288	2.03288	6	2	2	MADAGASCAR	INSULAR	587041	4	0	YES	BEFORE	14	2002	2	1
Blommersia	Blommersia transmarina (Mayotte)	15.7315	19.1973	11.1068	8.09041	4	2	MADAGASCAR	INSULAR	587041	14	0	YES	AFTER	14	2019	2	2
Blommersia	Blommersia variabilis	12.6315	20.3753	1.31781	19.0575	5	3	MADAGASCAR	INSULAR	587041	12	0	YES	AFTER	14	2011	3	1
Blythophryne	Blythophryne beryet	5.34521	5.58082	5.10959	0.471233	8	2	INDIA	MAINLAND	3287595	10	0	YES	BEFORE	1	2016	2	1
Boana	Boana alfaroi	7.69932	29.811	2.92877	26.8822	2	1	ECUADOR	MAINLAND	256370	41	0	YES	DURING	99	2014	9	4
Boana	Boana almendarizae	12.732	26.1315	2.4	23.7315	2	1	ECUADOR	MAINLAND	256370	62	0	YES	DURING	99	2014	21	4
Boana	Boana maculateralis	7.76177	23.6932	0.843836	22.8493	2	1	ECUADOR	MAINLAND	256370	42	0	YES	DURING	99	2014	9	4
Boana	Boana nigra	10.3243	28.3151	5.06575	23.2493	2	1	ECUADOR	MAINLAND	256370	43	0	YES	DURING	99	2020	9	2
Boana	Boana nympha	13.3101	35.9014	4.14247	31.7589	4	1	ECUADOR	MAINLAND	256370	17	0	NO	AFTER	99	2006	11	1
Boana	Boana tetete	4.33973	4.88219	3.79726	1.08493	2	1	ECUADOR	MAINLAND	256370	8	0	YES	DURING	99	2014	2	4
Boana	Boana ventrimaculata	16.9155	26.0849	6.34247	19.7425	2	1	ECUADOR	MAINLAND	256370	36	0	YES	DURING	99	2020	23	2
Boophis	Boophis ankarafensis	2.30046	2.74247	1.5589	1.18356	7	2	MADAGASCAR	INSULAR	587041	4	0	YES	AFTER	80	2014	3	1
Boophis	Boophis arcanus	5.03425	6.07397	3.99452	2.07945	5	3	MADAGASCAR	INSULAR	587041	2	0	YES	AFTER	80	2010	3	10
Boophis	Boophis asquithi	9.45023	11.3534	5.64658	5.70685	8	5	MADAGASCAR	INSULAR	587041	6	0	YES	AFTER	80	2021	2	1
Boophis	Boophis axelmeyeri	3.59406	4.52877	1.4137	3.11507	3	2	MADAGASCAR	INSULAR	587041	16	0	YES	BEFORE	80	2005	4	1
Boophis	Boophis baetkei	0.827397	1.30959	0.345205	0.964384	3	2	MADAGASCAR	INSULAR	587041	2	0	YES	BEFORE	80	2008	2	2
Boophis	Boophis boppa	2.27671	2.7726	1.78082	0.991781	5	1	MADAGASCAR	INSULAR	587041	6	0	YES	AFTER	80	2015	2	1
Boophis	Boophis bottae	4.41712	7.51233	1.36986	6.14247	2	2	MADAGASCAR	INSULAR	587041	10	0	YES	BEFORE	80	2002	4	2
Boophis	Boophis calcaratus	9.46575	14.8274	4.10411	10.7233	3	2	MADAGASCAR	INSULAR	587041	4	0	NO	AFTER	80	2010	2	1
Boophis	Boophis entingae	7.78938	18.0411	3.00548	15.0356	5	3	MADAGASCAR	INSULAR	587041	13	0	YES	AFTER	80	2010	4	10
Boophis	Boophis fayi	3.58699	4.70959	1.63562	3.07397	7	3	MADAGASCAR	INSULAR	587041	7	0	YES	AFTER	80	2011	4	2
Boophis	Boophis feonnyala	6.71507	6.71507	6.71507	0	4	3	MADAGASCAR	INSULAR	587041	4	0	NO	BEFORE	80	2001	1	5
Boophis	Boophis haematopus	8.87466	10.8027	7.10137	3.70137	4	3	MADAGASCAR	INSULAR	587041	7	0	NO	BEFORE	80	2001	4	5
Boophis	Boophis haingana	5.41279	6.07123	5.07945	0.991781	5	3	MADAGASCAR	INSULAR	587041	12	0	YES	AFTER	80	2010	2	10
Boophis	Boophis liami	5.51115	7.78082	1.87123	5.90959	3	2	MADAGASCAR	INSULAR	587041	14	0	YES	BEFORE	80	2003	6	2
Boophis	Boophis lilianae	2.3589	2.3589	2.3589	0	3	2	MADAGASCAR	INSULAR	587041	2	0	YES	BEFORE	80	2008	1	2
Boophis	Boophis luciae	10.0064	15.0795	4.00274	11.0767	5	3	MADAGASCAR	INSULAR	587041	19	0	YES	AFTER	80	2010	6	10
Boophis	Boophis masoala	2.01096	2.01096	2.01096	0	4	3	MADAGASCAR	INSULAR	587041	1	0	YES	AFTER	80	2018	1	1
Boophis	Boophis miadana	5.08767	5.08767	5.08767	0	5	3	MADAGASCAR	INSULAR	587041	2	0	YES	AFTER	80	2010	1	10
Boophis	Boophis narinsi	6.54977	7.93151	5.85479	2.07671	4	3	MADAGASCAR	INSULAR	587041	10	0	YES	AFTER	80	2012	2	1
Boophis	Boophis nauticus (Mayotte)	11.8717	19.1918	4.44932	14.7425	4	2	MADAGASCAR	INSULAR	587041	11	0	YES	AFTER	80	2019	4	2
Boophis	Boophis picturatus	7.60959	10.8411	5.87123	4.96986	4	3	MADAGASCAR	INSULAR	587041	6	0	NO	BEFORE	80	2001	3	5
Boophis	Boophis piperatus	5.38721	6.08493	3.99452	2.09041	5	3	MADAGASCAR	INSULAR	587041	9	0	YES	AFTER	80	2010	2	10
Boophis	Boophis popi	8.22568	17.8575	1.58082	16.2767	7	3	MADAGASCAR	INSULAR	587041	17	0	YES	AFTER	80	2011	6	2
Boophis	Boophis praedictus	3.36575	6.04932	0.682192	5.36712	5	3	MADAGASCAR	INSULAR	587041	2	0	YES	AFTER	80	2010	2	10
Boophis	Boophis pyrrhus	9.27288	10.8411	7.81096	3.03014	4	3	MADAGASCAR	INSULAR	587041	5	0	NO	BEFORE	80	2001	3	5
Boophis	Boophis quasiboehmei	6.62583	15.9671	3.70137	12.2658	4	4	MADAGASCAR	INSULAR	587041	12	0	YES	AFTER	80	2010	4	1
Boophis	Boophis roseipalmatus	5.77123	7.03014	3.01096	4.01918	5	3	MADAGASCAR	INSULAR	587041	8	0	YES	AFTER	80	2010	3	10
Boophis	Boophis sambirano	2.41096	2.41644	2.40274	0.0136986	2	2	MADAGASCAR	INSULAR	587041	5	0	YES	BEFORE	80	2005	1	1
Boophis	Boophis sandrae	6.6726	13.989	3.99452	9.99452	5	3	MADAGASCAR	INSULAR	587041	10	0	YES	AFTER	80	2010	4	10
Boophis	Boophis schuboeae	5.33836	5.34247	5.33425	0.00821918	2	2	MADAGASCAR	INSULAR	587041	4	0	YES	BEFORE	80	2002	1	1
Boophis	Boophis solomaso	5.89315	5.89315	5.89315	0	3	2	MADAGASCAR	INSULAR	587041	2	0	YES	BEFORE	80	2003	1	2
Boophis	Boophis spinophis	6.04932	6.04932	6.04932	0	5	3	MADAGASCAR	INSULAR	587041	1	0	YES	AFTER	80	2010	1	10
Boophis	Boophis tampoka	1.26164	1.27123	1.25205	0.0191781	3	2	MADAGASCAR	INSULAR	587041	16	0	YES	BEFORE	80	2008	1	1
Boophis	Boophis tasymena	6.38082	6.41096	6.31233	0.0986301	2	2	MADAGASCAR	INSULAR	587041	7	0	YES	BEFORE	80	2002	1	2
Boophis	Boophis tsilomaro	10.3397	10.3397	10.3397	0	4	3	MADAGASCAR	INSULAR	587041	8	0	YES	AFTER	80	2010	1	1
Boophis	Boophis ulftunni	8.07671	9.13699	5.96712	3.16986	4	3	MADAGASCAR	INSULAR	587041	7	0	YES	BEFORE	80	2008	2	1
Boophis	Boophis vittatus	6.8	6.8	6.8	0	4	3	MADAGASCAR	INSULAR	587041	6	0	NO	BEFORE	80	2001	1	5
Bufoides	Bufoides bhupathyi	0.468493	0.49589	0.441096	0.0547945	7	0	INDIA	MAINLAND	3287595	3	0	YES	BEFORE	3	2023	1	1
Callulops	Callulops argus	49.7726	49.7726	49.7726	0	1	1	MELANESIA	INSULAR	786000	1	0	NO	AFTER	29	2019	1	4
Callulops	Callulops biakensis	11.4511	11.8247	10.7315	1.09315	3	1	MELANESIA	INSULAR	2455	4	0	YES	AFTER	29	2012	2	3
Callulops	Callulops bicolor	57.0142	90.6658	8.14521	82.5205	1	1	MELANESIA	INSULAR	786000	11	0	NO	AFTER	29	2019	5	4
Callulops	Callulops eremnosphax	12.6932	12.6959	12.6904	0.00547945	2	2	MELANESIA	INSULAR	786000	3	0	NO	AFTER	29	2009	1	8
Callulops	Callulops marmoratus	11.9659	12.7808	11.4027	1.37808	2	2	MELANESIA	INSULAR	786000	7	0	NO	BEFORE	29	2003	3	1
Callulops	Callulops mediodiscus	7.21644	7.21918	7.2137	0.00547945	3	2	MELANESIA	INSULAR	786000	8	0	NO	AFTER	29	2012	1	1
Callulops	Callulops omnistriatus	15.5493	23.7123	7.3863	16.326	2	2	MELANESIA	INSULAR	786000	18	0	NO	AFTER	29	2009	2	8
Callulops	Callulops stellatus	8.19569	8.68493	7.55616	1.12877	1	1	MELANESIA	INSULAR	786000	9	0	NO	AFTER	29	2019	2	4
Callulops	Callulops taxispilotus	56.4113	125.74	20.8082	104.932	1	1	MELANESIA	INSULAR	786000	17	0	NO	AFTER	29	2019	7	4
Callulops	Callulops wondiwoiensis	12.437	14.3781	9.46849	4.90959	3	1	MELANESIA	INSULAR	786000	14	0	YES	AFTER	29	2012	4	3
Callulops	Callulops yapenensis	12.5753	12.5753	12.5753	0	3	1	MELANESIA	INSULAR	2278	1	0	YES	AFTER	29	2012	1	3
Centrolene	Centrolene camposi	8.11233	8.11233	8.11233	0	4	4	ECUADOR	MAINLAND	256370	2	0	YES	DURING	28	2023	1	1
Centrolene	Centrolene charapita	4.36438	4.36438	4.36438	0	3	0	ECUADOR	MAINLAND	256370	2	0	YES	DURING	28	2014	1	1
Centrolene	Centrolene condor	5.26301	5.26301	5.26301	0	2	1	ECUADOR	MAINLAND	256370	1	0	NO	AFTER	28	2008	1	1
Centrolene	Centrolene zarza	2.13242	2.36986	1.94795	0.421918	5	1	ECUADOR	MAINLAND	256370	7	0	YES	DURING	28	2023	3	1
Chiasmocleis	Chiasmocleis parkeri	5.61918	5.61918	5.61918	0	5	4	ECUADOR	MAINLAND	256370	12	0	YES	DURING	37	2017	1	1
Chimerella	Chimerella mariaelenae	4.31781	4.31781	4.31781	0	2	1	ECUADOR	MAINLAND	256370	1	0	NO	AFTER	3	2006	1	1
Choerophryne	Choerophryne alainduboisi	13.5425	13.5425	13.5425	0	2	2	MELANESIA	INSULAR	786000	5	0	NO	AFTER	37	2018	1	1
Choerophryne	Choerophryne allisoni	3.69863	3.69863	3.69863	0	2	1	MELANESIA	INSULAR	786000	2	0	NO	AFTER	37	2003	1	1
Choerophryne	Choerophryne alpestris	36.974	36.9781	36.9699	0.00821918	1	1	MELANESIA	INSULAR	786000	3	0	NO	AFTER	37	2010	1	1
Choerophryne	Choerophryne bickfordi	21.8	21.8	21.8	0	1	1	MELANESIA	INSULAR	786000	1	0	NO	AFTER	37	2018	1	1
Choerophryne	Choerophryne bisyllaba	15.6091	15.6137	15.6027	0.0109589	2	2	MELANESIA	INSULAR	786000	11	0	NO	AFTER	37	2017	1	3
Choerophryne	Choerophryne brevicrus	6.28712	6.29589	6.27397	0.0219178	2	2	MELANESIA	INSULAR	786000	10	0	NO	AFTER	37	2012	1	5
Choerophryne	Choerophryne bryonopsis	1.85068	1.85205	1.84932	0.00273973	1	1	MELANESIA	INSULAR	786000	11	0	NO	AFTER	37	2013	1	1
Choerophryne	Choerophryne burtoni	2.12877	2.13425	2.12055	0.0136986	3	1	MELANESIA	INSULAR	786000	3	0	NO	AFTER	37	2007	1	1
Choerophryne	Choerophryne crucifer	13.1274	13.7945	12.4603	1.33425	2	2	MELANESIA	INSULAR	786000	5	0	NO	AFTER	37	2017	2	3
Choerophryne	Choerophryne epirrhina	6.04658	6.04658	6.04658	0	3	2	MELANESIA	INSULAR	786000	2	0	YES	AFTER	37	2015	1	2
Choerophryne	Choerophryne exclamitans	9.42959	40.9315	1.54795	39.3836	2	2	MELANESIA	INSULAR	786000	34	0	NO	AFTER	37	2005	2	1
Choerophryne	Choerophryne gracilirostris	5.48493	5.92603	4.33699	1.58904	3	2	MELANESIA	INSULAR	786000	7	0	YES	AFTER	37	2014	3	1
Choerophryne	Choerophryne grylloides	6.04384	6.04384	6.04384	0	3	2	MELANESIA	INSULAR	786000	1	0	YES	AFTER	37	2015	1	2
Choerophryne	Choerophryne laurini	1.16986	1.16986	1.16986	0	1	1	MELANESIA	INSULAR	786000	8	0	NO	BEFORE	37	2000	1	1
Choerophryne	Choerophryne longirostris	14.6973	14.737	14.6575	0.0794521	2	2	MELANESIA	INSULAR	786000	6	0	NO	AFTER	37	2001	1	1
Choerophryne	Choerophryne multisyllaba	15.3498	15.5534	14.9479	0.605479	2	2	MELANESIA	INSULAR	786000	7	0	NO	AFTER	37	2017	2	3
Choerophryne	Choerophryne murrita	0.589589	0.610959	0.578082	0.0328767	2	2	MELANESIA	INSULAR	786000	32	0	NO	AFTER	37	2009	1	3
Choerophryne	Choerophryne pandanicola	6.27534	6.27671	6.27397	0.00273973	2	2	MELANESIA	INSULAR	786000	4	0	NO	AFTER	37	2012	1	5
Choerophryne	Choerophryne pipiens	12.5114	12.5205	12.4959	0.0246575	3	2	MELANESIA	INSULAR	786000	8	0	NO	AFTER	37	2018	1	2
Choerophryne	Choerophryne sanguinopicta	1.8863	1.88767	1.88493	0.00273973	2	2	MELANESIA	INSULAR	786000	33	0	NO	AFTER	37	2005	1	1
Cochranella	Cochranella mache	3.19589	4.45479	1.93699	2.51781	2	1	ECUADOR	MAINLAND	256370	3	0	NO	AFTER	8	2004	2	1
Cophixalus	Cophixalus albolineatus	9.09863	9.10959	9.09041	0.0191781	1	1	MELANESIA	INSULAR	786000	11	0	NO	AFTER	71	2012	1	5
Cophixalus	Cophixalus amabilis	2.1032	2.11233	2.09589	0.0164384	1	1	MELANESIA	INSULAR	1400	9	0	NO	AFTER	71	2012	1	5
Cophixalus	Cophixalus balbus	2.06301	3.20274	1.29863	1.90411	1	1	MELANESIA	INSULAR	788278	7	0	NO	BEFORE	71	2003	2	2
Cophixalus	Cophixalus bewaniensis	14.1808	14.1808	14.1808	0	2	2	MELANESIA	INSULAR	786000	2	0	NO	BEFORE	71	2000	1	2
Cophixalus	Cophixalus brevidigitus	13.6247	13.6301	13.6192	0.0109589	2	2	MELANESIA	INSULAR	786000	4	0	NO	AFTER	71	2021	1	3
Cophixalus	Cophixalus cateae	1.99178	1.99178	1.99178	0	2	2	MELANESIA	INSULAR	786000	1	0	NO	AFTER	71	2019	1	3
Cophixalus	Cophixalus caverniphilus	0.592694	0.613699	0.569863	0.0438356	2	2	MELANESIA	INSULAR	786000	49	0	NO	AFTER	71	2009	1	3
Cophixalus	Cophixalus clapporum	1.77504	2.11507	1.10411	1.01096	1	1	MELANESIA	INSULAR	1400	32	0	NO	AFTER	71	2012	2	5
Cophixalus	Cophixalus cupricarenus	5.09102	5.10959	5.07397	0.0356164	2	2	MELANESIA	INSULAR	544	33	0	NO	AFTER	71	2009	1	9
Cophixalus	Cophixalus desticans	6.35918	7.11233	5.03836	2.07397	2	2	MELANESIA	INSULAR	787000	38	0	NO	AFTER	71	2009	3	9
Cophixalus	Cophixalus gigiraensis	5.77671	5.77808	5.77534	0.00273973	3	2	MELANESIA	INSULAR	786000	2	0	NO	AFTER	71	2023	1	1
Cophixalus	Cophixalus hannahae	9.10046	11.263	4.77808	6.48493	2	2	MELANESIA	INSULAR	786000	6	0	NO	AFTER	71	2019	2	3
Cophixalus	Cophixalus humicola	4.30274	4.30411	4.30137	0.00273973	1	1	MELANESIA	INSULAR	2278	4	0	NO	BEFORE	71	2006	1	2
Cophixalus	Cophixalus interruptus	21.0205	21.2822	20.7589	0.523288	2	2	MELANESIA	INSULAR	786000	4	0	NO	AFTER	71	2009	2	9
Cophixalus	Cophixalus iovaorum	5.36329	5.36986	5.35342	0.0164384	2	2	MELANESIA	INSULAR	786000	31	0	NO	AFTER	71	2009	1	9
Cophixalus	Cophixalus kethuk	5.08055	5.10959	5.06575	0.0438356	2	2	MELANESIA	INSULAR	544	11	0	NO	AFTER	71	2009	1	9
Cophixalus	Cophixalus linnaeus	2.50137	4.74795	0.917808	3.83014	2	2	MELANESIA	INSULAR	786000	10	0	NO	AFTER	71	2009	4	9
Cophixalus	Cophixalus melanogenys	4.51233	4.51233	4.51233	0	2	2	MELANESIA	INSULAR	786000	2	0	NO	AFTER	71	2021	1	3
Cophixalus	Cophixalus melanops	5.13425	5.14247	5.12603	0.0164384	2	2	MELANESIA	INSULAR	830	10	0	NO	AFTER	71	2009	1	9
Cophixalus	Cophixalus misimae	4.25096	4.44658	3.49863	0.947945	2	2	MELANESIA	INSULAR	215	6	0	NO	BEFORE	71	2007	2	1
Cophixalus	Cophixalus monosyllabus	2.09589	2.09863	2.09315	0.00547945	1	1	MELANESIA	INSULAR	786000	10	0	YES	AFTER	71	2010	1	1
Cophixalus	Cophixalus nexipus	8.80183	8.80548	8.79726	0.00821918	1	1	MELANESIA	INSULAR	786000	22	0	NO	AFTER	71	2012	1	5
Cophixalus	Cophixalus phaeobalius	4.17808	4.17808	4.17808	0	2	2	MELANESIA	INSULAR	786000	2	0	NO	AFTER	71	2009	1	9
Cophixalus	Cophixalus pictus	53.5096	53.5096	53.5096	0	1	1	MELANESIA	INSULAR	786000	1	0	NO	AFTER	71	2012	1	5
Cophixalus	Cophixalus pulchellus	11.1836	11.1836	11.1836	0	2	2	MELANESIA	INSULAR	786000	1	0	NO	BEFORE	71	2000	1	2
Cophixalus	Cophixalus pusillus	17.0137	17.0219	17.0055	0.0164384	2	2	MELANESIA	INSULAR	786000	3	0	NO	AFTER	71	2021	1	3
Cophixalus	Cophixalus rajampatensis	10.3192	10.326	10.3096	0.0164384	4	2	MELANESIA	INSULAR	3634.5	8	0	NO	AFTER	71	2015	1	2
Cophixalus	Cophixalus salawatiensis	10.2712	10.274	10.2685	0.00547945	4	2	MELANESIA	INSULAR	1623	10	0	NO	AFTER	71	2015	1	2
Cophixalus	Cophixalus tenuidactylus	6.30137	6.31507	6.27671	0.0383562	2	2	MELANESIA	INSULAR	786000	8	0	NO	AFTER	71	2012	1	5
Cophixalus	Cophixalus tetzlaffi	3.24795	3.25205	3.24384	0.00821918	1	1	MELANESIA	INSULAR	786000	4	0	NO	BEFORE	71	2003	1	2
Cophixalus	Cophixalus timidus	3.27192	3.28767	3.26027	0.0273973	2	2	MELANESIA	INSULAR	786000	31	0	NO	BEFORE	71	2006	1	2
Cophixalus	Cophixalus tomaiodactylus	8.64384	21.737	4.19452	17.5425	2	2	MELANESIA	INSULAR	786000	17	0	NO	AFTER	71	2009	3	9
Cophixalus	Cophixalus tridactylus	5.79863	6.93425	3.10137	3.83288	1	1	MELANESIA	INSULAR	786000	21	0	NO	BEFORE	71	2006	3	2
Cophixalus	Cophixalus variabilis	3.63761	4.13699	1.19726	2.93973	2	2	MELANESIA	INSULAR	788437	71	0	NO	BEFORE	71	2006	3	2
Cophixalus	Cophixalus viridis	4.63014	4.63288	4.6274	0.00547945	3	2	MELANESIA	INSULAR	786000	8	0	NO	AFTER	71	2014	1	9
Cophixalus	Cophixalus wempi	6.96986	9.11781	6.03562	3.08219	2	2	MELANESIA	INSULAR	786000	10	0	NO	AFTER	71	2010	3	1
Cophyla	Cophyla berara	5.20137	5.24384	5.1589	0.0849315	3	3	MADAGASCAR	INSULAR	587041	6	0	YES	BEFORE	7	2005	2	1
Cophyla	Cophyla fortuna	7.06192	24.4658	2.70137	21.7644	6	4	MADAGASCAR	INSULAR	587041	15	0	YES	AFTER	7	2019	2	1
Cophyla	Cophyla maharipeo	5.13014	7.07671	3.18356	3.89315	6	4	MADAGASCAR	INSULAR	587041	7	0	YES	AFTER	7	2015	2	3
Cophyla	Cophyla noromalalae	4.51142	8.08493	2.28493	5.8	6	4	MADAGASCAR	INSULAR	587041	5	0	YES	AFTER	7	2015	3	3
Cophyla	Cophyla puellarum	7.43233	21.0274	2.28493	18.7425	6	4	MADAGASCAR	INSULAR	587041	8	0	YES	AFTER	7	2015	4	3
Copiula	Copiula annanoreenae	4.62192	4.62192	4.62192	0	3	2	MELANESIA	INSULAR	786000	1	0	NO	AFTER	15	2014	1	9
Copiula	Copiula bisyllaba	12.1397	16.6329	5.57534	11.0575	2	2	MELANESIA	INSULAR	786000	9	0	NO	AFTER	15	2020	4	2
Copiula	Copiula derongo	25.3547	61.1452	2.10959	59.0356	1	0	MELANESIA	INSULAR	786000	150	0	NO	BEFORE	15	2000	12	17
Copiula	Copiula guttata	19.4329	32.6822	3.50685	29.1753	1	0	MELANESIA	INSULAR	786000	12	0	NO	BEFORE	15	2000	4	17
Copiula	Copiula lennarti	4.64521	4.64658	4.64384	0.00273973	3	2	MELANESIA	INSULAR	786000	6	0	NO	AFTER	15	2014	1	9
Copiula	Copiula mosbyae	19.1151	20.4356	17.7945	2.6411	2	2	MELANESIA	INSULAR	786000	5	0	NO	AFTER	15	2020	2	2
Copiula	Copiula rivularis	20.9918	33.7945	6.88767	26.9068	1	0	MELANESIA	INSULAR	786000	38	0	NO	BEFORE	15	2000	4	17
Cornufer	Cornufer adiastolus	6.58402	6.59726	6.5726	0.0246575	4	1	MELANESIA	INSULAR	35144	14	0	NO	BEFORE	58	2006	1	1
Cornufer	Cornufer admiraltiensis	5.7653	6.55342	5.44384	1.10959	3	1	MELANESIA	INSULAR	2100	20	0	NO	BEFORE	58	2007	3	2
Cornufer	Cornufer browni	7.00125	7.04658	6.96712	0.0794521	2	2	MELANESIA	INSULAR	7404	55	0	NO	BEFORE	58	2001	1	1
Cornufer	Cornufer bufonulus	2.23562	2.24384	2.22192	0.0219178	2	2	MELANESIA	INSULAR	35144	5	0	NO	BEFORE	58	2007	1	2
Cornufer	Cornufer caesiops	4.33288	4.33973	4.32603	0.0136986	2	2	MELANESIA	INSULAR	35144	36	0	NO	AFTER	58	2009	1	8
Cornufer	Cornufer citrinospilus	4.38904	4.39178	4.3863	0.00547945	3	1	MELANESIA	INSULAR	35144	7	0	NO	AFTER	58	2013	1	1
Cornufer	Cornufer custos	12.0712	12.0767	12.0658	0.0109589	3	2	MELANESIA	INSULAR	2100	22	0	NO	AFTER	58	2014	1	1
Cornufer	Cornufer desticans	8.39315	8.39452	8.39178	0.00273973	2	1	MELANESIA	INSULAR	73	4	0	NO	AFTER	58	2008	1	2
Cornufer	Cornufer exedrus	8.73288	8.75616	8.72055	0.0356164	4	1	MELANESIA	INSULAR	35144	8	0	YES	AFTER	58	2018	1	1
Cornufer	Cornufer latro	5.88767	6.55342	5.44384	1.10959	3	1	MELANESIA	INSULAR	2100	15	0	NO	BEFORE	58	2007	3	2
Cornufer	Cornufer mamusiorum	5.66575	5.66849	5.66301	0.00547945	2	0	MELANESIA	INSULAR	35144	4	0	NO	BEFORE	58	2004	1	1
Cornufer	Cornufer manus	36.2521	36.2521	36.2521	0	2	2	MELANESIA	INSULAR	2100	2	0	NO	AFTER	58	2009	1	8
Cornufer	Cornufer nakanaiorum	7.66438	7.66575	7.66301	0.00273973	3	1	MELANESIA	INSULAR	35144	4	0	NO	BEFORE	58	2006	1	1
Cornufer	Cornufer paepkei	6.64932	6.65205	6.64658	0.00547945	1	1	MELANESIA	INSULAR	786000	11	0	NO	AFTER	58	2015	1	1
Cornufer	Cornufer parilis	8.37671	8.37808	8.37534	0.00273973	2	1	MELANESIA	INSULAR	2999	4	0	NO	AFTER	58	2008	1	2
Cornufer	Cornufer sulcatus	2.23507	2.25753	2.21644	0.0410959	2	2	MELANESIA	INSULAR	35144	6	0	NO	BEFORE	58	2007	1	2
Cornufer	Cornufer wuenscheorum	2.88493	2.88493	2.88493	0	1	1	MELANESIA	INSULAR	2278	7	0	NO	BEFORE	58	2006	1	1
Dendropsophus	Dendropsophus shiwiarum	6.34384	10.1699	1.1726	8.99726	2	1	ECUADOR	MAINLAND	256370	25	0	NO	AFTER	107	2013	4	1
Duttaphrynus	Duttaphrynus chandai	3.79269	5.13699	2.60274	2.53425	4	3	INDIA	MAINLAND	3287595	6	0	NO	BEFORE	23	2013	3	1
Duttaphrynus	Duttaphrynus kiphirensis	2.42192	2.42192	2.42192	0	2	0	INDIA	MAINLAND	3287595	1	0	NO	BEFORE	23	2009	1	11
Duttaphrynus	Duttaphrynus mamitensis	2.20548	2.20548	2.20548	0	2	0	INDIA	MAINLAND	3287595	1	0	NO	BEFORE	23	2009	1	11
Duttaphrynus	Duttaphrynus manipurensis	2.99452	2.99452	2.99452	0	2	0	INDIA	MAINLAND	3287595	2	0	NO	BEFORE	23	2009	1	11
Duttaphrynus	Duttaphrynus mizoramensis	3.39178	3.39178	3.39178	0	2	0	INDIA	MAINLAND	3287595	1	0	NO	BEFORE	23	2009	1	11
Duttaphrynus	Duttaphrynus nagalandensis	2.41096	2.41096	2.41096	0	2	0	INDIA	MAINLAND	3287595	1	0	NO	BEFORE	23	2009	1	11
Duttaphrynus	Duttaphrynus wokhaensis	2.41096	2.41096	2.41096	0	2	0	INDIA	MAINLAND	3287595	1	0	NO	BEFORE	23	2009	1	11
Ectopoglossus	Ectopoglossus confusus	29.9817	34.4137	25.7205	8.69315	2	0	ECUADOR	MAINLAND	256370	16	0	NO	AFTER	7	2009	3	1
Elachistocleis	Elachistocleis araios	5.86164	10.4384	1.28493	9.15342	7	4	ECUADOR	MAINLAND	256370	2	0	YES	DURING	18	2020	2	1
Engystomops	Engystomops guayaco	2.59543	3.31781	2.23288	1.08493	3	2	ECUADOR	MAINLAND	256370	53	0	YES	DURING	9	2005	2	1
Engystomops	Engystomops montubio	5.29863	14.4658	2.32329	12.1425	3	2	ECUADOR	MAINLAND	256370	40	0	NO	AFTER	9	2004	4	2
Engystomops	Engystomops puyango	5.76712	6.56164	4.69589	1.86575	4	1	ECUADOR	MAINLAND	256370	46	0	YES	DURING	9	2010	4	1
Engystomops	Engystomops randi	10.3342	40.3096	1.23288	39.0767	3	2	ECUADOR	MAINLAND	256370	42	0	NO	AFTER	9	2004	4	2
Espadarana	Audaciella durrellorum	5.34521	5.34521	5.34521	0	1	1	ECUADOR	MAINLAND	256370	1	0	NO	AFTER	3	2007	1	1
Espadarana	Espadarana callistomma	5.79452	6.44658	5.40822	1.03836	2	1	ECUADOR	MAINLAND	256370	12	0	NO	AFTER	3	2007	3	1
Euphlyctis	Euphlyctis aloysii	3.02374	5.78082	1.63562	4.14521	5	0	INDIA	MAINLAND	3287595	4	0	YES	BEFORE	8	2009	2	1
Euphlyctis	Euphlyctis jaladhara	4.35616	4.35616	4.35616	0	6	2	INDIA	MAINLAND	3287595	3	0	YES	DURING	8	2022	1	1
Euphlyctis	Euphlyctis karaavali	1.47534	1.47671	1.47397	0.00273973	7	2	INDIA	MAINLAND	3287595	6	0	YES	AFTER	8	2016	1	1
Euphlyctis	Euphlyctis kerala	3.69041	3.69041	3.69041	0	5	2	INDIA	MAINLAND	3287595	3	0	YES	DURING	8	2021	1	1
Excidobates	Excidobates condor	2.97041	4.53425	1.17808	3.35616	3	3	ECUADOR	MAINLAND	256370	13	0	NO	AFTER	3	2012	5	1
Feihyla	Feihyla senapatiensis	3.01096	3.01096	3.01096	0	2	0	INDIA	MAINLAND	3287595	1	0	NO	BEFORE	15	2009	1	11
Gastrotheca	Gastrotheca cuencana	38.7568	50.726	7.72877	42.9973	6	3	ECUADOR	MAINLAND	256370	48	0	YES	DURING	77	2019	4	4
Gastrotheca	Gastrotheca elicioi	33.4279	47.6493	7.71233	39.937	6	3	ECUADOR	MAINLAND	256370	18	0	YES	DURING	77	2019	4	4
Gastrotheca	Gastrotheca turnerorum	4.86119	7.71781	2.64384	5.07397	6	3	ECUADOR	MAINLAND	256370	9	0	YES	DURING	77	2019	3	4
Gastrotheca	Gastrotheca yacuri	9.7863	16.6849	2.88767	13.7973	6	3	ECUADOR	MAINLAND	256370	2	0	YES	DURING	77	2019	2	4
Gephyromantis	Gephyromantis ambohitra	10.305	18.0137	5.6	12.4137	2	2	MADAGASCAR	INSULAR	587041	20	0	YES	BEFORE	57	2001	3	1
Gephyromantis	Gephyromantis angano	2.81507	7.4411	1.85479	5.5863	11	3	MADAGASCAR	INSULAR	587041	7	0	YES	AFTER	57	2017	2	1
Gephyromantis	Gephyromantis atsingy	5.02983	7.74795	4.1863	3.56164	8	3	MADAGASCAR	INSULAR	587041	18	0	YES	AFTER	57	2011	3	1
Gephyromantis	Gephyromantis cornucopia	10.8356	18.063	6.16712	11.8959	11	4	MADAGASCAR	INSULAR	587041	8	0	YES	AFTER	57	2023	3	6
Gephyromantis	Gephyromantis enki	6.84521	7.83836	5.85205	1.9863	2	2	MADAGASCAR	INSULAR	587041	3	0	NO	BEFORE	57	2002	2	1
Gephyromantis	Gephyromantis feomborona	17.0027	19.0767	15.9616	3.11507	11	4	MADAGASCAR	INSULAR	587041	3	0	YES	AFTER	57	2023	2	6
Gephyromantis	Gephyromantis fiharimpe	15.1419	28.4137	5.90411	22.5096	13	6	MADAGASCAR	INSULAR	587041	16	0	YES	AFTER	57	2022	10	4
Gephyromantis	Gephyromantis grosjeani	5.51918	5.52329	5.51507	0.00821918	6	4	MADAGASCAR	INSULAR	587041	8	0	YES	AFTER	57	2018	1	2
Gephyromantis	Gephyromantis hintelmannae	4.46849	5.45479	3.48219	1.9726	3	2	MADAGASCAR	INSULAR	587041	11	0	YES	AFTER	57	2012	2	1
Gephyromantis	Gephyromantis kintana	14.2451	17.1425	5.65753	11.4849	7	3	MADAGASCAR	INSULAR	587041	11	0	YES	AFTER	57	2020	5	1
Gephyromantis	Gephyromantis kremenae	12.7904	17.9918	6.52329	11.4685	11	4	MADAGASCAR	INSULAR	587041	7	0	YES	AFTER	57	2023	4	6
Gephyromantis	Gephyromantis lomorina	3.00329	5.29315	1.32055	3.9726	9	4	MADAGASCAR	INSULAR	587041	17	0	YES	AFTER	57	2018	3	1
Gephyromantis	Gephyromantis mafifeo	13.8466	13.8466	13.8466	0	11	4	MADAGASCAR	INSULAR	587041	4	0	YES	AFTER	57	2023	1	6
Gephyromantis	Gephyromantis mafy	4.33151	4.33151	4.33151	0	3	1	MADAGASCAR	INSULAR	587041	1	0	YES	AFTER	57	2012	1	1
Gephyromantis	Gephyromantis marokoroko	5.28932	5.91233	4.86575	1.04658	7	0	MADAGASCAR	INSULAR	587041	9	0	YES	AFTER	57	2022	2	1
Gephyromantis	Gephyromantis matsilo	15.189	18.3562	13.0247	5.33151	13	6	MADAGASCAR	INSULAR	587041	4	0	YES	AFTER	57	2022	3	4
Gephyromantis	Gephyromantis mitsinjo	13.9349	18.0137	7.13973	10.874	11	4	MADAGASCAR	INSULAR	587041	27	0	YES	AFTER	57	2023	6	6
Gephyromantis	Gephyromantis moseri	7.70959	7.70959	7.70959	0	2	2	MADAGASCAR	INSULAR	587041	3	0	NO	BEFORE	57	2002	1	1
Gephyromantis	Gephyromantis oelkrugi	13.4671	23.4767	5.79726	17.6795	13	6	MADAGASCAR	INSULAR	587041	11	0	YES	AFTER	57	2022	5	4
Gephyromantis	Gephyromantis pedronoi	19.2	25.8082	13.9096	11.8986	13	6	MADAGASCAR	INSULAR	587041	4	0	YES	AFTER	57	2021	3	1
Gephyromantis	Gephyromantis portonae	10.4806	15.3178	8.52877	6.78904	13	6	MADAGASCAR	INSULAR	587041	9	0	YES	AFTER	57	2022	2	4
Gephyromantis	Gephyromantis ranjomavo	6.58082	6.58082	6.58082	0	2	2	MADAGASCAR	INSULAR	587041	2	0	YES	AFTER	57	2011	1	1
Gephyromantis	Gephyromantis runewsweeki	3.26575	3.26575	3.26575	0	2	1	MADAGASCAR	INSULAR	587041	2	0	YES	BEFORE	57	2007	1	1
Gephyromantis	Gephyromantis salegy	5.05151	5.06575	5.0411	0.0246575	4	2	MADAGASCAR	INSULAR	587041	7	0	YES	BEFORE	57	2003	1	1
Gephyromantis	Gephyromantis saturnini	2.41553	2.4274	2.40822	0.0191781	6	4	MADAGASCAR	INSULAR	587041	3	0	YES	AFTER	57	2018	1	2
Gephyromantis	Gephyromantis schilfi	16.3452	27.6822	5.00822	22.674	2	2	MADAGASCAR	INSULAR	587041	3	0	NO	BEFORE	57	2000	2	1
Gephyromantis	Gephyromantis sergei	17.0256	20.0904	15.0137	5.07671	11	4	MADAGASCAR	INSULAR	587041	16	0	YES	AFTER	57	2023	3	6
Gephyromantis	Gephyromantis striatus	5.21164	7.76712	2.09041	5.67671	5	3	MADAGASCAR	INSULAR	587041	23	0	NO	BEFORE	57	2002	5	1
Gephyromantis	Gephyromantis tahotra	6.28904	6.29041	6.28767	0.00273973	3	3	MADAGASCAR	INSULAR	587041	3	0	YES	AFTER	57	2011	1	1
Gephyromantis	Gephyromantis tandroka	21.3215	29.0164	6.34247	22.674	2	2	MADAGASCAR	INSULAR	587041	10	0	NO	BEFORE	57	2001	3	2
Gephyromantis	Gephyromantis tohatra	0.986301	0.986301	0.986301	0	7	4	MADAGASCAR	INSULAR	587041	2	0	YES	AFTER	57	2017	1	1
Gephyromantis	Gephyromantis tschenki	5.34247	5.34247	5.34247	0	2	2	MADAGASCAR	INSULAR	587041	4	0	NO	BEFORE	57	2001	1	2
Gephyromantis	Gephyromantis zavona	3.51233	6.15616	2.18356	3.9726	4	3	MADAGASCAR	INSULAR	587041	30	0	YES	BEFORE	57	2003	2	1
Ghatixalus	Ghatixalus asterops	9.20548	9.20548	9.20548	0	3	2	INDIA	MAINLAND	3287595	3	0	YES	BEFORE	3	2008	1	1
Ghatixalus	Ghatixalus magnus	0.967123	1.37808	0.556164	0.821918	6	2	INDIA	MAINLAND	3287595	2	0	YES	BEFORE	3	2015	2	1
Gracixalus	Gracixalus patkaiensis	1.0274	1.03288	1.02192	0.0109589	6	1	INDIA	MAINLAND	3287595	6	0	YES	BEFORE	16	2023	1	1
Guibemantis	Guibemantis albomaculatus	21.3773	26.6932	11.4082	15.2849	5	4	MADAGASCAR	INSULAR	587041	20	0	YES	AFTER	25	2018	5	2
Guibemantis	Guibemantis ambakoana	4.32808	7.43562	1.14247	6.29315	10	4	MADAGASCAR	INSULAR	587041	9	0	YES	AFTER	25	2024	4	3
Guibemantis	Guibemantis annulatus	29.0305	110.863	6.19452	104.668	3	2	MADAGASCAR	INSULAR	587041	22	0	YES	AFTER	25	2011	6	2
Guibemantis	Guibemantis diphonus	8.83562	8.83562	8.83562	0	5	3	MADAGASCAR	INSULAR	587041	2	0	YES	AFTER	25	2015	1	1
Guibemantis	Guibemantis fotsitenda	18.2123	18.2137	18.211	0.00273973	11	5	MADAGASCAR	INSULAR	587041	6	0	YES	AFTER	25	2023	1	3
Guibemantis	Guibemantis kathrinae	4.41644	4.42192	4.41096	0.0109589	3	2	MADAGASCAR	INSULAR	587041	3	0	NO	BEFORE	25	2000	1	1
Guibemantis	Guibemantis milingilingy	1.45205	1.45205	1.45205	0	6	4	MADAGASCAR	INSULAR	587041	5	0	YES	AFTER	25	2018	1	1
Guibemantis	Guibemantis pulcherrimus	13.6603	13.9973	12.9863	1.01096	6	4	MADAGASCAR	INSULAR	587041	8	0	YES	AFTER	25	2023	2	1
Guibemantis	Guibemantis razandry	13.0087	18.2055	6.44658	11.7589	11	5	MADAGASCAR	INSULAR	587041	25	0	YES	AFTER	25	2023	4	3
Guibemantis	Guibemantis razoky	11.4305	20.2055	5.34247	14.863	11	5	MADAGASCAR	INSULAR	587041	28	0	YES	AFTER	25	2023	4	3
Guibemantis	Guibemantis rianasoa	1.39863	1.56986	1.2274	0.342466	10	4	MADAGASCAR	INSULAR	587041	6	0	YES	AFTER	25	2024	2	3
Guibemantis	Guibemantis tasifotsy	14.1434	19.0795	8.86027	10.2192	5	3	MADAGASCAR	INSULAR	587041	12	0	YES	AFTER	25	2012	3	1
Guibemantis	Guibemantis timidus	20.65	33.4329	2.08219	31.3507	2	2	MADAGASCAR	INSULAR	587041	8	0	YES	BEFORE	25	2005	4	1
Guibemantis	Guibemantis vakoa	19.9096	19.9096	19.9096	0	10	4	MADAGASCAR	INSULAR	587041	2	0	YES	AFTER	25	2024	1	3
Guibemantis	Guibemantis wattersoni	14.6689	21.5342	6.19452	15.3397	3	2	MADAGASCAR	INSULAR	587041	10	0	YES	AFTER	25	2011	5	2
Guibemantis	Guibemantis woosteri	17.0945	25.6822	0.668493	25.0137	5	4	MADAGASCAR	INSULAR	587041	16	0	YES	AFTER	25	2018	4	2
Hemiphractus	Hemiphractus helioi	27.1548	27.9507	26.3589	1.59178	2	0	ECUADOR	MAINLAND	256370	4	0	NO	AFTER	9	2001	2	1
Heterixalus	Heterixalus carbonei	3.59726	3.59726	3.59726	0	4	2	MADAGASCAR	INSULAR	587041	1	0	YES	BEFORE	11	2000	1	1
Hoplobatrachus	Hoplobatrachus litoralis	0.90274	0.90411	0.90137	0.00273973	6	0	INDIA	MAINLAND	3287595	8	0	YES	BEFORE	6	2012	1	1
Hyalinobatrachium	Hyalinobatrachium adespinosai	2.26849	2.26849	2.26849	0	4	2	ECUADOR	MAINLAND	256370	5	0	YES	DURING	35	2019	1	1
Hyalinobatrachium	Hyalinobatrachium mashpi	4.0411	7.26301	2.38904	4.87397	10	1	ECUADOR	MAINLAND	256370	5	0	YES	DURING	35	2022	2	2
Hyalinobatrachium	Hyalinobatrachium nouns	5.03014	10.0219	2.31781	7.70411	10	1	ECUADOR	MAINLAND	256370	7	0	YES	DURING	35	2022	3	2
Hyalinobatrachium	Hyalinobatrachium tatayoi	1.73151	1.73151	1.73151	0	3	0	ECUADOR	MAINLAND	256370	11	0	NO	AFTER	35	2007	1	1
Hyalinobatrachium	Hyalinobatrachium yaku	8.36621	19.1151	1.07397	18.0411	6	2	ECUADOR	MAINLAND	256370	7	0	YES	DURING	35	2017	3	1
Hylarana	Hylarana aurata	5.94658	5.9589	5.93425	0.0246575	1	1	MELANESIA	INSULAR	786000	10	0	NO	BEFORE	106	2003	1	2
Hylarana	Hylarana bahuvistara	7.00753	17.2822	1.09863	16.1836	5	2	INDIA	MAINLAND	3287595	20	0	YES	BEFORE	107	2015	12	1
Hylarana	Hylarana caesari	23.4363	60.0356	4.19452	55.8411	6	3	INDIA	MAINLAND	3287595	6	0	YES	DURING	107	2014	4	6
Hylarana	Hylarana doni	5.28924	9.27397	2.52329	6.75068	6	3	INDIA	MAINLAND	3287595	9	0	YES	DURING	107	2014	7	6
Hylarana	Hylarana indica	5.71438	9.07945	2.08493	6.99452	6	3	INDIA	MAINLAND	3287595	10	0	YES	DURING	107	2014	5	6
Hylarana	Hylarana lacrima	12.9144	15.4877	11.8932	3.59452	2	0	INDIA	MAINLAND	3287595	5	0	YES	AFTER	107	2018	4	1
Hylarana	Hylarana magna	7.79589	12.463	3.12877	9.33425	6	3	INDIA	MAINLAND	3287595	5	0	YES	DURING	107	2014	2	6
Hylarana	Hylarana sreeni	4.11811	8.39178	2.75342	5.63836	6	3	INDIA	MAINLAND	3287595	10	0	YES	DURING	107	2014	6	6
Hylarana	Hylarana urbis	5.45845	11.3205	2.50685	8.8137	6	3	INDIA	MAINLAND	3287595	5	0	YES	DURING	107	2014	2	6
Hylarana	Hylarana volkerjane	4.48082	5.13699	3.35616	1.78082	1	1	MELANESIA	INSULAR	786000	15	0	NO	BEFORE	106	2003	3	2
Hylarana	Hylarana waliesa	13.1635	51.6603	5.19726	46.463	2	2	MELANESIA	INSULAR	789124	36	0	NO	AFTER	106	2007	5	1
Hylophorbus	Hylophorbus atrifasciatus	3.87397	3.87397	3.87397	0	1	1	MELANESIA	INSULAR	786000	4	0	NO	AFTER	15	2013	1	1
Hylophorbus	Hylophorbus lengguru	9.10411	9.12877	9.07945	0.0493151	13	4	MELANESIA	INSULAR	786000	11	0	YES	AFTER	15	2023	1	3
Hylophorbus	Hylophorbus maculatus	9.12055	9.12055	9.12055	0	13	4	MELANESIA	INSULAR	786000	2	0	YES	AFTER	15	2023	1	3
Hylophorbus	Hylophorbus monophonus	9.07671	9.07671	9.07671	0	13	4	MELANESIA	INSULAR	786000	5	0	YES	AFTER	15	2023	1	3
Hylophorbus	Hylophorbus nigrinus	1.15753	1.1589	1.15616	0.00273973	1	1	MELANESIA	INSULAR	2278	4	0	NO	BEFORE	15	2001	1	6
Hylophorbus	Hylophorbus picoides	2.30868	2.96438	1.1863	1.77808	1	1	MELANESIA	INSULAR	786000	20	0	NO	BEFORE	15	2001	3	6
Hylophorbus	Hylophorbus proekes	4.09589	4.10959	4.08219	0.0273973	2	2	MELANESIA	INSULAR	786000	26	0	NO	AFTER	15	2009	1	8
Hylophorbus	Hylophorbus rainerguentheri	4.66119	5.48767	4.24384	1.24384	2	2	MELANESIA	INSULAR	786000	5	0	NO	BEFORE	15	2007	2	1
Hylophorbus	Hylophorbus richardsi	1.73836	1.73973	1.73699	0.00273973	1	1	MELANESIA	INSULAR	786000	3	0	NO	BEFORE	15	2001	1	6
Hylophorbus	Hylophorbus sextus	3.27123	3.27123	3.27123	0	1	1	MELANESIA	INSULAR	786000	1	0	NO	BEFORE	15	2001	1	6
Hylophorbus	Hylophorbus sigridae	2.64247	4.64384	0.641096	4.00274	3	2	MELANESIA	INSULAR	786000	9	0	NO	AFTER	15	2014	2	9
Hylophorbus	Hylophorbus tetraphonus	1.5411	1.89863	1.18356	0.715068	1	1	MELANESIA	INSULAR	788278	10	0	NO	BEFORE	15	2001	2	6
Hylophorbus	Hylophorbus wondiwoi	2.96712	2.96712	2.96712	0	1	1	MELANESIA	INSULAR	786000	9	0	NO	BEFORE	15	2001	1	6
Hyloscirtus	Hyloscirtus condor	1.60822	1.61644	1.60274	0.0136986	4	4	ECUADOR	MAINLAND	256370	11	0	YES	DURING	41	2014	1	1
Hyloscirtus	Hyloscirtus conscientia	2.07603	3.74521	0.369863	3.37534	7	5	ECUADOR	MAINLAND	256370	18	0	YES	DURING	41	2021	4	1
Hyloscirtus	Hyloscirtus criptico	2.53014	3.07123	0.953425	2.11781	10	3	ECUADOR	MAINLAND	256370	9	0	YES	DURING	41	2012	2	2
Hyloscirtus	Hyloscirtus hillisi	1.06027	1.44932	0.668493	0.780822	4	1	ECUADOR	MAINLAND	256370	18	0	YES	DURING	41	2018	2	1
Hyloscirtus	Hyloscirtus mashpi	2.50685	4.14795	0.994521	3.15342	9	2	ECUADOR	MAINLAND	256370	18	0	YES	DURING	41	2015	3	1
Hyloscirtus	Hyloscirtus princecharlesi	2.33881	3.03288	0.953425	2.07945	10	3	ECUADOR	MAINLAND	256370	9	0	YES	DURING	41	2012	2	2
Hyloscirtus	Hyloscirtus sethmacfarlanei	2.94064	4.53973	0.334247	4.20548	8	4	ECUADOR	MAINLAND	256370	3	0	YES	DURING	41	2022	3	1
Hyloscirtus	Hyloscirtus tapichalaca	2.57534	2.9589	2.07671	0.882192	3	1	ECUADOR	MAINLAND	256370	10	0	NO	AFTER	41	2003	3	1
Hyloscirtus	Hyloscirtus tigrinus	1.74612	3	0.780822	2.21918	2	0	ECUADOR	MAINLAND	256370	4	0	NO	AFTER	41	2008	3	1
Hyloscirtus	Hyloscirtus tolkieni	2.95616	2.95616	2.95616	0	3	2	ECUADOR	MAINLAND	256370	1	0	NO	AFTER	41	2023	1	1
Hyloxalus	Hyloxalus italoi	4.84292	7.4411	3.40548	4.03562	3	1	ECUADOR	MAINLAND	256370	47	0	YES	DURING	64	2010	3	2
Hyloxalus	Hyloxalus yasuni	11.574	16.9315	3.61644	13.3151	3	1	ECUADOR	MAINLAND	256370	92	0	YES	DURING	64	2010	15	2
Indirana	Indirana bhadrai	4.30137	4.30137	4.30137	0	2	2	INDIA	MAINLAND	3287595	1	0	YES	AFTER	14	2016	1	2
Indirana	Indirana chiravasi	0.954338	1.29315	0.29863	0.994521	3	2	INDIA	MAINLAND	3287595	7	0	YES	BEFORE	14	2014	2	1
Indirana	Indirana duboisi	1.34795	2.09589	0.972603	1.12329	6	2	INDIA	MAINLAND	3287595	3	0	YES	DURING	14	2016	2	4
Indirana	Indirana paramakri	8.62831	13.337	1.45205	11.8849	2	2	INDIA	MAINLAND	3287595	3	0	YES	AFTER	14	2016	3	2
Indirana	Indirana salelkari	0.941553	1.15068	0.789041	0.361644	4	2	INDIA	MAINLAND	3287595	8	0	YES	BEFORE	14	2015	3	1
Indirana	Indirana sarojamma	2.88219	2.88219	2.88219	0	6	2	INDIA	MAINLAND	3287595	1	0	YES	DURING	14	2016	1	4
Indirana	Indirana tysoni	0.624658	1.0411	0.208219	0.832877	6	2	INDIA	MAINLAND	3287595	3	0	YES	DURING	14	2016	2	4
Indirana	Indirana yadera	2.8	2.86575	2.74795	0.117808	6	2	INDIA	MAINLAND	3287595	3	0	YES	DURING	14	2016	1	4
Jingophrys	Jingophrys vegrandis	4.20822	4.20822	4.20822	0	3	2	INDIA	MAINLAND	3287595	3	0	NO	BEFORE	5	2013	1	1
Kalophrynus	Kalophrynus orangensis	2.25479	2.25479	2.25479	0	3	2	INDIA	MAINLAND	3287595	2	0	NO	BEFORE	27	2000	1	1
Kurixalus	Kurixalus yangi	3.99635	4.0137	3.9863	0.0273973	4	0	INDIA	MAINLAND	3287595	9	0	NO	BEFORE	23	2018	1	1
Leptobrachella	Leptobrachella khasiorum	0.876712	0.876712	0.876712	0	4	1	INDIA	MAINLAND	3287595	7	0	NO	BEFORE	105	2010	1	1
Leptobrachella	Leptobrachella nokrekensis	1.1726	1.17534	1.16986	0.00547945	2	0	INDIA	MAINLAND	3287595	3	0	NO	BEFORE	105	2010	1	1
Leptobrachella	Leptobrachella tamdil	2.92877	2.92877	2.92877	0	5	3	INDIA	MAINLAND	3287595	2	0	NO	BEFORE	105	2010	1	1
Leptobrachium	Leptobrachium bompu	2.04932	2.04932	2.04932	0	2	1	INDIA	MAINLAND	3287595	1	0	NO	BEFORE	38	2011	1	1
Leptobrachium	Leptobrachium sylheticum	0.965753	0.967123	0.964384	0.00273973	3	0	INDIA	MAINLAND	3287595	6	0	YES	BEFORE	38	2021	1	1
Leptodactylus	Leptodactylus peritoaktites	51.4767	51.4767	51.4767	0	1	0	ECUADOR	MAINLAND	256370	1	0	NO	AFTER	84	2005	1	2
Leptodactylus	Leptodactylus rhodomerus	22.3493	22.5397	21.8192	0.720548	1	0	ECUADOR	MAINLAND	256370	4	0	NO	AFTER	84	2005	2	2
Leucostethus	Leucostethus bilsa	8.43342	20.4767	2.53425	17.9425	7	1	ECUADOR	MAINLAND	256370	23	0	YES	DURING	11	2020	8	2
Litoria	Litoria amnicola	15.9507	15.9507	15.9507	0	4	1	MELANESIA	INSULAR	1623	12	0	YES	AFTER	114	2021	1	1
Litoria	Litoria aplini	10.9658	10.9671	10.9644	0.00273973	2	1	MELANESIA	INSULAR	786000	4	0	YES	AFTER	114	2020	1	1
Litoria	Litoria beryllinus	13.3568	13.4164	13.2219	0.194521	2	1	MELANESIA	INSULAR	786000	7	0	YES	AFTER	114	2023	2	2
Litoria	Litoria biakensis	4.08973	4.41918	3.17534	1.24384	1	1	MELANESIA	INSULAR	2455	18	0	NO	BEFORE	114	2006	2	1
Litoria	Litoria bibonius	1.71233	1.71507	1.70959	0.00547945	2	2	MELANESIA	INSULAR	3100	38	0	NO	BEFORE	114	2004	1	2
Litoria	Litoria chloristona	39.5041	39.5041	39.5041	0	3	1	MELANESIA	INSULAR	786000	59	0	NO	AFTER	114	2008	1	4
Litoria	Litoria chrisdahli	2.70411	2.70411	2.70411	0	1	1	MELANESIA	INSULAR	786000	7	0	NO	AFTER	114	2007	1	1
Litoria	Litoria christianbergmanni	8.03836	8.04384	8.03288	0.0109589	1	1	MELANESIA	INSULAR	786000	17	0	NO	AFTER	114	2008	1	2
Litoria	Litoria daraiensis	19.7123	19.7151	19.7096	0.00547945	3	2	MELANESIA	INSULAR	786000	2	0	YES	AFTER	114	2023	1	5
Litoria	Litoria eurynastes	38.4658	38.4658	38.4658	0	3	1	MELANESIA	INSULAR	786000	37	0	NO	AFTER	114	2008	1	4
Litoria	Litoria flavescens	1.70685	1.70685	1.70685	0	2	2	MELANESIA	INSULAR	1000	4	0	NO	BEFORE	114	2004	1	2
Litoria	Litoria gasconi	4.62329	5.29315	3.95342	1.33973	4	2	MELANESIA	INSULAR	786000	3	0	NO	AFTER	114	2009	2	1
Litoria	Litoria gracilis	20.1507	23.5288	15.1342	8.39452	3	2	MELANESIA	INSULAR	786000	13	0	YES	AFTER	114	2023	5	5
Litoria	Litoria haematogaster	19.6986	19.6986	19.6986	0	3	2	MELANESIA	INSULAR	786000	1	0	YES	AFTER	114	2023	1	5
Litoria	Litoria hastula	24.8301	24.8301	24.8301	0	3	2	MELANESIA	INSULAR	786000	5	0	NO	AFTER	114	2023	1	1
Litoria	Litoria humboldtorum	3.85388	3.87123	3.84384	0.0273973	1	1	MELANESIA	INSULAR	788278	9	0	NO	BEFORE	114	2006	1	1
Litoria	Litoria lakekamu	26.2411	26.2411	26.2411	0	2	1	MELANESIA	INSULAR	786000	4	0	NO	AFTER	114	2023	1	1
Litoria	Litoria lisae	14.2169	21.463	5.86301	15.6	3	2	MELANESIA	INSULAR	786000	9	0	YES	AFTER	114	2023	5	5
Litoria	Litoria lodesdema	29.1247	36.5452	21.7041	14.8411	3	1	MELANESIA	INSULAR	821144	27	0	NO	AFTER	114	2008	2	4
Litoria	Litoria mareku	8.73151	8.73151	8.73151	0	1	1	MELANESIA	INSULAR	786000	2	0	NO	AFTER	114	2008	1	2
Litoria	Litoria megalops	8.67945	8.68219	8.67671	0.00547945	2	1	MELANESIA	INSULAR	786000	9	0	NO	BEFORE	114	2006	1	1
Litoria	Litoria naispela	19.3521	19.3589	19.3452	0.0136986	3	2	MELANESIA	INSULAR	786000	3	0	YES	AFTER	114	2023	1	5
Litoria	Litoria pinocchio	10.4822	10.4822	10.4822	0	4	3	MELANESIA	INSULAR	786000	1	0	NO	AFTER	114	2019	1	1
Litoria	Litoria richardsi	8.99315	11.9041	6.08219	5.82192	2	0	MELANESIA	INSULAR	786000	2	0	NO	BEFORE	114	2006	2	1
Litoria	Litoria rubrops	1.88082	1.88219	1.87945	0.00273973	2	2	MELANESIA	INSULAR	786000	18	0	NO	BEFORE	114	2004	1	1
Litoria	Litoria singadanae	2.71096	2.71233	2.70959	0.00273973	1	1	MELANESIA	INSULAR	786000	3	0	NO	BEFORE	114	2005	1	1
Litoria	Litoria spartacus	4.66411	7.07945	1.55616	5.52329	2	2	MELANESIA	INSULAR	786000	10	0	NO	BEFORE	114	2006	4	1
Litoria	Litoria spectabilis	12.8986	12.8986	12.8986	0	2	1	MELANESIA	INSULAR	786000	1	0	YES	AFTER	114	2023	1	2
Litoria	Litoria viranula	4.74521	4.74521	4.74521	0	3	1	MELANESIA	INSULAR	786000	63	0	NO	AFTER	114	2008	1	4
Litoria	Litoria vivissimia	13.6219	13.6219	13.6219	0	3	2	MELANESIA	INSULAR	786000	1	0	YES	AFTER	114	2019	1	2
Litoria	Litoria wapogaensis	3.22192	3.23014	3.2137	0.0164384	2	1	MELANESIA	INSULAR	786000	8	0	NO	BEFORE	114	2001	1	1
Liurana	Liurana himalayana	3.75205	4.18356	3.32055	0.863014	2	2	INDIA	MAINLAND	3287595	2	0	NO	BEFORE	7	2019	2	3
Liurana	Liurana indica	4.76438	4.76438	4.76438	0	2	2	INDIA	MAINLAND	3287595	1	0	NO	BEFORE	7	2019	1	3
Liurana	Liurana minuta	4.19726	4.19726	4.19726	0	2	2	INDIA	MAINLAND	3287595	1	0	NO	BEFORE	7	2019	1	3
Lynchius	Lynchius megacephalus	5.49589	5.49589	5.49589	0	7	1	ECUADOR	MAINLAND	256370	1	0	YES	DURING	8	2019	1	2
Mantidactylus	Mantidactylus ambony	9.47534	26.663	2.91507	23.7479	11	5	MADAGASCAR	INSULAR	587041	10	0	YES	AFTER	58	2020	4	1
Mantidactylus	Mantidactylus atsimo	20.3918	28.4877	15.5233	12.9644	7	5	MADAGASCAR	INSULAR	587041	19	0	YES	AFTER	58	2019	4	2
Mantidactylus	Mantidactylus augustini	21.4133	29.4137	13.5945	15.8192	22	7	MADAGASCAR	INSULAR	587041	7	0	YES	AFTER	58	2022	6	20
Mantidactylus	Mantidactylus bletzae	8.09863	8.09863	8.09863	0	22	7	MADAGASCAR	INSULAR	587041	3	0	YES	AFTER	58	2022	1	20
Mantidactylus	Mantidactylus brevirostris	12.463	15.8575	9.06849	6.78904	22	7	MADAGASCAR	INSULAR	587041	2	0	YES	AFTER	58	2022	2	20
Mantidactylus	Mantidactylus charlotteae	15.7062	32.2685	8.87671	23.3918	2	2	MADAGASCAR	INSULAR	587041	18	0	YES	BEFORE	58	2004	6	2
Mantidactylus	Mantidactylus eulenbergeri	15.6347	21.0712	5.91781	15.1534	22	7	MADAGASCAR	INSULAR	587041	8	0	YES	AFTER	58	2022	3	20
Mantidactylus	Mantidactylus fergusoni	17.1799	21.0082	12.7096	8.29863	22	7	MADAGASCAR	INSULAR	587041	7	0	YES	AFTER	58	2022	3	20
Mantidactylus	Mantidactylus georgei	16.1058	18.8219	15.0521	3.76986	22	7	MADAGASCAR	INSULAR	587041	7	0	YES	AFTER	58	2022	3	20
Mantidactylus	Mantidactylus glosi	18.3685	19.926	16.811	3.11507	22	7	MADAGASCAR	INSULAR	587041	5	0	YES	AFTER	58	2022	2	20
Mantidactylus	Mantidactylus grubenmanni	21.8726	26.8822	16.863	10.0192	22	7	MADAGASCAR	INSULAR	587041	9	0	YES	AFTER	58	2022	2	20
Mantidactylus	Mantidactylus gudrunae	18.8795	18.8877	18.8658	0.0219178	22	7	MADAGASCAR	INSULAR	587041	6	0	YES	AFTER	58	2022	1	20
Mantidactylus	Mantidactylus incognitus	17.863	21.0658	13.6575	7.40822	22	7	MADAGASCAR	INSULAR	587041	4	0	YES	AFTER	58	2022	3	20
Mantidactylus	Mantidactylus jahnarum	16.7863	16.7863	16.7863	0	22	7	MADAGASCAR	INSULAR	587041	4	0	YES	AFTER	58	2022	1	20
Mantidactylus	Mantidactylus jonasi	8.5382	15.7753	5.03562	10.7397	22	7	MADAGASCAR	INSULAR	587041	12	0	YES	AFTER	58	2022	6	20
Mantidactylus	Mantidactylus katae	16.1062	21.1562	8.92055	12.2356	22	7	MADAGASCAR	INSULAR	587041	18	0	YES	AFTER	58	2022	7	20
Mantidactylus	Mantidactylus kortei	17.8932	17.8959	17.8904	0.00547945	22	7	MADAGASCAR	INSULAR	587041	4	0	YES	AFTER	58	2022	1	20
Mantidactylus	Mantidactylus mahery	17.0849	19.8822	13.4959	6.3863	22	7	MADAGASCAR	INSULAR	587041	13	0	YES	AFTER	58	2022	4	20
Mantidactylus	Mantidactylus manerana	14.8966	17.8384	6.07945	11.7589	22	7	MADAGASCAR	INSULAR	587041	17	0	YES	AFTER	58	2022	2	20
Mantidactylus	Mantidactylus marintsoai	4.53425	4.90959	4.06575	0.843836	22	7	MADAGASCAR	INSULAR	587041	7	0	YES	AFTER	58	2022	3	20
Mantidactylus	Mantidactylus noralottae	2.70959	2.70959	2.70959	0	2	1	MADAGASCAR	INSULAR	587041	13	0	YES	BEFORE	58	2007	1	1
Mantidactylus	Mantidactylus paidroa	3.08493	3.08493	3.08493	0	4	1	MADAGASCAR	INSULAR	587041	3	0	YES	AFTER	58	2011	1	1
Mantidactylus	Mantidactylus petakorona	16.7849	25.4	2.74521	22.6548	7	5	MADAGASCAR	INSULAR	587041	10	0	YES	AFTER	58	2019	4	2
Mantidactylus	Mantidactylus radaka	8.97637	19.2575	4.31233	14.9452	17	6	MADAGASCAR	INSULAR	587041	11	0	YES	AFTER	58	2020	3	1
Mantidactylus	Mantidactylus riparius	13.2475	15.8438	8.06027	7.78356	22	7	MADAGASCAR	INSULAR	587041	9	0	YES	AFTER	58	2022	2	20
Mantidactylus	Mantidactylus schulzi	16.6603	17.6493	15.6712	1.97808	5	3	MADAGASCAR	INSULAR	587041	20	0	YES	AFTER	58	2018	2	1
Mantidactylus	Mantidactylus steinfartzi	17.2612	21.8685	10.0384	11.8301	22	7	MADAGASCAR	INSULAR	587041	12	0	YES	AFTER	58	2022	3	20
Mantidactylus	Mantidactylus stelliger	15.7973	15.7973	15.7973	0	22	7	MADAGASCAR	INSULAR	587041	5	0	YES	AFTER	58	2022	1	20
Mantidactylus	Mantidactylus zipperi	8.96164	11.4301	7.86301	3.56712	2	2	MADAGASCAR	INSULAR	587041	10	0	YES	BEFORE	58	2004	4	2
Mantidactylus	Mantidactylus zolitschka	4.97671	8.95342	1	7.95342	2	2	MADAGASCAR	INSULAR	587041	8	0	YES	BEFORE	58	2004	2	1
Mantophryne	Mantophryne axanthogaster	5.18795	5.2	5.17808	0.0219178	2	2	MELANESIA	INSULAR	830	35	0	NO	BEFORE	5	2009	1	8
Mantophryne	Mantophryne insignis	5.07671	5.07671	5.07671	0	2	2	MELANESIA	INSULAR	1400	3	0	NO	AFTER	5	2016	1	1
Mercurana	Mercurana myristicapalustris	0.839726	0.915068	0.764384	0.150685	5	2	INDIA	MAINLAND	3287595	3	0	YES	BEFORE	1	2013	2	1
Micrixalus	Micrixalus adonis	6.33356	12.1562	2.62466	9.53151	5	3	INDIA	MAINLAND	3287595	14	0	YES	DURING	24	2014	3	14
Micrixalus	Micrixalus candidus	3.66575	3.85753	3.47397	0.383562	5	3	INDIA	MAINLAND	3287595	4	0	YES	DURING	24	2014	2	14
Micrixalus	Micrixalus frigidus	11.263	13.1589	8.8274	4.33151	5	3	INDIA	MAINLAND	3287595	7	0	YES	DURING	24	2014	3	14
Micrixalus	Micrixalus kodayari	10.0205	11.6932	5.47671	6.21644	5	3	INDIA	MAINLAND	3287595	5	0	YES	DURING	24	2014	3	14
Micrixalus	Micrixalus kurichiyari	1.92329	1.92329	1.92329	0	5	3	INDIA	MAINLAND	3287595	6	0	YES	DURING	24	2014	1	14
Micrixalus	Micrixalus mallani	7.02603	11.1616	2.65205	8.50959	5	3	INDIA	MAINLAND	3287595	8	0	YES	DURING	24	2014	4	14
Micrixalus	Micrixalus nelliyampathi	9.24219	12.5726	2.73699	9.83562	5	3	INDIA	MAINLAND	3287595	12	0	YES	DURING	24	2014	5	14
Micrixalus	Micrixalus nigraventris	7.39041	12.1507	2.63014	9.52055	5	3	INDIA	MAINLAND	3287595	5	0	YES	DURING	24	2014	2	14
Micrixalus	Micrixalus niluvasei	1.60548	1.60548	1.60548	0	5	3	INDIA	MAINLAND	3287595	6	0	YES	DURING	24	2014	1	14
Micrixalus	Micrixalus sairandhri	2.63562	2.63562	2.63562	0	5	3	INDIA	MAINLAND	3287595	7	0	YES	DURING	24	2014	1	14
Micrixalus	Micrixalus sali	5.35434	11.4658	1.93973	9.52603	5	3	INDIA	MAINLAND	3287595	7	0	YES	DURING	24	2014	3	14
Micrixalus	Micrixalus specca	2.54247	2.54247	2.54247	0	5	3	INDIA	MAINLAND	3287595	8	0	YES	DURING	24	2014	1	14
Micrixalus	Micrixalus spelunca	1.81233	1.91233	1.71233	0.2	5	3	INDIA	MAINLAND	3287595	7	0	YES	DURING	24	2014	2	14
Micrixalus	Micrixalus uttaraghati	1.54521	1.54521	1.54521	0	5	3	INDIA	MAINLAND	3287595	8	0	YES	DURING	24	2014	1	14
Microhyla	Microhyla darreli	3.46301	3.46301	3.46301	0	12	3	INDIA	MAINLAND	3287595	5	0	YES	BEFORE	51	2018	1	1
Microhyla	Microhyla eos	8.34521	8.34521	8.34521	0	4	3	INDIA	MAINLAND	3287595	3	0	YES	BEFORE	51	2019	1	1
Microhyla	Microhyla kodial	1.63014	1.63014	1.63014	0	6	0	INDIA	MAINLAND	3287595	10	0	YES	BEFORE	51	2018	1	1
Microhyla	Microhyla laterite	0.70411	0.70411	0.70411	0	8	2	INDIA	MAINLAND	3287595	4	0	YES	BEFORE	51	2016	1	1
Microhyla	Microhyla mukhlesuri	4.19726	4.19726	4.19726	0	5	0	INDIA	MAINLAND	3287595	10	0	YES	BEFORE	51	2014	1	2
Microhyla	Microhyla mymensinghensis	2.28402	2.63836	1.58356	1.05479	5	0	INDIA	MAINLAND	3287595	7	0	YES	BEFORE	51	2014	2	2
Microhyla	Microhyla nakkavaram	2.67123	2.67123	2.67123	0	5	2	INDIA	MAINLAND	3287595	6	0	YES	DURING	51	2022	1	1
Microhyla	Microhyla nilphamariensis	2.79178	2.79178	2.79178	0	4	0	INDIA	MAINLAND	3287595	7	0	YES	DURING	51	2015	1	1
Microhyla	Microhyla sholigari	2.80685	3.09863	2.51507	0.583562	2	1	INDIA	MAINLAND	3287595	2	0	NO	BEFORE	51	2000	2	1
Microhyla	Microhyla taraiensis	1.91507	1.91507	1.91507	0	6	0	INDIA	MAINLAND	3287595	3	0	YES	BEFORE	51	2017	1	1
Micryletta	Micryletta aishani	11.0658	11.0658	11.0658	0	5	3	INDIA	MAINLAND	3287595	9	0	YES	BEFORE	13	2019	1	1
Minervarya	Minervarya asmati	2.73836	2.73973	2.73699	0.00273973	1	0	INDIA	MAINLAND	3287595	6	0	NO	BEFORE	31	2011	1	1
Minervarya	Minervarya cepfi	3.91507	3.91507	3.91507	0	2	2	INDIA	MAINLAND	3287595	3	0	YES	DURING	31	2017	1	4
Minervarya	Minervarya chilapata	2.07945	2.07945	2.07945	0	7	2	INDIA	MAINLAND	3287595	1	0	NO	BEFORE	31	2009	1	1
Minervarya	Minervarya gomantaki	2.02055	2.97808	1.06301	1.91507	6	2	INDIA	MAINLAND	3287595	4	0	YES	DURING	31	2015	2	1
Minervarya	Minervarya kadar	1.7726	1.7726	1.7726	0	2	2	INDIA	MAINLAND	3287595	5	0	YES	DURING	31	2017	2	4
Minervarya	Minervarya kalinga	2.00274	2.00274	2.00274	0	6	3	INDIA	MAINLAND	3287595	5	0	YES	BEFORE	31	2018	1	2
Minervarya	Minervarya krishnan	2.93699	2.93699	2.93699	0	6	3	INDIA	MAINLAND	3287595	4	0	YES	BEFORE	31	2018	1	2
Minervarya	Minervarya manoharani	2.93562	3.87945	1.99178	1.88767	2	2	INDIA	MAINLAND	3287595	6	0	YES	DURING	31	2017	2	4
Minervarya	Minervarya marathi	1.49315	1.49315	1.49315	0	5	1	INDIA	MAINLAND	3287595	3	0	YES	BEFORE	31	2019	1	1
Minervarya	Minervarya neilcoxi	3.40548	4.85753	1.95342	2.90411	2	2	INDIA	MAINLAND	3287595	5	0	YES	DURING	31	2017	2	4
Minervarya	Minervarya pentali	7.38904	7.38904	7.38904	0	2	2	INDIA	MAINLAND	3287595	5	0	YES	BEFORE	31	2021	1	1
Minervarya	Minervarya sahyadris	9.38288	17.4055	0.408219	16.9973	3	2	INDIA	MAINLAND	3287595	7	0	NO	BEFORE	31	2001	3	1
Minervarya	Minervarya sengupti	0.671233	0.671233	0.671233	0	2	0	INDIA	MAINLAND	3287595	5	0	NO	BEFORE	31	2012	1	1
Mini	Mini ature	15.1644	15.1644	15.1644	0	11	5	MADAGASCAR	INSULAR	587041	1	0	YES	AFTER	3	2019	1	5
Mini	Mini mum	8.82648	15.1562	4.32329	10.8329	11	5	MADAGASCAR	INSULAR	587041	6	0	YES	AFTER	3	2019	3	5
Mini	Mini scule	5.65936	14.1479	0.380822	13.7671	11	5	MADAGASCAR	INSULAR	587041	8	0	YES	AFTER	3	2019	3	5
Mysticellus	Mysticellus franki	3.69589	3.69589	3.69589	0	2	2	INDIA	MAINLAND	3287595	7	0	YES	BEFORE	1	2019	1	1
Nanorana	Nanorana mokokchungensis	3.79178	3.79178	3.79178	0	2	1	INDIA	MAINLAND	3287595	1	0	NO	BEFORE	33	2000	1	1
Nasikabatrachus	Nasikabatrachus bhupathi	5.22922	6.08767	4.78904	1.29863	5	1	INDIA	MAINLAND	3287595	12	0	YES	BEFORE	2	2017	2	1
Nasikabatrachus	Nasikabatrachus sahyadrensis	3.25479	3.25479	3.25479	0	2	2	INDIA	MAINLAND	3287595	1	0	YES	BEFORE	2	2003	1	1
Nidirana	Nidirana noadihing	1.16301	1.16438	1.16164	0.00273973	3	1	INDIA	MAINLAND	3287595	5	0	YES	DURING	20	2023	1	1
Noblella	Noblella coloma	9.36008	14.7425	0.339726	14.4027	2	1	ECUADOR	MAINLAND	256370	8	0	NO	AFTER	17	2009	7	1
Noblella	Noblella mindo	5.07808	5.9589	4.19726	1.76164	7	3	ECUADOR	MAINLAND	256370	5	0	YES	DURING	17	2021	2	1
Noblella	Noblella naturetrekii	1.70274	2.91507	1.07945	1.83562	10	5	ECUADOR	MAINLAND	256370	9	0	YES	DURING	17	2019	4	1
Noblella	Noblella personina	1.99658	2.25479	1.40822	0.846575	4	3	ECUADOR	MAINLAND	256370	7	0	NO	AFTER	17	2013	3	1
Noblella	Noblella worleyae	3.03333	3.8411	2.52603	1.31507	10	3	ECUADOR	MAINLAND	256370	7	0	YES	DURING	17	2020	3	1
Nyctibatrachus	Nyctibatrachus acanthodermis	1.27123	1.27123	1.27123	0	8	6	INDIA	MAINLAND	3287595	7	0	YES	DURING	34	2011	1	9
Nyctibatrachus	Nyctibatrachus athirappillyensis	1.03288	1.44932	0.616438	0.832877	4	2	INDIA	MAINLAND	3287595	6	0	YES	DURING	34	2017	2	7
Nyctibatrachus	Nyctibatrachus danieli	7.32274	9.18904	6.18082	3.00822	8	6	INDIA	MAINLAND	3287595	9	0	YES	DURING	34	2011	3	9
Nyctibatrachus	Nyctibatrachus dattatreyaensis	1.89315	1.9589	1.8274	0.131507	3	2	INDIA	MAINLAND	3287595	6	0	NO	BEFORE	34	2008	2	1
Nyctibatrachus	Nyctibatrachus gavi	5.26849	5.26849	5.26849	0	8	6	INDIA	MAINLAND	3287595	3	0	YES	DURING	34	2011	1	9
Nyctibatrachus	Nyctibatrachus grandis	4.23014	4.23014	4.23014	0	8	6	INDIA	MAINLAND	3287595	3	0	YES	DURING	34	2011	1	9
Nyctibatrachus	Nyctibatrachus indraneili	7.18082	7.18082	7.18082	0	8	6	INDIA	MAINLAND	3287595	2	0	YES	DURING	34	2011	1	9
Nyctibatrachus	Nyctibatrachus jog	6.28493	6.28493	6.28493	0	8	6	INDIA	MAINLAND	3287595	2	0	YES	DURING	34	2011	1	9
Nyctibatrachus	Nyctibatrachus karnatakaensis	1.76438	1.76438	1.76438	0	4	3	INDIA	MAINLAND	3287595	1	1	NO	BEFORE	34	2007	1	1
Nyctibatrachus	Nyctibatrachus kumbara	6.16621	7.93973	2.93699	5.00274	4	3	INDIA	MAINLAND	3287595	5	0	YES	BEFORE	34	2014	3	1
Nyctibatrachus	Nyctibatrachus manalari	0.605479	0.605479	0.605479	0	4	2	INDIA	MAINLAND	3287595	6	0	YES	DURING	34	2017	1	7
Nyctibatrachus	Nyctibatrachus mewasinghi	4.00274	4.00274	4.00274	0	3	1	INDIA	MAINLAND	3287595	6	0	YES	BEFORE	34	2017	1	1
Nyctibatrachus	Nyctibatrachus minimus	3.87397	6.16438	1.58356	4.58082	6	2	INDIA	MAINLAND	3287595	15	0	NO	BEFORE	34	2007	2	1
Nyctibatrachus	Nyctibatrachus petraeus	5.96986	5.96986	5.96986	0	2	1	INDIA	MAINLAND	3287595	6	0	NO	BEFORE	34	2005	1	1
Nyctibatrachus	Nyctibatrachus poocha	7.16849	8.2411	6.09589	2.14521	8	6	INDIA	MAINLAND	3287595	6	0	YES	DURING	34	2011	2	9
Nyctibatrachus	Nyctibatrachus pulivijayani	1.16438	1.65205	0.676712	0.975342	4	2	INDIA	MAINLAND	3287595	5	0	YES	DURING	34	2017	2	7
Nyctibatrachus	Nyctibatrachus radcliffei	0.623288	0.624658	0.621918	0.00273973	4	2	INDIA	MAINLAND	3287595	5	0	YES	DURING	34	2017	1	7
Nyctibatrachus	Nyctibatrachus robinmoorei	14.4904	14.4904	14.4904	0	4	2	INDIA	MAINLAND	3287595	2	0	YES	DURING	34	2017	1	7
Nyctibatrachus	Nyctibatrachus sabarimalai	1.12192	1.64384	0.6	1.04384	4	2	INDIA	MAINLAND	3287595	6	0	YES	DURING	34	2017	2	7
Nyctibatrachus	Nyctibatrachus shiradi	7.10548	7.10959	7.10137	0.00821918	8	6	INDIA	MAINLAND	3287595	5	0	YES	DURING	34	2011	1	9
Nyctibatrachus	Nyctibatrachus tunga	2.60091	3.18356	1.90411	1.27945	6	2	INDIA	MAINLAND	3287595	6	0	YES	DURING	34	2022	3	1
Nyctibatrachus	Nyctibatrachus vrijeuni	6.16575	7.15068	5.18082	1.96986	8	6	INDIA	MAINLAND	3287595	5	0	YES	DURING	34	2011	2	9
Nyctibatrachus	Nyctibatrachus webilla	2.11096	3.51507	0.706849	2.80822	4	2	INDIA	MAINLAND	3287595	4	0	YES	DURING	34	2017	2	7
Nyctimystes	Nyctimystes bivocalis	10.4237	10.463	10.3616	0.10137	1	1	MELANESIA	INSULAR	786000	31	0	NO	AFTER	46	2021	2	2
Nyctimystes	Nyctimystes calcaratus	43.1507	43.1507	43.1507	0	1	0	MELANESIA	INSULAR	786000	13	0	NO	DURING	46	2014	1	4
Nyctimystes	Nyctimystes cryptochrysos	10.2799	10.2932	10.2685	0.0246575	1	1	MELANESIA	INSULAR	786000	16	0	NO	BEFORE	46	2012	1	1
Nyctimystes	Nyctimystes dux	3.58174	3.5863	3.57808	0.00821918	2	2	MELANESIA	INSULAR	786000	3	0	NO	BEFORE	46	2006	1	2
Nyctimystes	Nyctimystes eucavatus	42.5808	43.7507	41.411	2.33973	1	0	MELANESIA	INSULAR	786000	23	0	NO	DURING	46	2014	2	4
Nyctimystes	Nyctimystes hunti	1.9589	1.98356	1.94521	0.0383562	4	2	MELANESIA	INSULAR	786000	5	0	NO	BEFORE	46	2006	1	1
Nyctimystes	Nyctimystes intercastellus	11.7041	23.1726	9.64932	13.5233	1	1	MELANESIA	INSULAR	3100	69	0	NO	BEFORE	46	2012	3	2
Nyctimystes	Nyctimystes kuduki	6.40342	8.2137	3.06575	5.14795	1	1	MELANESIA	INSULAR	786000	6	0	NO	BEFORE	46	2007	3	1
Nyctimystes	Nyctimystes latratus	36.1616	39.6493	29.5671	10.0822	1	0	MELANESIA	INSULAR	786000	19	0	NO	DURING	46	2014	3	4
Nyctimystes	Nyctimystes lubisi	14.0904	14.0904	14.0904	0	4	3	MELANESIA	INSULAR	786000	1	0	NO	AFTER	46	2021	1	1
Nyctimystes	Nyctimystes multicolor	4.97808	5.92877	4.14795	1.78082	1	1	MELANESIA	INSULAR	786000	14	0	NO	BEFORE	46	2004	3	1
Nyctimystes	Nyctimystes myolae	28.6137	28.6137	28.6137	0	1	0	MELANESIA	INSULAR	786000	12	0	NO	BEFORE	46	2014	1	2
Nyctimystes	Nyctimystes nullicedens	14.8438	14.8438	14.8438	0	1	1	MELANESIA	INSULAR	786000	1	0	NO	AFTER	46	2018	1	2
Nyctimystes	Nyctimystes ocreptus	80.8342	118.496	43.1726	75.3233	1	0	MELANESIA	INSULAR	786000	11	0	NO	BEFORE	46	2014	2	2
Nyctimystes	Nyctimystes pallidofemora	15.563	21.7863	9.51507	12.2712	1	1	MELANESIA	INSULAR	786000	6	0	NO	AFTER	46	2018	4	2
Nyctimystes	Nyctimystes pterodactyla	9.71507	9.71507	9.71507	0	3	2	MELANESIA	INSULAR	786000	1	0	YES	AFTER	46	2019	1	2
Nyctimystes	Nyctimystes purpureolatus	6.81233	6.8137	6.81096	0.00273973	4	2	MELANESIA	INSULAR	786000	7	0	NO	BEFORE	46	2007	1	1
Nyctimystes	Nyctimystes sauroni	5.90822	6.87123	3.05479	3.81644	2	2	MELANESIA	INSULAR	786000	4	0	NO	BEFORE	46	2006	2	2
Nyctimystes	Nyctimystes traunae	43.7507	43.7507	43.7507	0	1	0	MELANESIA	INSULAR	786000	11	0	NO	DURING	46	2014	1	4
Nymphargus	Nymphargus buenaventura	2.04795	3.27397	0.821918	2.45205	2	2	ECUADOR	MAINLAND	256370	4	0	NO	AFTER	43	2007	2	1
Nymphargus	Nymphargus colomai	11.1562	11.1589	11.1534	0.00547945	5	3	ECUADOR	MAINLAND	256370	4	0	YES	DURING	43	2020	1	3
Nymphargus	Nymphargus humboldti	12.4082	24.3014	1.72603	22.5753	5	3	ECUADOR	MAINLAND	256370	23	0	YES	DURING	43	2020	3	3
Nymphargus	Nymphargus lasgralarias	0.923288	1	0.761644	0.238356	2	2	ECUADOR	MAINLAND	256370	7	0	NO	AFTER	43	2012	1	1
Nymphargus	Nymphargus laurae	11.8849	11.8849	11.8849	0	2	1	ECUADOR	MAINLAND	256370	1	0	NO	AFTER	43	2007	1	1
Nymphargus	Nymphargus lindae	11.1562	11.1589	11.1534	0.00547945	5	3	ECUADOR	MAINLAND	256370	26	0	YES	DURING	43	2020	1	3
Nymphargus	Nymphargus manduriacu	1.05342	1.05479	1.05205	0.00273973	8	2	ECUADOR	MAINLAND	256370	4	0	YES	DURING	43	2019	1	1
Nymphargus	Nymphargus sucre	0.939726	0.939726	0.939726	0	1	1	ECUADOR	MAINLAND	256370	3	0	NO	AFTER	43	2013	1	1
Nymphargus	Nymphargus wileyi	3.35123	5.3589	2.0411	3.31781	4	1	ECUADOR	MAINLAND	256370	6	0	NO	AFTER	43	2006	5	1
Odorrana	Odorrana arunachalensis	1.46667	2.67945	0.493151	2.1863	3	2	INDIA	MAINLAND	3287595	4	0	NO	BEFORE	66	2017	3	1
Oreophryne	Oreophryne albitympanum	12.5118	12.5205	12.4932	0.0273973	3	2	MELANESIA	INSULAR	786000	9	0	NO	AFTER	73	2018	1	2
Oreophryne	Oreophryne albomaculata	4.62466	4.62466	4.62466	0	3	2	MELANESIA	INSULAR	786000	1	0	NO	AFTER	73	2014	1	9
Oreophryne	Oreophryne alticola	26.4767	26.4767	26.4767	0	3	1	MELANESIA	INSULAR	786000	3	0	NO	BEFORE	73	2005	1	5
Oreophryne	Oreophryne ampelos	35.6977	41.5781	23.9397	17.6384	1	1	MELANESIA	INSULAR	786000	10	0	NO	AFTER	73	2011	2	2
Oreophryne	Oreophryne anamiatoi	0.594795	0.621918	0.575342	0.0465753	2	2	MELANESIA	INSULAR	786000	21	0	NO	AFTER	73	2009	1	3
Oreophryne	Oreophryne anser	14.589	14.589	14.589	0	1	1	MELANESIA	INSULAR	786000	24	0	NO	AFTER	73	2016	1	10
Oreophryne	Oreophryne atrigularis	2.3105	3.26027	1.48219	1.77808	3	2	MELANESIA	INSULAR	786000	29	0	NO	BEFORE	73	2001	3	2
Oreophryne	Oreophryne aurora	12.5589	12.5589	12.5589	0	1	1	MELANESIA	INSULAR	544	13	0	NO	AFTER	73	2016	1	10
Oreophryne	Oreophryne banshee	12.6	12.6	12.6	0	1	1	MELANESIA	INSULAR	830	24	0	NO	AFTER	73	2016	1	10
Oreophryne	Oreophryne brevirostris	12.1781	12.211	12.1452	0.0657534	3	1	MELANESIA	INSULAR	786000	17	0	NO	BEFORE	73	2005	1	5
Oreophryne	Oreophryne brunnea	5.77534	5.77534	5.77534	0	1	1	MELANESIA	INSULAR	786000	11	0	NO	AFTER	73	2017	1	1
Oreophryne	Oreophryne cameroni	3.96849	3.9726	3.96438	0.00821918	1	1	MELANESIA	INSULAR	786000	4	0	NO	AFTER	73	2013	1	3
Oreophryne	Oreophryne chlorops	24.8548	24.8548	24.8548	0	3	2	MELANESIA	INSULAR	786000	1	0	NO	AFTER	73	2023	1	1
Oreophryne	Oreophryne choerophrynoides	7.18082	7.19178	7.1726	0.0191781	1	1	MELANESIA	INSULAR	786000	5	0	NO	AFTER	73	2015	1	2
Oreophryne	Oreophryne clamata	3.63653	3.90959	3.14521	0.764384	1	1	MELANESIA	INSULAR	786000	6	0	NO	BEFORE	73	2003	2	3
Oreophryne	Oreophryne curator	4.6274	4.6274	4.6274	0	3	2	MELANESIA	INSULAR	786000	18	0	NO	AFTER	73	2014	1	9
Oreophryne	Oreophryne equus	14.6137	14.6137	14.6137	0	1	1	MELANESIA	INSULAR	786000	22	0	NO	AFTER	73	2016	1	10
Oreophryne	Oreophryne ezra	5.68767	5.69315	5.68219	0.0109589	2	2	MELANESIA	INSULAR	830	36	0	NO	AFTER	73	2009	1	1
Oreophryne	Oreophryne flavomaculata	14.7945	14.9534	14.3479	0.605479	2	2	MELANESIA	INSULAR	786000	11	0	NO	AFTER	73	2016	2	2
Oreophryne	Oreophryne furu	9.27671	9.27671	9.27671	0	4	2	MELANESIA	INSULAR	786000	8	0	NO	AFTER	73	2009	1	1
Oreophryne	Oreophryne gagneorum	9.37847	9.38904	9.36986	0.0191781	1	1	MELANESIA	INSULAR	544	53	0	NO	AFTER	73	2013	1	3
Oreophryne	Oreophryne geminus	16.3575	18.6712	14.0438	4.6274	3	1	MELANESIA	INSULAR	786000	14	0	NO	BEFORE	73	2005	2	5
Oreophryne	Oreophryne graminis	6.26575	6.26849	6.26301	0.00547945	2	2	MELANESIA	INSULAR	786000	12	0	NO	AFTER	73	2012	1	5
Oreophryne	Oreophryne habbemensis	12.211	12.211	12.211	0	3	1	MELANESIA	INSULAR	786000	4	0	NO	BEFORE	73	2005	1	5
Oreophryne	Oreophryne hypsiops	37.49	42.3781	34.2548	8.12329	3	0	MELANESIA	INSULAR	786000	11	0	NO	BEFORE	73	2003	3	1
Oreophryne	Oreophryne lemur	13.1397	13.1397	13.1397	0	1	1	MELANESIA	INSULAR	786000	3	0	NO	AFTER	73	2016	1	10
Oreophryne	Oreophryne matawan	13.7342	13.7342	13.7342	0	1	1	MELANESIA	INSULAR	786000	12	0	NO	AFTER	73	2016	1	10
Oreophryne	Oreophryne meliades	12.5671	12.5671	12.5671	0	1	1	MELANESIA	INSULAR	830	38	0	NO	AFTER	73	2016	1	10
Oreophryne	Oreophryne minuta	2.73699	2.73699	2.73699	0	2	1	MELANESIA	INSULAR	786000	4	0	NO	BEFORE	73	2000	1	1
Oreophryne	Oreophryne nicolasi	8.72055	11.2575	1.24658	10.011	2	2	MELANESIA	INSULAR	786000	8	0	NO	AFTER	73	2019	3	3
Oreophryne	Oreophryne notata	28.6678	35.2493	8.93699	26.3123	1	0	MELANESIA	INSULAR	786000	7	0	NO	BEFORE	73	2003	2	1
Oreophryne	Oreophryne oviprotector	9.86324	17.8986	3.05205	14.8466	4	2	MELANESIA	INSULAR	786000	26	0	NO	AFTER	73	2012	9	1
Oreophryne	Oreophryne parkopanorum	8.32329	8.32329	8.32329	0	1	1	MELANESIA	INSULAR	786000	5	0	NO	AFTER	73	2013	1	3
Oreophryne	Oreophryne penelopeia	3.16164	3.16164	3.16164	0	1	1	MELANESIA	INSULAR	1000	11	0	NO	AFTER	73	2016	1	10
Oreophryne	Oreophryne philosylleptoris	1.68219	1.68219	1.68219	0	1	1	MELANESIA	INSULAR	1000	35	0	NO	AFTER	73	2016	1	10
Oreophryne	Oreophryne phoebe	6.87515	7.0274	6.02466	1.00274	1	1	MELANESIA	INSULAR	1400	30	0	NO	AFTER	73	2017	2	1
Oreophryne	Oreophryne picticrus	13.8603	13.8603	13.8603	0	1	1	MELANESIA	INSULAR	215	61	0	NO	AFTER	73	2016	1	10
Oreophryne	Oreophryne pseudunicolor	13.5977	14.9288	13.1425	1.7863	2	2	MELANESIA	INSULAR	786000	8	0	NO	AFTER	73	2016	3	2
Oreophryne	Oreophryne roedeli	7.17534	7.17534	7.17534	0	1	1	MELANESIA	INSULAR	786000	3	0	NO	AFTER	73	2015	1	2
Oreophryne	Oreophryne sibilans	3.50137	3.85205	3.15068	0.70137	1	1	MELANESIA	INSULAR	786000	21	0	NO	BEFORE	73	2003	2	3
Oreophryne	Oreophryne streiffeleri	6.27534	6.27671	6.27397	0.00273973	2	2	MELANESIA	INSULAR	786000	11	0	NO	AFTER	73	2012	1	5
Oreophryne	Oreophryne terrestris	17.1279	18.6712	14.0438	4.6274	3	1	MELANESIA	INSULAR	786000	21	0	NO	BEFORE	73	2005	2	5
Oreophryne	Oreophryne unicolor	3.48767	3.84658	3.12877	0.717808	1	1	MELANESIA	INSULAR	786000	3	0	NO	BEFORE	73	2003	2	3
Oreophryne	Oreophryne wapoga	3.55616	3.56164	3.54795	0.0136986	3	2	MELANESIA	INSULAR	788278	5	0	NO	BEFORE	73	2001	1	2
Osornophryne	Osornophryne angel	4.72511	6.2137	1.88767	4.32603	4	2	ECUADOR	MAINLAND	256370	10	0	NO	AFTER	11	2011	3	1
Osornophryne	Osornophryne cofanorum	1.71575	1.72055	1.70959	0.0109589	3	2	ECUADOR	MAINLAND	256370	36	0	NO	AFTER	11	2010	1	1
Osornophryne	Osornophryne occidentalis	13.0148	15.9178	9.49589	6.42192	2	1	ECUADOR	MAINLAND	256370	5	0	NO	AFTER	11	2011	5	1
Osornophryne	Osornophryne puruanta	9.84603	11.6904	8.84658	2.84384	2	1	ECUADOR	MAINLAND	256370	8	0	NO	AFTER	11	2008	4	1
Osornophryne	Osornophryne simpsoni	2.38082	3.08493	1.65479	1.43014	3	2	ECUADOR	MAINLAND	256370	10	0	YES	DURING	11	2011	3	1
Osteocephalus	Osteocephalus cannatellai	4.04479	9.68219	1.16986	8.51233	6	1	ECUADOR	MAINLAND	256370	77	0	YES	DURING	28	2012	17	1
Osteocephalus	Osteocephalus deridens	2.55342	2.55342	2.55342	0	4	2	ECUADOR	MAINLAND	256370	6	0	NO	AFTER	28	2000	1	2
Osteocephalus	Osteocephalus duellmani	39.8041	39.8055	39.8027	0.00273973	1	0	ECUADOR	MAINLAND	256370	2	0	NO	AFTER	28	2011	1	1
Osteocephalus	Osteocephalus fuscifacies	2.55068	2.55068	2.55068	0	4	2	ECUADOR	MAINLAND	256370	8	0	NO	AFTER	28	2000	1	2
Osteocephalus	Osteocephalus mutabor	3.40274	3.40274	3.40274	0	2	0	ECUADOR	MAINLAND	256370	30	0	NO	AFTER	28	2002	1	1
Osteocephalus	Osteocephalus sangay	5.05068	5.10685	4.99452	0.112329	4	1	ECUADOR	MAINLAND	256370	11	0	YES	DURING	28	2020	2	1
Paedophryne	Paedophryne amauensis	2.42247	2.43288	2.41096	0.0219178	5	1	MELANESIA	INSULAR	786000	7	0	YES	BEFORE	7	2012	1	2
Paedophryne	Paedophryne dekot	0.69863	0.69863	0.69863	0	1	1	MELANESIA	INSULAR	786000	2	0	NO	BEFORE	7	2011	1	2
Paedophryne	Paedophryne kathismaphlox	7.30411	7.30685	7.30137	0.00547945	1	1	MELANESIA	INSULAR	786000	4	0	NO	BEFORE	7	2010	1	2
Paedophryne	Paedophryne oyatabu	7.7863	7.7863	7.7863	0	1	1	MELANESIA	INSULAR	1437	1	0	NO	BEFORE	7	2010	1	2
Paedophryne	Paedophryne swiftorum	3.5032	3.51233	3.49589	0.0164384	5	1	MELANESIA	INSULAR	786000	8	0	YES	BEFORE	7	2012	1	2
Paedophryne	Paedophryne titan	1.92397	1.93151	1.91781	0.0136986	1	1	MELANESIA	INSULAR	1000	5	0	NO	BEFORE	7	2015	1	1
Paedophryne	Paedophryne verrucosa	0.713425	0.723288	0.706849	0.0164384	1	1	MELANESIA	INSULAR	786000	12	0	NO	BEFORE	7	2011	1	2
Paradoxophyla	Paradoxophyla tiarano	6.55616	6.55616	6.55616	0	4	2	MADAGASCAR	INSULAR	587041	3	0	YES	BEFORE	2	2006	1	1
Platypelis	Platypelis ando	9.23973	9.24384	9.23562	0.00821918	4	4	MADAGASCAR	INSULAR	587041	3	0	YES	AFTER	16	2019	1	1
Platypelis	Platypelis karenae	7.325	10.7863	4.05479	6.73151	6	2	MADAGASCAR	INSULAR	587041	13	0	YES	AFTER	16	2014	5	1
Platypelis	Platypelis laeta	7.52329	7.52877	7.51781	0.0109589	8	5	MADAGASCAR	INSULAR	587041	5	0	YES	AFTER	16	2020	1	1
Platypelis	Platypelis mavomavo	6.15068	6.54247	5.99726	0.545205	3	1	MADAGASCAR	INSULAR	587041	5	0	NO	BEFORE	16	2003	2	2
Platypelis	Platypelis olgae	2.44658	2.44932	2.44384	0.00547945	5	3	MADAGASCAR	INSULAR	587041	3	0	YES	AFTER	16	2012	1	1
Platypelis	Platypelis ranjomena	12.1849	25.1753	3.43562	21.7397	8	7	MADAGASCAR	INSULAR	587041	6	0	YES	AFTER	16	2020	3	1
Platypelis	Platypelis rava	7.07808	7.07945	7.07671	0.00273973	3	2	MADAGASCAR	INSULAR	587041	6	0	YES	AFTER	16	2012	1	1
Platypelis	Platypelis tetra	4.70015	10.4027	1.84932	8.55342	3	1	MADAGASCAR	INSULAR	587041	18	0	NO	BEFORE	16	2003	5	2
Plethodontohyla	Plethodontohyla fonetana	5.44795	9.44932	1.44658	8.00274	6	3	MADAGASCAR	INSULAR	587041	2	0	NO	BEFORE	11	2007	2	1
Plethodontohyla	Plethodontohyla guentheri	2.13151	2.13151	2.13151	0	2	2	MADAGASCAR	INSULAR	587041	1	0	NO	BEFORE	11	2007	1	1
Plethodontohyla	Plethodontohyla mihanika	11.3613	41.4466	2.01918	39.4274	4	2	MADAGASCAR	INSULAR	587041	25	0	NO	BEFORE	11	2003	8	1
Polypedates	Polypedates assamensis	1.62466	1.62466	1.62466	0	2	0	INDIA	MAINLAND	3287595	1	0	NO	BEFORE	25	2009	1	11
Polypedates	Polypedates bengalensis	1.38356	1.39452	1.3726	0.0219178	5	1	INDIA	MAINLAND	3287595	8	0	YES	BEFORE	25	2019	1	1
Polypedates	Polypedates occidentalis	19.9014	19.9041	19.8986	0.00547945	2	2	INDIA	MAINLAND	3287595	4	0	NO	BEFORE	25	2006	1	1
Polypedates	Polypedates subansiriensis	1.70685	1.70685	1.70685	0	2	0	INDIA	MAINLAND	3287595	1	0	NO	BEFORE	25	2009	1	11
Pristimantis	Pristimantis afrox	15.3573	39.2274	10.3616	28.8658	4	3	ECUADOR	MAINLAND	256370	18	0	NO	AFTER	607	2020	4	3
Pristimantis	Pristimantis albujai	1.53425	1.53425	1.53425	0	3	3	ECUADOR	MAINLAND	256370	8	0	NO	AFTER	607	2017	1	4
Pristimantis	Pristimantis allpapuyu	2.4	2.4	2.4	0	3	3	ECUADOR	MAINLAND	256370	2	0	NO	AFTER	607	2016	1	3
Pristimantis	Pristimantis almendariz	1.01096	1.0137	1.00822	0.00547945	2	1	ECUADOR	MAINLAND	256370	4	0	NO	AFTER	607	2013	1	1
Pristimantis	Pristimantis altamnis	5.09863	5.09863	5.09863	0	2	0	ECUADOR	MAINLAND	256370	13	0	NO	AFTER	607	2008	1	2
Pristimantis	Pristimantis amaguanae	12.1041	12.1041	12.1041	0	9	1	ECUADOR	MAINLAND	256370	2	0	YES	DURING	607	2020	1	3
Pristimantis	Pristimantis anaiae	7.66438	7.66849	7.66027	0.00821918	3	2	ECUADOR	MAINLAND	256370	6	0	YES	DURING	607	2022	1	6
Pristimantis	Pristimantis andinodiabolus	3.87945	3.87945	3.87945	0	5	3	ECUADOR	MAINLAND	256370	7	0	YES	DURING	607	2021	1	1
Pristimantis	Pristimantis andinogigas	9.28924	9.49315	9.12603	0.367123	4	3	ECUADOR	MAINLAND	256370	39	0	NO	AFTER	607	2019	2	1
Pristimantis	Pristimantis andinognomus	6.88699	7.88219	5.08767	2.79452	2	1	ECUADOR	MAINLAND	256370	40	0	NO	AFTER	607	2008	4	1
Pristimantis	Pristimantis aquilonaris	5.02123	5.64658	4.39178	1.25479	4	0	ECUADOR	MAINLAND	256370	15	0	NO	AFTER	607	2007	2	2
Pristimantis	Pristimantis ardyae	1.89315	1.89315	1.89315	0	3	2	ECUADOR	MAINLAND	256370	1	0	NO	AFTER	607	2013	1	1
Pristimantis	Pristimantis atillo	15.9705	28.5616	4.38356	24.1781	2	1	ECUADOR	MAINLAND	256370	45	0	YES	DURING	607	2019	7	11
Pristimantis	Pristimantis aureolineatus	16.3521	39.8575	1.85205	38.0055	5	3	ECUADOR	MAINLAND	256370	23	0	NO	AFTER	607	2006	13	1
Pristimantis	Pristimantis bambu	1.27397	1.34247	1.1589	0.183562	2	1	ECUADOR	MAINLAND	256370	25	0	YES	DURING	607	2011	2	1
Pristimantis	Pristimantis barrigai	8.88767	8.88767	8.88767	0	2	2	ECUADOR	MAINLAND	256370	2	0	NO	AFTER	607	2018	1	1
Pristimantis	Pristimantis bellae	3.14932	3.89315	2.36712	1.52603	2	2	ECUADOR	MAINLAND	256370	9	0	NO	AFTER	607	2012	3	1
Pristimantis	Pristimantis bicantus	7.45737	8.68767	4.64932	4.03836	2	1	ECUADOR	MAINLAND	256370	78	0	NO	AFTER	607	2009	5	1
Pristimantis	Pristimantis buenaventura	2.83516	4.03562	2.2	1.83562	8	2	ECUADOR	MAINLAND	256370	20	0	YES	DURING	607	2016	4	2
Pristimantis	Pristimantis burtoniorum	3.86301	3.86301	3.86301	0	5	3	ECUADOR	MAINLAND	256370	6	0	NO	AFTER	607	2022	1	2
Pristimantis	Pristimantis caeruleonotus	4.40731	4.41096	4.40274	0.00821918	4	0	ECUADOR	MAINLAND	256370	14	0	NO	AFTER	607	2007	1	2
Pristimantis	Pristimantis cajanuma	0.730594	1.05479	0.531507	0.523288	6	3	ECUADOR	MAINLAND	256370	17	0	YES	DURING	607	2019	2	1
Pristimantis	Pristimantis caniari	8.80548	8.80548	8.80548	0	4	3	ECUADOR	MAINLAND	256370	5	0	NO	AFTER	607	2018	1	1
Pristimantis	Pristimantis carlosceroni	5.05753	5.05753	5.05753	0	3	1	ECUADOR	MAINLAND	256370	1	0	NO	AFTER	607	2013	1	1
Pristimantis	Pristimantis cedros	3.67397	3.67397	3.67397	0	2	2	ECUADOR	MAINLAND	256370	12	0	YES	DURING	607	2015	1	2
Pristimantis	Pristimantis chocoensis	13.8932	25.4959	4.17808	21.3178	4	3	ECUADOR	MAINLAND	256370	21	0	YES	DURING	607	2020	6	3
Pristimantis	Pristimantis chomskyi	9.84932	9.84932	9.84932	0	2	1	ECUADOR	MAINLAND	256370	12	0	YES	DURING	607	2019	1	11
Pristimantis	Pristimantis churuwiai	3.79726	6.09863	1.53425	4.56438	3	3	ECUADOR	MAINLAND	256370	8	0	NO	AFTER	607	2017	4	4
Pristimantis	Pristimantis cisnerosi	15.3628	25.4959	4.18904	21.3068	4	3	ECUADOR	MAINLAND	256370	14	0	YES	DURING	607	2020	6	3
Pristimantis	Pristimantis colonensis	3.34521	3.34521	3.34521	0	1	0	ECUADOR	MAINLAND	256370	11	0	NO	AFTER	607	2007	1	1
Pristimantis	Pristimantis daquilemai	9.37808	18.4356	3.80822	14.6274	5	3	ECUADOR	MAINLAND	256370	45	0	YES	DURING	607	2021	3	1
Pristimantis	Pristimantis ecuadorensis	15.9644	28.7425	3.1863	25.5562	9	2	ECUADOR	MAINLAND	256370	5	0	YES	DURING	607	2017	2	1
Pristimantis	Pristimantis enigmaticus	10.6992	82.9507	2.98356	79.9671	7	1	ECUADOR	MAINLAND	256370	23	0	YES	DURING	607	2015	16	3
Pristimantis	Pristimantis erythros	3.4726	3.51507	3.43014	0.0849315	6	4	ECUADOR	MAINLAND	256370	12	0	YES	DURING	607	2018	2	1
Pristimantis	Pristimantis esmeraldas	11.2137	11.5014	10.926	0.575342	1	1	ECUADOR	MAINLAND	256370	29	0	NO	DURING	607	2004	2	1
Pristimantis	Pristimantis glendae	11.074	12.9973	9.15068	3.84658	3	2	ECUADOR	MAINLAND	256370	5	0	YES	DURING	607	2022	2	6
Pristimantis	Pristimantis gloria	16.9194	30.0384	3.63562	26.4027	2	1	ECUADOR	MAINLAND	256370	60	0	YES	DURING	607	2019	14	11
Pristimantis	Pristimantis gralarias	6.7726	6.7726	6.7726	0	3	2	ECUADOR	MAINLAND	256370	1	0	YES	DURING	607	2018	1	1
Pristimantis	Pristimantis gualacenio	0.690411	0.690411	0.690411	0	4	3	ECUADOR	MAINLAND	256370	10	0	NO	AFTER	607	2014	1	2
Pristimantis	Pristimantis hampatusami	3.71689	12.274	1.94521	10.3288	3	3	ECUADOR	MAINLAND	256370	37	0	NO	AFTER	607	2016	6	3
Pristimantis	Pristimantis huicundo	3.80913	4.08767	3.28219	0.805479	3	1	ECUADOR	MAINLAND	256370	15	0	NO	AFTER	607	2004	2	2
Pristimantis	Pristimantis jimenezi	9.74315	9.95068	9.53425	0.416438	2	1	ECUADOR	MAINLAND	256370	25	0	YES	DURING	607	2019	2	11
Pristimantis	Pristimantis kichwarum	6.10228	6.59178	5.15068	1.4411	2	0	ECUADOR	MAINLAND	256370	46	0	NO	AFTER	607	2008	2	2
Pristimantis	Pristimantis kunam	9.15068	9.15068	9.15068	0	3	2	ECUADOR	MAINLAND	256370	1	0	YES	DURING	607	2022	1	6
Pristimantis	Pristimantis kuri	3.3274	4.2411	2.4137	1.8274	3	3	ECUADOR	MAINLAND	256370	3	0	NO	AFTER	607	2016	2	3
Pristimantis	Pristimantis latericius	2.03836	2.33973	1.69041	0.649315	2	2	ECUADOR	MAINLAND	256370	6	0	NO	AFTER	607	2014	3	1
Pristimantis	Pristimantis ledzeppelin	2.31233	2.31233	2.31233	0	2	1	ECUADOR	MAINLAND	256370	3	0	NO	AFTER	607	2021	1	1
Pristimantis	Pristimantis limoncochensis	10.4232	20.8712	2.33425	18.537	7	1	ECUADOR	MAINLAND	256370	19	0	YES	DURING	607	2015	11	3
Pristimantis	Pristimantis llanganati	6.53288	6.53425	6.53151	0.00273973	3	1	ECUADOR	MAINLAND	256370	6	0	NO	AFTER	607	2016	1	2
Pristimantis	Pristimantis lojanus	3.76413	9.01096	0.665753	8.34521	5	1	ECUADOR	MAINLAND	256370	20	0	YES	DURING	607	2021	9	1
Pristimantis	Pristimantis loujosti	2.58904	2.58904	2.58904	0	3	3	ECUADOR	MAINLAND	256370	1	0	NO	AFTER	607	2011	1	1
Pristimantis	Pristimantis lucidosignatus	23.8493	24.5151	23.1836	1.33151	2	0	ECUADOR	MAINLAND	256370	3	0	NO	AFTER	607	2009	2	2
Pristimantis	Pristimantis lutzae	10.3018	15.4712	6.04932	9.42192	2	1	ECUADOR	MAINLAND	256370	33	0	YES	DURING	607	2019	7	11
Pristimantis	Pristimantis mallii	7.36986	10.8493	1.44658	9.40274	9	5	ECUADOR	MAINLAND	256370	20	0	YES	DURING	607	2019	4	1
Pristimantis	Pristimantis marcoreyesi	6.99747	8.08219	0.767123	7.31507	5	3	ECUADOR	MAINLAND	256370	16	0	NO	AFTER	607	2015	6	3
Pristimantis	Pristimantis maryanneae	3.88311	3.90411	3.87123	0.0328767	5	3	ECUADOR	MAINLAND	256370	5	0	NO	AFTER	607	2022	1	2
Pristimantis	Pristimantis matidiktyo	7.04822	15.3479	2.0137	13.3342	2	0	ECUADOR	MAINLAND	256370	5	0	NO	AFTER	607	2012	5	1
Pristimantis	Pristimantis matildae	1.78849	2.36438	0.882192	1.48219	5	1	ECUADOR	MAINLAND	256370	8	0	YES	DURING	607	2020	3	2
Pristimantis	Pristimantis mazar	9.0274	9.0274	9.0274	0	2	1	ECUADOR	MAINLAND	256370	20	0	YES	DURING	607	2013	1	1
Pristimantis	Pristimantis miktos	7.58874	18.8219	2.46575	16.3562	2	0	ECUADOR	MAINLAND	256370	32	0	YES	DURING	607	2014	7	1
Pristimantis	Pristimantis miltongallardoi	20.5047	33.3479	7.8	25.5479	4	2	ECUADOR	MAINLAND	256370	12	0	YES	DURING	607	2022	5	2
Pristimantis	Pristimantis mindo	3.48	7.88219	1.04384	6.83836	3	1	ECUADOR	MAINLAND	256370	11	0	YES	DURING	607	2013	5	1
Pristimantis	Pristimantis minimus	1.06575	1.07397	1.05205	0.0219178	2	1	ECUADOR	MAINLAND	256370	71	0	NO	AFTER	607	2010	1	1
Pristimantis	Pristimantis morlaco	6.01187	12.9041	1.74795	11.1562	3	2	ECUADOR	MAINLAND	256370	13	0	YES	DURING	607	2022	6	1
Pristimantis	Pristimantis multicolor	7.90594	9.80822	4.26301	5.54521	2	1	ECUADOR	MAINLAND	256370	60	0	YES	DURING	607	2019	3	11
Pristimantis	Pristimantis munozi	1.66301	1.66301	1.66301	0	3	1	ECUADOR	MAINLAND	256370	8	0	NO	AFTER	607	2014	1	1
Pristimantis	Pristimantis muranunka	2.76096	4.81096	0.706849	4.10411	4	4	ECUADOR	MAINLAND	256370	30	0	YES	DURING	607	2017	2	1
Pristimantis	Pristimantis mutabilis	2.56986	3	2.13973	0.860274	5	2	ECUADOR	MAINLAND	256370	3	0	YES	DURING	607	2015	2	1
Pristimantis	Pristimantis nangaritza	10.2973	10.3014	10.2932	0.00821918	2	1	ECUADOR	MAINLAND	256370	18	0	YES	DURING	607	2019	1	11
Pristimantis	Pristimantis nankints	3.02603	3.17534	2.87671	0.29863	9	1	ECUADOR	MAINLAND	256370	3	0	YES	DURING	607	2020	2	3
Pristimantis	Pristimantis nanus	3.88402	4.15616	3.35616	0.8	3	1	ECUADOR	MAINLAND	256370	7	0	YES	DURING	607	2021	2	4
Pristimantis	Pristimantis nelsongalloi	5.01005	11.2795	1.87123	9.40822	4	0	ECUADOR	MAINLAND	256370	14	0	NO	AFTER	607	2019	2	1
Pristimantis	Pristimantis nietoi	2.36986	3.70137	1.44932	2.25205	8	2	ECUADOR	MAINLAND	256370	8	0	YES	DURING	607	2016	3	2
Pristimantis	Pristimantis nimbus	2.94384	3.91507	1.9726	1.94247	5	2	ECUADOR	MAINLAND	256370	8	0	NO	AFTER	607	2017	2	1
Pristimantis	Pristimantis numbala	1.60137	1.60274	1.6	0.00273973	5	1	ECUADOR	MAINLAND	256370	4	0	YES	DURING	607	2023	1	3
Pristimantis	Pristimantis omarrhynchus	17.1507	26.5014	7.8	18.7014	4	2	ECUADOR	MAINLAND	256370	10	0	YES	DURING	607	2022	2	2
Pristimantis	Pristimantis omeviridis	15.5919	28.4301	2.71507	25.7151	7	1	ECUADOR	MAINLAND	256370	21	0	YES	DURING	607	2015	17	3
Pristimantis	Pristimantis onorei	24.4603	25.3507	23.5151	1.83562	2	0	ECUADOR	MAINLAND	256370	4	0	NO	AFTER	607	2009	3	2
Pristimantis	Pristimantis ortizi	3.96314	4.18356	3.1589	1.02466	3	1	ECUADOR	MAINLAND	256370	25	0	NO	AFTER	607	2004	2	2
Pristimantis	Pristimantis pahuma	3.45068	3.46301	3.43836	0.0246575	2	2	ECUADOR	MAINLAND	256370	10	0	YES	DURING	607	2015	1	2
Pristimantis	Pristimantis paladines	3.44292	6.92055	1.61918	5.30137	5	1	ECUADOR	MAINLAND	256370	12	0	YES	DURING	607	2023	3	3
Pristimantis	Pristimantis paquishae	1.17671	1.45753	0.89589	0.561644	3	2	ECUADOR	MAINLAND	256370	26	0	NO	AFTER	607	2014	2	1
Pristimantis	Pristimantis petersioides	7.49406	11.7781	4.52055	7.25753	2	1	ECUADOR	MAINLAND	256370	55	0	YES	DURING	607	2021	2	1
Pristimantis	Pristimantis pichincha	6.88584	9.19452	4.60822	4.5863	4	3	ECUADOR	MAINLAND	256370	24	0	NO	AFTER	607	2015	3	1
Pristimantis	Pristimantis pinchaque	7.65205	7.65205	7.65205	0	4	3	ECUADOR	MAINLAND	256370	2	0	NO	AFTER	607	2015	1	2
Pristimantis	Pristimantis pramukae	4.1589	4.1589	4.1589	0	3	1	ECUADOR	MAINLAND	256370	35	0	YES	DURING	607	2021	1	4
Pristimantis	Pristimantis punzan	7.03425	7.03836	7.03014	0.00821918	5	3	ECUADOR	MAINLAND	256370	4	0	NO	AFTER	607	2015	1	3
Pristimantis	Pristimantis puruscafeum	6.61096	6.61096	6.61096	0	5	3	ECUADOR	MAINLAND	256370	4	0	NO	AFTER	607	2015	1	3
Pristimantis	Pristimantis resistencia	5.72192	5.72329	5.72055	0.00273973	3	2	ECUADOR	MAINLAND	256370	4	0	YES	DURING	607	2022	1	6
Pristimantis	Pristimantis romanorum	3.76804	3.78082	3.75342	0.0273973	4	3	ECUADOR	MAINLAND	256370	9	0	NO	AFTER	607	2011	1	3
Pristimantis	Pristimantis romeroae	11.6658	11.6658	11.6658	0	9	1	ECUADOR	MAINLAND	256370	4	0	YES	DURING	607	2020	1	3
Pristimantis	Pristimantis roni	0.50411	0.50411	0.50411	0	4	3	ECUADOR	MAINLAND	256370	15	0	NO	AFTER	607	2014	1	1
Pristimantis	Pristimantis rufoviridis	1.34247	1.46575	1.21918	0.246575	5	2	ECUADOR	MAINLAND	256370	15	1	NO	AFTER	607	2011	1	1
Pristimantis	Pristimantis sacharuna	5.79315	7.63562	3.95068	3.68493	4	3	ECUADOR	MAINLAND	256370	2	0	NO	AFTER	607	2015	1	2
Pristimantis	Pristimantis sagedunneae	3.46027	4.40822	1.84932	2.5589	5	1	ECUADOR	MAINLAND	256370	6	0	YES	DURING	607	2023	1	3
Pristimantis	Pristimantis samaniegoi	1.63562	2.28767	1.05205	1.23562	5	1	ECUADOR	MAINLAND	256370	8	0	YES	DURING	607	2020	1	2
Pristimantis	Pristimantis sambalan	3.77123	5.34247	2.2	3.14247	3	3	ECUADOR	MAINLAND	256370	6	0	NO	AFTER	607	2017	1	4
Pristimantis	Pristimantis saturninoi	2.20822	2.20822	2.20822	0	3	3	ECUADOR	MAINLAND	256370	10	0	NO	AFTER	607	2017	1	4
Pristimantis	Pristimantis sirnigeli	4.81553	8.32603	2.35068	5.97534	4	3	ECUADOR	MAINLAND	256370	5	0	NO	AFTER	607	2011	1	3
Pristimantis	Pristimantis tamia	7.66712	7.67397	7.66027	0.0136986	3	2	ECUADOR	MAINLAND	256370	39	0	YES	DURING	607	2022	1	6
Pristimantis	Pristimantis teslai	9.72055	9.72603	9.71507	0.0109589	2	1	ECUADOR	MAINLAND	256370	5	0	YES	DURING	607	2019	1	11
Pristimantis	Pristimantis tiktik	1.94904	2.14247	1.29315	0.849315	7	1	ECUADOR	MAINLAND	256370	9	0	YES	DURING	607	2018	1	1
Pristimantis	Pristimantis tinajillas	0.676712	0.676712	0.676712	0	4	3	ECUADOR	MAINLAND	256370	3	0	NO	AFTER	607	2014	1	2
Pristimantis	Pristimantis tinguichaca	4.37626	4.65205	4.18082	0.471233	4	3	ECUADOR	MAINLAND	256370	26	0	NO	AFTER	607	2016	1	1
Pristimantis	Pristimantis torresi	6.85918	9.74795	2.70959	7.03836	2	1	ECUADOR	MAINLAND	256370	47	0	YES	DURING	607	2019	1	11
Pristimantis	Pristimantis totoroi	19.458	34.6493	4.71233	29.937	2	1	ECUADOR	MAINLAND	256370	42	0	YES	DURING	607	2019	1	11
Pristimantis	Pristimantis tungurahua	3.31836	3.68767	2.56712	1.12055	4	3	ECUADOR	MAINLAND	256370	6	0	NO	AFTER	607	2011	1	1
Pristimantis	Pristimantis ujucami	7.80822	11.1068	6.4	4.70685	3	1	ECUADOR	MAINLAND	256370	31	0	YES	DURING	607	2021	1	4
Pristimantis	Pristimantis venegasi	11.2918	16.8575	5.72603	11.1315	3	2	ECUADOR	MAINLAND	256370	2	0	YES	DURING	607	2022	1	6
Pristimantis	Pristimantis ventristellatus	3.97123	3.9726	3.96986	0.00273973	3	1	ECUADOR	MAINLAND	256370	27	0	YES	DURING	607	2021	1	4
Pristimantis	Pristimantis verrucolatus	9.68219	9.96712	9.53151	0.435616	2	1	ECUADOR	MAINLAND	256370	18	0	YES	DURING	607	2019	1	11
Pristimantis	Pristimantis waoranii	2.85297	2.87397	2.83288	0.0410959	3	0	ECUADOR	MAINLAND	256370	5	0	NO	AFTER	607	2007	1	1
Pristimantis	Pristimantis yanezi	6.5589	6.59178	6.52603	0.0657534	3	1	ECUADOR	MAINLAND	256370	4	0	NO	AFTER	607	2016	1	2
Pristimantis	Pristimantis yantzaza	4.11425	6.75068	1.25479	5.49589	6	3	ECUADOR	MAINLAND	256370	33	0	YES	DURING	607	2017	1	1
Pristimantis	Pristimantis yumbo	5.65114	10.7616	2.41096	8.35068	4	3	ECUADOR	MAINLAND	256370	8	0	NO	AFTER	607	2011	1	3
Pseudophilautus	Pseudophilautus amboli	5.99863	7.48767	4.50959	2.97808	2	2	INDIA	MAINLAND	3287595	7	0	YES	AFTER	78	2009	2	12
Pseudophilautus	Pseudophilautus kani	7.65936	8.60548	6.67945	1.92603	2	2	INDIA	MAINLAND	3287595	8	0	YES	AFTER	78	2009	3	12
Ranoidea	Ranoidea auae	26.9936	35.4192	12.8082	22.611	2	0	MELANESIA	INSULAR	786000	43	0	NO	BEFORE	72	2004	3	2
Ranoidea	Ranoidea callista	1.6589	1.66027	1.65753	0.00273973	1	1	MELANESIA	INSULAR	786000	7	0	NO	BEFORE	72	2013	1	1
Ranoidea	Ranoidea elkeae	2.29863	2.7589	1.89315	0.865753	2	2	MELANESIA	INSULAR	786000	11	0	NO	BEFORE	72	2000	3	1
Ranoidea	Ranoidea eschata	5.14064	5.15068	5.12603	0.0246575	2	2	MELANESIA	INSULAR	1790	33	0	NO	BEFORE	72	2009	1	8
Ranoidea	Ranoidea fuscula	9.36301	9.36712	9.3589	0.00821918	2	2	MELANESIA	INSULAR	786000	2	0	NO	BEFORE	72	2007	1	1
Ranoidea	Ranoidea insularis	13.6164	13.6219	13.611	0.0109589	2	2	MELANESIA	INSULAR	35144	2	0	NO	AFTER	72	2022	1	1
Ranoidea	Ranoidea kumae	32.5041	32.5041	32.5041	0	2	0	MELANESIA	INSULAR	786000	30	0	NO	BEFORE	72	2004	1	2
Ranoidea	Ranoidea macki	3.19589	3.20822	3.18356	0.0246575	1	1	MELANESIA	INSULAR	786000	6	0	NO	BEFORE	72	2001	1	1
Ranoidea	Ranoidea mira	7.43881	16.5699	4.84658	11.7233	6	2	MELANESIA	INSULAR	786000	11	0	YES	AFTER	72	2021	4	1
Ranoidea	Ranoidea rara	2.35068	2.35068	2.35068	0	2	2	MELANESIA	INSULAR	786000	1	0	YES	BEFORE	72	2005	1	1
Ranoidea	Ranoidea robinsonae	7.45616	7.46027	7.45205	0.00821918	3	2	MELANESIA	INSULAR	786000	3	0	NO	BEFORE	72	2008	1	1
Raorchestes	Raorchestes agasthyaensis	1.5589	1.5589	1.5589	0	8	3	INDIA	MAINLAND	3287595	2	0	NO	BEFORE	76	2011	1	9
Raorchestes	Raorchestes akroparallagi	9.58356	9.58356	9.58356	0	2	2	INDIA	MAINLAND	3287595	6	0	YES	AFTER	76	2009	1	12
Raorchestes	Raorchestes anili	6.41918	8.43562	4.40274	4.03288	2	2	INDIA	MAINLAND	3287595	6	0	NO	BEFORE	76	2006	2	2
Raorchestes	Raorchestes archeos	3.44795	4.32329	2.5726	1.75068	4	2	INDIA	MAINLAND	3287595	2	0	YES	DURING	76	2014	2	8
Raorchestes	Raorchestes aureus	4.40822	4.40822	4.40822	0	4	2	INDIA	MAINLAND	3287595	2	0	YES	DURING	76	2014	1	8
Raorchestes	Raorchestes blandus	5.90685	6.32329	5.49041	0.832877	4	2	INDIA	MAINLAND	3287595	2	0	YES	DURING	76	2014	2	8
Raorchestes	Raorchestes bobingeri	15.1425	22.7973	7.48767	15.3096	2	2	INDIA	MAINLAND	3287595	6	0	NO	BEFORE	76	2005	2	2
Raorchestes	Raorchestes cangyuanensis	3.4	3.4	3.4	0	8	0	INDIA	MAINLAND	3287595	3	0	YES	BEFORE	76	2019	1	1
Raorchestes	Raorchestes chlorosomma	19.6082	19.6082	19.6082	0	2	2	INDIA	MAINLAND	3287595	2	0	YES	AFTER	76	2009	1	12
Raorchestes	Raorchestes chotta	16.6836	26.7781	6.58904	20.189	2	2	INDIA	MAINLAND	3287595	7	0	YES	AFTER	76	2009	2	12
Raorchestes	Raorchestes chromasynchysi	9.01781	11.4521	6.58356	4.86849	2	2	INDIA	MAINLAND	3287595	10	0	YES	AFTER	76	2009	2	12
Raorchestes	Raorchestes coonoorensis	3.59452	3.59452	3.59452	0	2	2	INDIA	MAINLAND	3287595	4	0	YES	AFTER	76	2009	1	12
Raorchestes	Raorchestes crustai	1.06164	1.5589	0.564384	0.994521	8	3	INDIA	MAINLAND	3287595	2	0	NO	BEFORE	76	2011	2	9
Raorchestes	Raorchestes drutaahu	6.92511	8.56712	5.66027	2.90685	5	2	INDIA	MAINLAND	3287595	4	0	YES	BEFORE	76	2021	3	5
Raorchestes	Raorchestes dubois	4.79726	4.79726	4.79726	0	2	2	INDIA	MAINLAND	3287595	7	0	NO	BEFORE	76	2006	1	2
Raorchestes	Raorchestes echinatus	3.23836	3.23836	3.23836	0	4	2	INDIA	MAINLAND	3287595	2	0	YES	DURING	76	2014	1	8
Raorchestes	Raorchestes flaviocularis	3.78082	4.32329	3.23836	1.08493	4	2	INDIA	MAINLAND	3287595	2	0	YES	DURING	76	2014	2	8
Raorchestes	Raorchestes ghatei	1.73315	3.39178	0.454795	2.93699	4	2	INDIA	MAINLAND	3287595	22	0	YES	BEFORE	76	2013	6	1
Raorchestes	Raorchestes graminirupes	13.7178	22.7973	4.63836	18.1589	2	2	INDIA	MAINLAND	3287595	6	0	NO	BEFORE	76	2005	2	2
Raorchestes	Raorchestes griet	23.4384	23.4384	23.4384	0	1	1	INDIA	MAINLAND	3287595	3	0	YES	BEFORE	76	2002	2	1
Raorchestes	Raorchestes honnametti	3.38493	3.3863	3.38356	0.00273973	7	2	INDIA	MAINLAND	3287595	6	0	YES	BEFORE	76	2016	1	1
Raorchestes	Raorchestes indigo	4.69726	6.15616	3.23836	2.91781	4	2	INDIA	MAINLAND	3287595	2	0	YES	DURING	76	2014	2	8
Raorchestes	Raorchestes jayarami	10.5479	10.5479	10.5479	0	2	2	INDIA	MAINLAND	3287595	5	0	YES	AFTER	76	2009	2	12
Raorchestes	Raorchestes johnceei	0.564384	0.564384	0.564384	0	8	3	INDIA	MAINLAND	3287595	2	0	NO	BEFORE	76	2011	1	9
Raorchestes	Raorchestes kadalarensis	0.410959	0.646575	0.175342	0.471233	8	3	INDIA	MAINLAND	3287595	2	0	NO	BEFORE	76	2011	2	9
Raorchestes	Raorchestes kaikatti	10.4164	10.4164	10.4164	0	2	2	INDIA	MAINLAND	3287595	4	0	YES	AFTER	76	2009	2	12
Raorchestes	Raorchestes kakachi	1.31598	1.53425	1.20548	0.328767	3	1	INDIA	MAINLAND	3287595	4	0	NO	BEFORE	76	2012	2	1
Raorchestes	Raorchestes kakkayamensis	2.71781	2.71781	2.71781	0	5	2	INDIA	MAINLAND	3287595	5	0	YES	BEFORE	76	2021	1	5
Raorchestes	Raorchestes keirasabinae	10.3301	14.811	5.84932	8.96164	5	2	INDIA	MAINLAND	3287595	2	0	YES	BEFORE	76	2021	2	5
Raorchestes	Raorchestes kollimalai	2.09315	2.09315	2.09315	0	3	0	INDIA	MAINLAND	3287595	3	0	YES	BEFORE	76	2020	1	1
Raorchestes	Raorchestes lechiya	4.16164	4.16164	4.16164	0	7	1	INDIA	MAINLAND	3287595	2	0	YES	BEFORE	76	2016	1	2
Raorchestes	Raorchestes leucolatus	4.40822	4.40822	4.40822	0	4	2	INDIA	MAINLAND	3287595	2	0	YES	DURING	76	2014	1	8
Raorchestes	Raorchestes luteolus	2.4347	4.45205	0.517808	3.93425	2	0	INDIA	MAINLAND	3287595	3	1	NO	BEFORE	76	2003	3	2
Raorchestes	Raorchestes manipurensis	3.00274	3.00274	3.00274	0	2	0	INDIA	MAINLAND	3287595	1	0	YES	BEFORE	76	2009	1	11
Raorchestes	Raorchestes manohari	1.5589	1.5589	1.5589	0	8	3	INDIA	MAINLAND	3287595	2	0	NO	BEFORE	76	2011	1	9
Raorchestes	Raorchestes marki	5.61918	8.58356	2.65479	5.92877	2	2	INDIA	MAINLAND	3287595	5	0	YES	AFTER	76	2009	2	12
Raorchestes	Raorchestes munnarensis	10.6137	10.6137	10.6137	0	2	2	INDIA	MAINLAND	3287595	3	0	YES	AFTER	76	2009	1	12
Raorchestes	Raorchestes nerostagona	4.84475	5.60822	4.44658	1.16164	2	2	INDIA	MAINLAND	3287595	3	0	NO	BEFORE	76	2005	2	1
Raorchestes	Raorchestes ochlandrae	0.496804	0.50137	0.490411	0.0109589	5	3	INDIA	MAINLAND	3287595	6	0	NO	BEFORE	76	2007	1	1
Raorchestes	Raorchestes ponmudi	8.1589	8.1589	8.1589	0	2	2	INDIA	MAINLAND	3287595	4	0	NO	BEFORE	76	2005	1	1
Raorchestes	Raorchestes primarrumpfi	4.40685	5.32329	3.49041	1.83288	4	2	INDIA	MAINLAND	3287595	2	0	YES	DURING	76	2014	2	8
Raorchestes	Raorchestes ravii	2.57808	3.61096	1.54521	2.06575	8	3	INDIA	MAINLAND	3287595	2	0	NO	BEFORE	76	2011	2	9
Raorchestes	Raorchestes rezakhani	0.956164	0.975342	0.936986	0.0383562	3	0	INDIA	MAINLAND	3287595	4	0	YES	BEFORE	76	2020	1	1
Raorchestes	Raorchestes sanjappai	6.66712	7.6	5.73425	1.86575	5	2	INDIA	MAINLAND	3287595	2	0	YES	BEFORE	76	2021	2	5
Raorchestes	Raorchestes silentvalley	4.16164	4.16164	4.16164	0	7	1	INDIA	MAINLAND	3287595	2	0	YES	BEFORE	76	2016	1	2
Raorchestes	Raorchestes sushili	9.52055	9.52055	9.52055	0	2	2	INDIA	MAINLAND	3287595	4	0	YES	AFTER	76	2009	1	12
Raorchestes	Raorchestes theuerkaufi	0.410959	0.646575	0.175342	0.471233	8	3	INDIA	MAINLAND	3287595	2	0	NO	BEFORE	76	2011	2	9
Raorchestes	Raorchestes thodai	0.615068	0.638356	0.591781	0.0465753	8	3	INDIA	MAINLAND	3287595	2	0	NO	BEFORE	76	2011	1	9
Raorchestes	Raorchestes tuberohumerus	3.50411	3.50411	3.50411	0	2	0	INDIA	MAINLAND	3287595	4	0	NO	BEFORE	76	2003	1	2
Raorchestes	Raorchestes uthamani	0.616438	0.616438	0.616438	0	8	3	INDIA	MAINLAND	3287595	2	0	NO	BEFORE	76	2011	1	9
Raorchestes	Raorchestes vellikkannan	5.66301	5.66301	5.66301	0	5	2	INDIA	MAINLAND	3287595	1	0	YES	BEFORE	76	2021	1	5
Rhacophorus	Rhacophorus pseudomalabaricus	1.68562	2.14521	1.43288	0.712329	2	1	INDIA	MAINLAND	3287595	4	0	NO	BEFORE	46	2000	4	1
Rhacophorus	Rhacophorus subansiriensis	1.70959	1.70959	1.70959	0	2	0	INDIA	MAINLAND	3287595	4	0	NO	BEFORE	46	2009	1	11
Rhaebo	Rhaebo andinophrynoides	3.05479	3.05479	3.05479	0	1	0	ECUADOR	MAINLAND	256370	2	0	NO	AFTER	14	2009	1	1
Rhaebo	Rhaebo ecuadorensis	6.22466	6.22466	6.22466	0	3	1	ECUADOR	MAINLAND	256370	12	0	NO	AFTER	14	2012	1	1
Rhinella	Rhinella amabilis	40.2973	45.5589	35.0356	10.5233	2	0	ECUADOR	MAINLAND	256370	22	0	NO	AFTER	97	2003	1	1
Rhombophryne	Rhombophryne botabota	12.3205	18.5616	7.03014	11.5315	5	5	MADAGASCAR	INSULAR	587041	7	0	YES	AFTER	20	2016	3	2
Rhombophryne	Rhombophryne coronata	6.28767	9.7863	2.78904	6.99726	2	2	MADAGASCAR	INSULAR	587041	3	0	NO	BEFORE	20	2003	2	1
Rhombophryne	Rhombophryne diadema	4.52329	4.52329	4.52329	0	6	5	MADAGASCAR	INSULAR	587041	3	0	YES	AFTER	20	2017	1	2
Rhombophryne	Rhombophryne ellae	2.46575	2.46575	2.46575	0	1	1	MADAGASCAR	INSULAR	587041	1	0	YES	AFTER	20	2020	1	1
Rhombophryne	Rhombophryne longicrus	2.63014	2.63014	2.63014	0	5	4	MADAGASCAR	INSULAR	587041	2	0	YES	AFTER	20	2015	1	1
Rhombophryne	Rhombophryne mangabensis	12.5685	19.5479	5.58904	13.9589	3	3	MADAGASCAR	INSULAR	587041	9	0	YES	AFTER	20	2010	2	1
Rhombophryne	Rhombophryne matavy	2.2589	2.26027	2.25753	0.00273973	4	3	MADAGASCAR	INSULAR	587041	4	0	YES	AFTER	20	2010	1	1
Rhombophryne	Rhombophryne nilevina	2.04795	2.04932	2.04658	0.00273973	3	1	MADAGASCAR	INSULAR	587041	2	0	YES	AFTER	20	2017	1	1
Rhombophryne	Rhombophryne ornata	5.46575	5.47123	5.46027	0.0109589	5	3	MADAGASCAR	INSULAR	587041	6	0	YES	AFTER	20	2015	1	2
Rhombophryne	Rhombophryne proportionalis	8.78356	8.78356	8.78356	0	11	5	MADAGASCAR	INSULAR	587041	3	0	YES	AFTER	20	2019	1	5
Rhombophryne	Rhombophryne regalis	20.3521	21.4438	19.4932	1.95068	6	5	MADAGASCAR	INSULAR	587041	6	0	YES	AFTER	20	2017	3	2
Rhombophryne	Rhombophryne savaka	11.3699	11.3699	11.3699	0	5	5	MADAGASCAR	INSULAR	587041	2	0	YES	AFTER	20	2016	1	2
Rhombophryne	Rhombophryne tany	5.47123	5.47123	5.47123	0	5	3	MADAGASCAR	INSULAR	587041	1	0	YES	AFTER	20	2015	1	2
Rhombophryne	Rhombophryne vaventy	9.56849	9.56986	9.56712	0.00273973	4	3	MADAGASCAR	INSULAR	587041	2	0	YES	AFTER	20	2014	1	1
Rulyrana	Rulyrana mcdiarmidi	3.46667	6.47123	1.12055	5.35068	4	1	ECUADOR	MAINLAND	256370	5	0	NO	AFTER	6	2008	1	1
Scaphiophryne	Scaphiophryne boribory	4.44	6.63562	1.54795	5.08767	4	2	MADAGASCAR	INSULAR	587041	21	0	YES	BEFORE	10	2003	4	1
Scaphiophryne	Scaphiophryne matsoko	16.6306	24.2	9.41918	14.7808	5	3	MADAGASCAR	INSULAR	587041	8	0	NO	AFTER	10	2014	5	1
Scaphiophryne	Scaphiophryne menabensis	5.59635	9.25479	3.23562	6.01918	3	2	MADAGASCAR	INSULAR	587041	9	0	YES	BEFORE	10	2005	3	1
Scinax	Scinax tsachila	9.62192	9.62192	9.62192	0	4	1	ECUADOR	MAINLAND	256370	31	0	YES	DURING	75	2018	1	1
Sphaerotheca	Sphaerotheca bengaluru	1.58447	2.19178	1.18904	1.00274	6	4	INDIA	MAINLAND	3287595	3	0	YES	BEFORE	9	2020	3	1
Sphaerotheca	Sphaerotheca varshaabhu	3.94658	4.36986	3.52329	0.846575	8	4	INDIA	MAINLAND	3287595	3	0	YES	DURING	9	2024	2	1
Sphenophryne	Sphenophryne allisoni	22.8961	40.6192	17.2658	23.3534	1	0	MELANESIA	INSULAR	786000	36	0	NO	DURING	15	2000	9	17
Sphenophryne	Sphenophryne alpestris	36.2943	48.926	32.7753	16.1507	1	0	MELANESIA	INSULAR	786000	143	0	NO	DURING	15	2000	12	17
Sphenophryne	Sphenophryne coggeri	31.8733	36.4356	23.8849	12.5507	1	0	MELANESIA	INSULAR	786000	75	0	NO	DURING	15	2000	3	17
Sphenophryne	Sphenophryne magnitympanum	5.38995	5.40548	5.3726	0.0328767	2	2	MELANESIA	INSULAR	786000	16	0	NO	AFTER	15	2009	1	8
Sphenophryne	Sphenophryne miniafia	2.55836	2.56712	2.55068	0.0164384	1	1	MELANESIA	INSULAR	786000	36	0	NO	AFTER	15	2014	1	1
Sphenophryne	Sphenophryne rubra	15.7507	26.8712	4.63014	22.2411	1	0	MELANESIA	INSULAR	786000	2	0	NO	DURING	15	2000	2	17
Sphenophryne	Sphenophryne similis	13.2612	14.1973	12.7918	1.40548	1	0	MELANESIA	INSULAR	786000	23	0	NO	DURING	15	2000	1	17
Sphenophryne	Sphenophryne stenodactyla	36.6981	55.9288	30.8247	25.1041	1	0	MELANESIA	INSULAR	786000	244	0	NO	DURING	15	2000	1	17
Spinomantis	Spinomantis beckei	12.6274	12.6274	12.6274	0	3	3	MADAGASCAR	INSULAR	587041	2	0	YES	AFTER	14	2017	1	1
Spinomantis	Spinomantis mirus	4.7589	4.7589	4.7589	0	6	3	MADAGASCAR	INSULAR	587041	5	0	YES	AFTER	14	2019	1	1
Spinomantis	Spinomantis nussbaumi	5.30594	5.31233	5.30137	0.0109589	3	0	MADAGASCAR	INSULAR	587041	5	0	NO	BEFORE	14	2008	1	2
Spinomantis	Spinomantis tavaratra	10.4798	15.5753	6.18356	9.39178	3	0	MADAGASCAR	INSULAR	587041	16	0	NO	BEFORE	14	2008	4	2
Stumpffia	Stumpffia achillei	12.3064	23.6438	0.978082	22.6658	18	7	MADAGASCAR	INSULAR	587041	15	0	YES	AFTER	44	2017	4	26
Stumpffia	Stumpffia analamaina	3.76438	4.27945	3.24932	1.03014	6	3	MADAGASCAR	INSULAR	587041	4	0	YES	AFTER	44	2013	2	1
Stumpffia	Stumpffia analanjirofo	6.91416	12.7315	3.99452	8.73699	18	7	MADAGASCAR	INSULAR	587041	10	0	YES	AFTER	44	2017	2	26
Stumpffia	Stumpffia angeluci	8.44618	13.7397	4.92877	8.81096	18	7	MADAGASCAR	INSULAR	587041	17	0	YES	AFTER	44	2017	5	26
Stumpffia	Stumpffia be	2.53836	2.53973	2.53699	0.00273973	4	2	MADAGASCAR	INSULAR	587041	2	0	YES	AFTER	44	2010	1	4
Stumpffia	Stumpffia betampona	7.66149	10.7671	3.99726	6.76986	18	7	MADAGASCAR	INSULAR	587041	19	0	YES	AFTER	44	2017	3	26
Stumpffia	Stumpffia bishopi	4.2274	4.2274	4.2274	0	6	4	MADAGASCAR	INSULAR	587041	3	0	YES	AFTER	44	2022	1	1
Stumpffia	Stumpffia contumelia	7.62192	7.62192	7.62192	0	18	7	MADAGASCAR	INSULAR	587041	3	0	YES	AFTER	44	2017	1	26
Stumpffia	Stumpffia davidattenboroughi	4.02192	4.02192	4.02192	0	18	7	MADAGASCAR	INSULAR	587041	1	0	YES	AFTER	44	2017	1	26
Stumpffia	Stumpffia diutissima	8.82877	12.7534	0.991781	11.7616	18	7	MADAGASCAR	INSULAR	587041	13	0	YES	AFTER	44	2017	2	26
Stumpffia	Stumpffia dolchi	12.7315	12.7315	12.7315	0	18	7	MADAGASCAR	INSULAR	587041	1	0	YES	AFTER	44	2017	1	26
Stumpffia	Stumpffia edmondsi	9.39589	12.7671	6.02466	6.74247	18	7	MADAGASCAR	INSULAR	587041	2	0	YES	AFTER	44	2017	2	26
Stumpffia	Stumpffia froschaueri	7.31324	7.32055	7.30137	0.0191781	6	2	MADAGASCAR	INSULAR	587041	4	0	YES	AFTER	44	2020	1	1
Stumpffia	Stumpffia fusca	7.62192	7.62192	7.62192	0	18	7	MADAGASCAR	INSULAR	587041	2	0	YES	AFTER	44	2017	1	26
Stumpffia	Stumpffia garraffoi	7.36438	10.7808	4.00822	6.7726	18	7	MADAGASCAR	INSULAR	587041	11	0	YES	AFTER	44	2017	4	26
Stumpffia	Stumpffia hara	2.99452	3.47671	2.51233	0.964384	4	2	MADAGASCAR	INSULAR	587041	6	0	YES	AFTER	44	2010	2	4
Stumpffia	Stumpffia huwei	8.69132	14.7452	5.3726	9.3726	18	7	MADAGASCAR	INSULAR	587041	9	0	YES	AFTER	44	2017	3	26
Stumpffia	Stumpffia iharana	4.94429	4.94795	4.93973	0.00821918	18	7	MADAGASCAR	INSULAR	587041	6	0	YES	AFTER	44	2017	1	26
Stumpffia	Stumpffia jeannoeli	7.51043	10.7671	3.97808	6.78904	18	7	MADAGASCAR	INSULAR	587041	19	0	YES	AFTER	44	2017	3	26
Stumpffia	Stumpffia kibomena	19.4055	20.1233	18.0438	2.07945	6	3	MADAGASCAR	INSULAR	587041	3	0	YES	AFTER	44	2015	2	1
Stumpffia	Stumpffia larinki	10.1078	14.7644	5.80274	8.96164	18	7	MADAGASCAR	INSULAR	587041	7	0	YES	AFTER	44	2017	3	26
Stumpffia	Stumpffia lynnae	2.37534	2.37534	2.37534	0	7	3	MADAGASCAR	INSULAR	587041	1	0	YES	AFTER	44	2022	1	1
Stumpffia	Stumpffia makira	8.39726	8.39726	8.39726	0	18	7	MADAGASCAR	INSULAR	587041	1	0	YES	AFTER	44	2017	1	26
Stumpffia	Stumpffia maledicta	9.07306	10.7233	5.8137	4.90959	18	7	MADAGASCAR	INSULAR	587041	4	0	YES	AFTER	44	2017	2	26
Stumpffia	Stumpffia mamitika	9.7	14.7534	5.3726	9.38082	18	7	MADAGASCAR	INSULAR	587041	9	0	YES	AFTER	44	2017	5	26
Stumpffia	Stumpffia megsoni	3.63836	3.76712	3.50959	0.257534	4	2	MADAGASCAR	INSULAR	587041	2	0	YES	AFTER	44	2010	2	4
Stumpffia	Stumpffia meikeae	7.42466	7.42466	7.42466	0	18	7	MADAGASCAR	INSULAR	587041	21	0	YES	AFTER	44	2017	1	26
Stumpffia	Stumpffia miery	2.71062	6.10411	2.00822	4.09589	7	1	MADAGASCAR	INSULAR	587041	10	0	YES	AFTER	44	2013	3	1
Stumpffia	Stumpffia miovaova	4.96027	4.96164	4.9589	0.00273973	18	7	MADAGASCAR	INSULAR	587041	7	0	YES	AFTER	44	2017	1	26
Stumpffia	Stumpffia nigrorubra	8.33534	14.8384	5.6137	9.22466	18	7	MADAGASCAR	INSULAR	587041	16	0	YES	AFTER	44	2017	9	26
Stumpffia	Stumpffia obscoena	23.0088	26.7616	12.7671	13.9945	18	7	MADAGASCAR	INSULAR	587041	10	0	YES	AFTER	44	2017	4	26
Stumpffia	Stumpffia pardus	9.37808	19.9616	4.00274	15.9589	18	7	MADAGASCAR	INSULAR	587041	15	0	YES	AFTER	44	2017	6	26
Stumpffia	Stumpffia sorata	4.96712	4.96712	4.96712	0	18	7	MADAGASCAR	INSULAR	587041	7	0	YES	AFTER	44	2017	1	26
Stumpffia	Stumpffia spandei	9.75342	9.75342	9.75342	0	18	7	MADAGASCAR	INSULAR	587041	1	0	YES	AFTER	44	2017	1	26
Stumpffia	Stumpffia staffordi	2.53562	2.54247	2.52877	0.0136986	4	2	MADAGASCAR	INSULAR	587041	2	0	YES	AFTER	44	2010	1	4
Stumpffia	Stumpffia yanniki	7.38082	7.38082	7.38082	0	18	7	MADAGASCAR	INSULAR	587041	5	0	YES	AFTER	44	2017	1	26
Teratohyla	Teratohyla amelie	2.83288	2.83288	2.83288	0	2	1	ECUADOR	MAINLAND	256370	2	0	NO	AFTER	5	2007	1	1
Theloderma	Theloderma nagalandense	5.32329	5.32329	5.32329	0	4	1	INDIA	MAINLAND	3287595	1	0	NO	BEFORE	29	2006	1	1
Trachycephalus	Trachycephalus cunauaru	14.7443	22.3068	9.89315	12.4137	7	0	ECUADOR	MAINLAND	256370	4	0	NO	AFTER	18	2013	1	1
Tsingymantis	Tsingymantis antitra	2.98447	3.67671	2.63562	1.0411	3	2	MADAGASCAR	INSULAR	587041	4	0	YES	BEFORE	1	2006	2	1
Uperodon	Uperodon assamensis	3.60384	6.53151	0.386301	6.14521	4	3	INDIA	MAINLAND	3287595	6	0	NO	BEFORE	13	2005	5	1
Wakea	Wakea madinika	1.81781	1.83562	1.8	0.0356164	4	3	MADAGASCAR	INSULAR	587041	9	0	NO	BEFORE	1	2002	1	1
Walkerana	Walkerana muduga	9.29589	9.29589	9.29589	0	6	2	INDIA	MAINLAND	3287595	2	0	YES	BEFORE	4	2020	1	1
Xenophrys	Xenophrys ancrae	2.43288	2.47397	2.39178	0.0821918	3	2	INDIA	MAINLAND	3287595	8	0	NO	BEFORE	30	2013	1	2
Xenophrys	Xenophrys awuh	12.8247	12.8247	12.8247	0	4	3	INDIA	MAINLAND	3287595	3	0	YES	BEFORE	30	2020	1	3
Xenophrys	Xenophrys dzukou	12.8575	12.8575	12.8575	0	4	3	INDIA	MAINLAND	3287595	3	0	YES	BEFORE	30	2020	1	3
Xenophrys	Xenophrys flavipunctata	8.42192	9.47397	7.36986	2.10411	4	3	INDIA	MAINLAND	3287595	5	0	YES	DURING	30	2018	2	4
Xenophrys	Xenophrys himalayana	9.29863	9.29863	9.29863	0	4	3	INDIA	MAINLAND	3287595	5	0	YES	DURING	30	2018	1	4
Xenophrys	Xenophrys megacephala	6.00594	9.45753	2.24932	7.20822	4	4	INDIA	MAINLAND	3287595	7	0	NO	BEFORE	30	2011	5	1
Xenophrys	Xenophrys numhbumaeng	12.989	12.9918	12.9863	0.00547945	4	3	INDIA	MAINLAND	3287595	2	0	YES	BEFORE	30	2020	1	3
Xenophrys	Xenophrys oreocrypta	9.42192	9.42192	9.42192	0	4	3	INDIA	MAINLAND	3287595	5	0	YES	DURING	30	2018	1	4
Xenophrys	Xenophrys oropedion	4.4274	4.43288	4.42192	0.0109589	3	2	INDIA	MAINLAND	3287595	5	0	NO	BEFORE	30	2013	1	2
Xenophrys	Xenophrys periosa	9.30548	9.32329	9.28767	0.0356164	4	3	INDIA	MAINLAND	3287595	10	0	YES	DURING	30	2018	1	4
Xenophrys	Xenophrys serchhipii	8.64384	8.64384	8.64384	0	2	0	INDIA	MAINLAND	3287595	1	0	YES	BEFORE	30	2007	1	2
Xenophrys	Xenophrys zunhebotoensis	8.76438	8.76438	8.76438	0	2	0	INDIA	MAINLAND	3287595	2	0	YES	BEFORE	30	2007	1	2
Xenorhina	Xenorhina adisca	6.75068	6.75068	6.75068	0	2	2	MELANESIA	INSULAR	786000	3	0	NO	BEFORE	41	2003	1	1
Xenorhina	Xenorhina arboricola	12.9297	13.926	10.9534	2.9726	2	2	MELANESIA	INSULAR	786000	3	0	NO	BEFORE	41	2000	1	1
Xenorhina	Xenorhina arndti	2.25662	2.26301	2.25205	0.0109589	1	1	MELANESIA	INSULAR	786000	3	0	NO	AFTER	41	2010	1	1
Xenorhina	Xenorhina brachyrhyncha	54.6274	54.6301	54.6247	0.00547945	1	1	MELANESIA	INSULAR	786000	2	0	NO	AFTER	41	2011	1	2
Xenorhina	Xenorhina lacrimosa	11.3623	13.3945	6.91781	6.47671	2	2	MELANESIA	INSULAR	786000	8	0	NO	AFTER	41	2021	1	6
Xenorhina	Xenorhina lanthanites	3.03288	3.03288	3.03288	0	2	1	MELANESIA	INSULAR	2278	5	0	YES	BEFORE	41	2006	1	1
Xenorhina	Xenorhina macrodisca	7.41096	7.41096	7.41096	0	2	2	MELANESIA	INSULAR	786000	1	0	NO	BEFORE	41	2005	1	2
Xenorhina	Xenorhina perexigua	13.3918	13.3918	13.3918	0	2	2	MELANESIA	INSULAR	786000	1	0	NO	AFTER	41	2021	1	6
Xenorhina	Xenorhina pohleorum	12.4329	17.9507	6.91507	11.0356	2	2	MELANESIA	INSULAR	786000	2	0	NO	AFTER	41	2021	1	6
Xenorhina	Xenorhina salawati	15.1219	15.1233	15.1205	0.00273973	4	2	MELANESIA	INSULAR	1623	7	0	NO	AFTER	41	2020	1	2
Xenorhina	Xenorhina thiekeorum	26.6685	26.6685	26.6685	0	4	2	MELANESIA	INSULAR	786000	4	0	NO	AFTER	41	2021	1	6
Xenorhina	Xenorhina tillacki	4.64932	4.65479	4.64384	0.0109589	3	2	MELANESIA	INSULAR	786000	3	0	NO	AFTER	41	2014	1	9
Xenorhina	Xenorhina varia	2.17671	2.18082	2.1726	0.00821918	2	2	MELANESIA	INSULAR	2278	5	0	NO	BEFORE	41	2005	1	2
Xenorhina	Xenorhina ventrimaculata	17.331	17.3808	17.2904	0.090411	3	2	MELANESIA	INSULAR	786000	6	0	NO	AFTER	41	2021	1	1
Xenorhina	Xenorhina waigeo	15.1525	15.1562	15.1479	0.00821918	4	2	MELANESIA	INSULAR	3155	10	0	NO	AFTER	41	2020	1	2
Xenorhina	Xenorhina wiegankorum	11.387	13.4055	6.90685	6.49863	2	2	MELANESIA	INSULAR	786000	5	0	NO	AFTER	41	2021	1	6
Xenorhina	Xenorhina woxvoldi	13.4274	13.4274	13.4274	0	2	2	MELANESIA	INSULAR	786000	1	0	NO	AFTER	41	2021	1	6
Xenorhina	Xenorhina zweifeli	14.9553	15.4932	12.463	3.03014	2	2	MELANESIA	INSULAR	786000	10	0	NO	BEFORE	41	2002	1	1
Zhangixalus	Zhangixalus suffry	2.21644	2.21644	2.21644	0	3	1	INDIA	MAINLAND	3287595	1	0	NO	BEFORE	43	2007	1	1
